# Supplementary material for: Genome-Wide Expression of Transcriptomes and Their Co-Expression Pattern in Subtropical Maize (Zea mays L.) under Waterlogging Stress
Source: PLoS One. 2013 Aug 6;8(8):e70433. doi: 10.1371/journal.pone.0070433 (PMC3735631; doi:10.1371/journal.pone.0070433)
Supplement: File S1 — Table S1. Microarray samples of Platform: GPL4032 used in co-expression network construction. Table S2. Details of primers designed for qRT-PCR of selected genes. Table S3. The number of genes filtered at different p values is shown. p ≤ 0.001 was finally chosen as the cutoff for differential gene expression analysis. Table S4. Highly upregulated genes at moderate and severe stress stages in HKI 1105 (tolerant genotype). (A) Genes identified by sequence description and GO terms assigned through Blast2GO. (B) Genes not having uniquely identifying sequence description. Some of them were assigned GO terms. Table S5. Highly downregulated genes at moderate and severe stress stages in HKI 1105 (tolerant genotype). (A) Genes identified by sequence description and GO terms assigned through Blast2GO. (B) Genes not having uniquely identifying sequence description. Some of them were assigned GO terms. Table S6. Highly upregulated genes at moderate and severe stress stages in V 372 (susceptible genotype). (A) Genes identified by sequence description and GO terms assigned through Blast2GO. (B) Genes not having uniquely identifying sequence description. Some of them were assigned GO terms. Table S7. Highly downregulated genes at moderate and severe stress stages in V 372 (susceptible genotype). (A) Genes identified by sequence description and GO terms assigned through Blast2GO. (B) Genes not having uniquely identifying sequence description. Some of them were assigned GO terms. Table S8. Gene models of the (A) tolerant genotype and (B) susceptible genotype. Table S9. Functional clustering of co-expression network in (A) tolerant genotype and (B) susceptible genotype. Table S10. List of genes mapped with waterlogging QTLs in maize. The synteny of these genes with rice, sorghum, foxtail millet, Brachypodium, and Arabidopsis was also studied. Table S11. Important functional clusters in various co-expression network modules of tolerant genotype. (XLSX) [file pone.0070433.s004.xlsx]

## Sheet: Table S1 in File S1
Table S1 in File S1. Microarray samples of Platform:GPL4032 used in co-expression network construction.
NCBI GEO data
NCBI GEO Sample Accession	Title	Series	Raw data
GSM415900	Han21 control, biological rep1	GSE16567	ftp://ftp.ncbi.nlm.nih.gov/pub/geo/DATA/supplementary/samples/GSM415nnn/GSM415900
GSM415901	Han21 control, biological rep2	GSE16567	ftp://ftp.ncbi.nlm.nih.gov/pub/geo/DATA/supplementary/samples/GSM415nnn/GSM415901
GSM415921	Han21 moderate drought, biological rep1	GSE16567	ftp://ftp.ncbi.nlm.nih.gov/pub/geo/DATA/supplementary/samples/GSM415nnn/GSM415921
GSM415939	Han21 moderate drought, biological rep2	GSE16567	ftp://ftp.ncbi.nlm.nih.gov/pub/geo/DATA/supplementary/samples/GSM415nnn/GSM415939
GSM415940	Han21 severe drought, biological rep1	GSE16567	ftp://ftp.ncbi.nlm.nih.gov/pub/geo/DATA/supplementary/samples/GSM415nnn/GSM415940
GSM415941	Han21 severe drought, biological rep2	GSE16567	ftp://ftp.ncbi.nlm.nih.gov/pub/geo/DATA/supplementary/samples/GSM415nnn/GSM415941
GSM415942	Han21 re-watering, biological rep1	GSE16567	ftp://ftp.ncbi.nlm.nih.gov/pub/geo/DATA/supplementary/samples/GSM415nnn/GSM415942
GSM415943	Han21 re-watering, biological rep2	GSE16567	ftp://ftp.ncbi.nlm.nih.gov/pub/geo/DATA/supplementary/samples/GSM415nnn/GSM415943
GSM415944	Ye478 control, biological rep1	GSE16567	ftp://ftp.ncbi.nlm.nih.gov/pub/geo/DATA/supplementary/samples/GSM415nnn/GSM415944
GSM415945	Ye478 control, biological rep2	GSE16567	ftp://ftp.ncbi.nlm.nih.gov/pub/geo/DATA/supplementary/samples/GSM415nnn/GSM415945
GSM415946	Ye478 moderate drought, biological rep1	GSE16567	ftp://ftp.ncbi.nlm.nih.gov/pub/geo/DATA/supplementary/samples/GSM415nnn/GSM415946
GSM415947	Ye478 moderate drought, biological rep2	GSE16567	ftp://ftp.ncbi.nlm.nih.gov/pub/geo/DATA/supplementary/samples/GSM415nnn/GSM415947
GSM415948	Ye478 severe drought, biological rep1	GSE16567	ftp://ftp.ncbi.nlm.nih.gov/pub/geo/DATA/supplementary/samples/GSM415nnn/GSM415948
GSM415949	Ye478 severe drought, biological rep2	GSE16567	ftp://ftp.ncbi.nlm.nih.gov/pub/geo/DATA/supplementary/samples/GSM415nnn/GSM415949
GSM415950	Ye478 re-watering, biological rep1	GSE16567	ftp://ftp.ncbi.nlm.nih.gov/pub/geo/DATA/supplementary/samples/GSM415nnn/GSM415950
GSM415951	Ye478 re-watering, biological rep2	GSE16567	ftp://ftp.ncbi.nlm.nih.gov/pub/geo/DATA/supplementary/samples/GSM415nnn/GSM415951
GSM416646	Han21 control, biological rep3	GSE16567	ftp://ftp.ncbi.nlm.nih.gov/pub/geo/DATA/supplementary/samples/GSM416nnn/GSM416646
GSM416647	Han21 moderate drought, biological rep3	GSE16567	ftp://ftp.ncbi.nlm.nih.gov/pub/geo/DATA/supplementary/samples/GSM416nnn/GSM416647
GSM416648	Han21 severe drought, biological rep3	GSE16567	ftp://ftp.ncbi.nlm.nih.gov/pub/geo/DATA/supplementary/samples/GSM416nnn/GSM416648
GSM416649	Han21 re-watering, biological rep3	GSE16567	ftp://ftp.ncbi.nlm.nih.gov/pub/geo/DATA/supplementary/samples/GSM416nnn/GSM416649
GSM416650	Ye478 control, biological rep3	GSE16567	ftp://ftp.ncbi.nlm.nih.gov/pub/geo/DATA/supplementary/samples/GSM416nnn/GSM416650
GSM416651	Ye478 moderate drought, biological rep3	GSE16567	ftp://ftp.ncbi.nlm.nih.gov/pub/geo/DATA/supplementary/samples/GSM416nnn/GSM416651
GSM416652	Ye478 severe drought, biological rep3	GSE16567	ftp://ftp.ncbi.nlm.nih.gov/pub/geo/DATA/supplementary/samples/GSM416nnn/GSM416652
GSM416653	Ye478 re-watering, biological rep3	GSE16567	ftp://ftp.ncbi.nlm.nih.gov/pub/geo/DATA/supplementary/samples/GSM416nnn/GSM416653
GSM476075	DpDf siblings in family segregating for T5-6b DpDf plants; Meristem tissue; Biological replicate 1	GSE19212	ftp://ftp.ncbi.nlm.nih.gov/pub/geo/DATA/supplementary/samples/GSM476nnn/GSM476075
GSM476076	DpDf siblings in family segregating for T5-6b DpDf plants; Meristem tissue; Biological replicate 2	GSE19212	ftp://ftp.ncbi.nlm.nih.gov/pub/geo/DATA/supplementary/samples/GSM476nnn/GSM476076
GSM476077	DpDf siblings in family segregating for T5-6b DpDf plants; Meristem tissue; Biological replicate 3	GSE19212	ftp://ftp.ncbi.nlm.nih.gov/pub/geo/DATA/supplementary/samples/GSM476nnn/GSM476077
GSM476078	Wild type siblings in family segregating for T5-6b DpDf plants; Meristem tissue; Biological replicate 1	GSE19212	ftp://ftp.ncbi.nlm.nih.gov/pub/geo/DATA/supplementary/samples/GSM476nnn/GSM476078
GSM476079	Wild type siblings in family segregating for T5-6b DpDf plants; Meristem tissue; Biological replicate 2	GSE19212	ftp://ftp.ncbi.nlm.nih.gov/pub/geo/DATA/supplementary/samples/GSM476nnn/GSM476079
GSM476080	Wild type siblings in family segregating for T5-6b DpDf plants; Meristem tissue; Biological replicate 3	GSE19212	ftp://ftp.ncbi.nlm.nih.gov/pub/geo/DATA/supplementary/samples/GSM476nnn/GSM476080
GSM486397	Bract at R0, biological rep1	GSE19501	ftp://ftp.ncbi.nlm.nih.gov/pub/geo/DATA/supplementary/samples/GSM486nnn/GSM486397
GSM486398	Bract at R0, biological rep2	GSE19501	ftp://ftp.ncbi.nlm.nih.gov/pub/geo/DATA/supplementary/samples/GSM486nnn/GSM486398
GSM486399	Bract at RT, biological rep1	GSE19501	ftp://ftp.ncbi.nlm.nih.gov/pub/geo/DATA/supplementary/samples/GSM486nnn/GSM486399
GSM486400	Bract at RT, biological rep2	GSE19501	ftp://ftp.ncbi.nlm.nih.gov/pub/geo/DATA/supplementary/samples/GSM486nnn/GSM486400
GSM486401	Bract at S0, biological rep1	GSE19501	ftp://ftp.ncbi.nlm.nih.gov/pub/geo/DATA/supplementary/samples/GSM486nnn/GSM486401
GSM486402	Bract at S0, biological rep2	GSE19501	ftp://ftp.ncbi.nlm.nih.gov/pub/geo/DATA/supplementary/samples/GSM486nnn/GSM486402
GSM486403	Bract at ST, biological rep1	GSE19501	ftp://ftp.ncbi.nlm.nih.gov/pub/geo/DATA/supplementary/samples/GSM486nnn/GSM486403
GSM486404	Bract at ST, biological rep2	GSE19501	ftp://ftp.ncbi.nlm.nih.gov/pub/geo/DATA/supplementary/samples/GSM486nnn/GSM486404
GSM290553	WS1 with array type maize from Affymetrix	GSE11531	ftp://ftp.ncbi.nlm.nih.gov/pub/geo/DATA/supplementary/samples/GSM290nnn/GSM290553
GSM290554	WS2 with array type maize from Affymetrix	GSE11531	ftp://ftp.ncbi.nlm.nih.gov/pub/geo/DATA/supplementary/samples/GSM290nnn/GSM290554
GSM290555	CCR mutant M1 with array type maize from Affymetrix	GSE11531	ftp://ftp.ncbi.nlm.nih.gov/pub/geo/DATA/supplementary/samples/GSM290nnn/GSM290555
GSM290556	CCR mutant M2 with array type maize from Affymetrix	GSE11531	ftp://ftp.ncbi.nlm.nih.gov/pub/geo/DATA/supplementary/samples/GSM290nnn/GSM290556
GSM385707	Deep-sowing 10d treatment IAA, biological rep1	GSE15371	ftp://ftp.ncbi.nlm.nih.gov/pub/geo/DATA/supplementary/samples/GSM385nnn/GSM385707
GSM385708	Deep-sowing 10d treatment IAA, biological rep2	GSE15371	ftp://ftp.ncbi.nlm.nih.gov/pub/geo/DATA/supplementary/samples/GSM385nnn/GSM385708
GSM385709	Deep-sowing 10d treatment TIBA, biological rep1	GSE15371	ftp://ftp.ncbi.nlm.nih.gov/pub/geo/DATA/supplementary/samples/GSM385nnn/GSM385709
GSM385710	Deep-sowing 10d treatment TIBA, biological rep2	GSE15371	ftp://ftp.ncbi.nlm.nih.gov/pub/geo/DATA/supplementary/samples/GSM385nnn/GSM385710
GSM375788	Deep-sowing 10d treatment Control, biological rep1	GSE15048;GSE15371	ftp://ftp.ncbi.nlm.nih.gov/pub/geo/DATA/supplementary/samples/GSM375nnn/GSM375788
GSM375791	Deep-sowing 10d treatment GA3, biological rep1	GSE15048	ftp://ftp.ncbi.nlm.nih.gov/pub/geo/DATA/supplementary/samples/GSM375nnn/GSM375791
GSM375794	Deep-sowing 10d treatment UCZ, biological rep1	GSE15048	ftp://ftp.ncbi.nlm.nih.gov/pub/geo/DATA/supplementary/samples/GSM375nnn/GSM375794
GSM375795	Deep-sowing 10d treatment Control, biological rep2	GSE15048;GSE15371	ftp://ftp.ncbi.nlm.nih.gov/pub/geo/DATA/supplementary/samples/GSM375nnn/GSM375795
GSM375796	Deep-sowing 10d treatment GA3, biological rep2	GSE15048	ftp://ftp.ncbi.nlm.nih.gov/pub/geo/DATA/supplementary/samples/GSM375nnn/GSM375796
GSM375797	Deep-sowing 10d treatment UCZ, biological rep2	GSE15048	ftp://ftp.ncbi.nlm.nih.gov/pub/geo/DATA/supplementary/samples/GSM375nnn/GSM375797
GSM323170	Zm_SG200Dpep1_24hpi_I	GSE12892	ftp://ftp.ncbi.nlm.nih.gov/pub/geo/DATA/supplementary/samples/GSM323nnn/GSM323170
GSM323171	Zm_SG200Dpep1_24hpi_II	GSE12892	ftp://ftp.ncbi.nlm.nih.gov/pub/geo/DATA/supplementary/samples/GSM323nnn/GSM323171
GSM323172	Zm_SG200Dpep1_24hpi_III	GSE12892	ftp://ftp.ncbi.nlm.nih.gov/pub/geo/DATA/supplementary/samples/GSM323nnn/GSM323172
GSM320438	protocol: mRNA - genotype: B73 maize inbred - rep1	GSE12770	ftp://ftp.ncbi.nlm.nih.gov/pub/geo/DATA/supplementary/samples/GSM320nnn/GSM320438
GSM320439	protocol: mRNA - genotype: B73 maize inbred - rep2	GSE12770	ftp://ftp.ncbi.nlm.nih.gov/pub/geo/DATA/supplementary/samples/GSM320nnn/GSM320439
GSM320440	protocol: mRNA - genotype: B73 maize inbred - rep3	GSE12770	ftp://ftp.ncbi.nlm.nih.gov/pub/geo/DATA/supplementary/samples/GSM320nnn/GSM320440
GSM320441	protocol: mRNA - genotype: Mo17 maize inbred - rep1	GSE12770	ftp://ftp.ncbi.nlm.nih.gov/pub/geo/DATA/supplementary/samples/GSM320nnn/GSM320441
GSM320442	protocol: mRNA - genotype: Mo17 maize inbred - rep2	GSE12770	ftp://ftp.ncbi.nlm.nih.gov/pub/geo/DATA/supplementary/samples/GSM320nnn/GSM320442
GSM320443	protocol: mRNA - genotype: Mo17 maize inbred - rep3	GSE12770	ftp://ftp.ncbi.nlm.nih.gov/pub/geo/DATA/supplementary/samples/GSM320nnn/GSM320443
GSM320444	protocol: mRNA - genotype: CML69 maize inbred - rep1	GSE12770	ftp://ftp.ncbi.nlm.nih.gov/pub/geo/DATA/supplementary/samples/GSM320nnn/GSM320444
GSM320445	protocol: mRNA - genotype: CML69 maize inbred - rep2	GSE12770	ftp://ftp.ncbi.nlm.nih.gov/pub/geo/DATA/supplementary/samples/GSM320nnn/GSM320445
GSM320446	protocol: mRNA - genotype: CML69 maize inbred - rep3	GSE12770	ftp://ftp.ncbi.nlm.nih.gov/pub/geo/DATA/supplementary/samples/GSM320nnn/GSM320446
GSM320447	protocol: Cot filtration (CF) - genotype: B73 maize inbred - rep1	GSE12770	ftp://ftp.ncbi.nlm.nih.gov/pub/geo/DATA/supplementary/samples/GSM320nnn/GSM320447
GSM320448	protocol: Cot filtration (CF) - genotype: B73 maize inbred - rep2	GSE12770	ftp://ftp.ncbi.nlm.nih.gov/pub/geo/DATA/supplementary/samples/GSM320nnn/GSM320448
GSM320449	protocol: Cot filtration (CF) - genotype: B73 maize inbred - rep3	GSE12770	ftp://ftp.ncbi.nlm.nih.gov/pub/geo/DATA/supplementary/samples/GSM320nnn/GSM320449
GSM320450	protocol: Cot filtration (CF) - genotype: Mo17 maize inbred - rep1	GSE12770	ftp://ftp.ncbi.nlm.nih.gov/pub/geo/DATA/supplementary/samples/GSM320nnn/GSM320450
GSM320451	protocol: Cot filtration (CF) - genotype: Mo17 maize inbred - rep2	GSE12770	ftp://ftp.ncbi.nlm.nih.gov/pub/geo/DATA/supplementary/samples/GSM320nnn/GSM320451
GSM320452	protocol: Cot filtration (CF) - genotype: Mo17 maize inbred - rep3	GSE12770	ftp://ftp.ncbi.nlm.nih.gov/pub/geo/DATA/supplementary/samples/GSM320nnn/GSM320452
GSM320453	protocol: Cot filtration (CF) - genotype: CML69 maize inbred - rep1	GSE12770	ftp://ftp.ncbi.nlm.nih.gov/pub/geo/DATA/supplementary/samples/GSM320nnn/GSM320453
GSM320454	protocol: Cot filtration (CF) - genotype: CML69 maize inbred - rep2	GSE12770	ftp://ftp.ncbi.nlm.nih.gov/pub/geo/DATA/supplementary/samples/GSM320nnn/GSM320454
GSM320455	protocol: Cot filtration (CF) - genotype: CML69 maize inbred - rep3	GSE12770	ftp://ftp.ncbi.nlm.nih.gov/pub/geo/DATA/supplementary/samples/GSM320nnn/GSM320455
GSM320456	protocol: Methylation filtration (MF) - genotype: B73 maize inbred - rep1	GSE12770	ftp://ftp.ncbi.nlm.nih.gov/pub/geo/DATA/supplementary/samples/GSM320nnn/GSM320456
GSM320457	protocol: Methylation filtration (MF) - genotype: B73 maize inbred - rep2	GSE12770	ftp://ftp.ncbi.nlm.nih.gov/pub/geo/DATA/supplementary/samples/GSM320nnn/GSM320457
GSM320458	protocol: Methylation filtration (MF) - genotype: B73 maize inbred - rep3	GSE12770	ftp://ftp.ncbi.nlm.nih.gov/pub/geo/DATA/supplementary/samples/GSM320nnn/GSM320458
GSM320459	protocol: Methylation filtration (MF) - genotype: Mo17 maize inbred - rep1	GSE12770	ftp://ftp.ncbi.nlm.nih.gov/pub/geo/DATA/supplementary/samples/GSM320nnn/GSM320459
GSM320460	protocol: Methylation filtration (MF) - genotype: Mo17 maize inbred - rep2	GSE12770	ftp://ftp.ncbi.nlm.nih.gov/pub/geo/DATA/supplementary/samples/GSM320nnn/GSM320460
GSM320461	protocol: Methylation filtration (MF) - genotype: Mo17 maize inbred - rep3	GSE12770	ftp://ftp.ncbi.nlm.nih.gov/pub/geo/DATA/supplementary/samples/GSM320nnn/GSM320461
GSM320462	protocol: Methylation filtration (MF) - genotype: CML69 maize inbred - rep1	GSE12770	ftp://ftp.ncbi.nlm.nih.gov/pub/geo/DATA/supplementary/samples/GSM320nnn/GSM320462
GSM320463	protocol: Methylation filtration (MF) - genotype: CML69 maize inbred - rep2	GSE12770	ftp://ftp.ncbi.nlm.nih.gov/pub/geo/DATA/supplementary/samples/GSM320nnn/GSM320463
GSM320464	protocol: Methylation filtration (MF) - genotype: CML69 maize inbred - rep3	GSE12770	ftp://ftp.ncbi.nlm.nih.gov/pub/geo/DATA/supplementary/samples/GSM320nnn/GSM320464
GSM320465	protocol: Amplified fragment restriction polymorphism (AFLP) - genotype: B73 maize inbred - rep1	GSE12770	ftp://ftp.ncbi.nlm.nih.gov/pub/geo/DATA/supplementary/samples/GSM320nnn/GSM320465
GSM320466	protocol: Amplified fragment restriction polymorphism (AFLP) - genotype: B73 maize inbred - rep2	GSE12770	ftp://ftp.ncbi.nlm.nih.gov/pub/geo/DATA/supplementary/samples/GSM320nnn/GSM320466
GSM320467	protocol: Amplified fragment restriction polymorphism (AFLP) - genotype: B73 maize inbred - rep3	GSE12770	ftp://ftp.ncbi.nlm.nih.gov/pub/geo/DATA/supplementary/samples/GSM320nnn/GSM320467
GSM320468	protocol: Amplified fragment restriction polymorphism (AFLP) - genotype: Mo17 maize inbred - rep1	GSE12770	ftp://ftp.ncbi.nlm.nih.gov/pub/geo/DATA/supplementary/samples/GSM320nnn/GSM320468
GSM320469	protocol: Amplified fragment restriction polymorphism (AFLP) - genotype: Mo17 maize inbred - rep2	GSE12770	ftp://ftp.ncbi.nlm.nih.gov/pub/geo/DATA/supplementary/samples/GSM320nnn/GSM320469
GSM320470	protocol: Amplified fragment restriction polymorphism (AFLP) - genotype: Mo17 maize inbred - rep3	GSE12770	ftp://ftp.ncbi.nlm.nih.gov/pub/geo/DATA/supplementary/samples/GSM320nnn/GSM320470
GSM320471	protocol: Amplified fragment restriction polymorphism (AFLP) - genotype: CML69 maize inbred - rep1	GSE12770	ftp://ftp.ncbi.nlm.nih.gov/pub/geo/DATA/supplementary/samples/GSM320nnn/GSM320471
GSM320472	protocol: Amplified fragment restriction polymorphism (AFLP) - genotype: CML69 maize inbred - rep2	GSE12770	ftp://ftp.ncbi.nlm.nih.gov/pub/geo/DATA/supplementary/samples/GSM320nnn/GSM320472
GSM320473	protocol: Amplified fragment restriction polymorphism (AFLP) - genotype: CML69 maize inbred - rep3	GSE12770	ftp://ftp.ncbi.nlm.nih.gov/pub/geo/DATA/supplementary/samples/GSM320nnn/GSM320473
GSM206287	Left pulvinus control total RNA biorep 1	GSE8320	ftp://ftp.ncbi.nlm.nih.gov/pub/geo/DATA/supplementary/samples/GSM206nnn/GSM206287
GSM206288	Upper pulvinus 2 min total RNA biorep 1	GSE8320	ftp://ftp.ncbi.nlm.nih.gov/pub/geo/DATA/supplementary/samples/GSM206nnn/GSM206288
GSM206289	Upper pulvinus 5 min total RNA biorep 1	GSE8320	ftp://ftp.ncbi.nlm.nih.gov/pub/geo/DATA/supplementary/samples/GSM206nnn/GSM206289
GSM206290	Upper pulvinus 15 min total RNA biorep 1	GSE8320	ftp://ftp.ncbi.nlm.nih.gov/pub/geo/DATA/supplementary/samples/GSM206nnn/GSM206290
GSM206291	Upper pulvinus 30 min total RNA biorep 1	GSE8320	ftp://ftp.ncbi.nlm.nih.gov/pub/geo/DATA/supplementary/samples/GSM206nnn/GSM206291
GSM206292	Upper pulvinus 60 min total RNA biorep 1	GSE8320	ftp://ftp.ncbi.nlm.nih.gov/pub/geo/DATA/supplementary/samples/GSM206nnn/GSM206292
GSM206293	Right pulvinus control total RNA biorep 1	GSE8320	ftp://ftp.ncbi.nlm.nih.gov/pub/geo/DATA/supplementary/samples/GSM206nnn/GSM206293
GSM206294	Lower pulvinus 2 min total RNA biorep 1	GSE8320	ftp://ftp.ncbi.nlm.nih.gov/pub/geo/DATA/supplementary/samples/GSM206nnn/GSM206294
GSM206295	Lower pulvinus 5 min total RNA biorep 1	GSE8320	ftp://ftp.ncbi.nlm.nih.gov/pub/geo/DATA/supplementary/samples/GSM206nnn/GSM206295
GSM206296	Lower pulvinus 15 min total RNA biorep 1	GSE8320	ftp://ftp.ncbi.nlm.nih.gov/pub/geo/DATA/supplementary/samples/GSM206nnn/GSM206296
GSM206297	Lower pulvinus 30 min total RNA biorep 1	GSE8320	ftp://ftp.ncbi.nlm.nih.gov/pub/geo/DATA/supplementary/samples/GSM206nnn/GSM206297
GSM206298	Lower pulvinus 60 min total RNA biorep 1	GSE8320	ftp://ftp.ncbi.nlm.nih.gov/pub/geo/DATA/supplementary/samples/GSM206nnn/GSM206298
GSM206299	Left pulvinus control polysomal RNA biorep 1	GSE8320	ftp://ftp.ncbi.nlm.nih.gov/pub/geo/DATA/supplementary/samples/GSM206nnn/GSM206299
GSM206300	Upper pulvinus 2 min polysomal RNA biorep 1	GSE8320	ftp://ftp.ncbi.nlm.nih.gov/pub/geo/DATA/supplementary/samples/GSM206nnn/GSM206300
GSM206301	Upper pulvinus 5 min polysomal RNA biorep 1	GSE8320	ftp://ftp.ncbi.nlm.nih.gov/pub/geo/DATA/supplementary/samples/GSM206nnn/GSM206301
GSM206302	Upper pulvinus 15 min polysomal RNA biorep 1	GSE8320	ftp://ftp.ncbi.nlm.nih.gov/pub/geo/DATA/supplementary/samples/GSM206nnn/GSM206302
GSM206303	Upper pulvinus 30 min polysomal RNA biorep 1	GSE8320	ftp://ftp.ncbi.nlm.nih.gov/pub/geo/DATA/supplementary/samples/GSM206nnn/GSM206303
GSM206304	Upper pulvinus 60 min polysomal RNA biorep 1	GSE8320	ftp://ftp.ncbi.nlm.nih.gov/pub/geo/DATA/supplementary/samples/GSM206nnn/GSM206304
GSM206305	Right pulvinus control polysomal RNA biorep 1	GSE8320	ftp://ftp.ncbi.nlm.nih.gov/pub/geo/DATA/supplementary/samples/GSM206nnn/GSM206305
GSM206306	Lower pulvinus 2 min polysomal RNA biorep 1	GSE8320	ftp://ftp.ncbi.nlm.nih.gov/pub/geo/DATA/supplementary/samples/GSM206nnn/GSM206306
GSM206307	Lower pulvinus 5 min polysomal RNA biorep 1	GSE8320	ftp://ftp.ncbi.nlm.nih.gov/pub/geo/DATA/supplementary/samples/GSM206nnn/GSM206307
GSM206308	Lower pulvinus 15 min polysomal RNA biorep 1	GSE8320	ftp://ftp.ncbi.nlm.nih.gov/pub/geo/DATA/supplementary/samples/GSM206nnn/GSM206308
GSM206309	Lower pulvinus 30 min polysomal RNA biorep 1	GSE8320	ftp://ftp.ncbi.nlm.nih.gov/pub/geo/DATA/supplementary/samples/GSM206nnn/GSM206309
GSM206310	Lower pulvinus 60 min polysomal RNA biorep 1	GSE8320	ftp://ftp.ncbi.nlm.nih.gov/pub/geo/DATA/supplementary/samples/GSM206nnn/GSM206310
GSM206311	Left pulvinus control total RNA biorep 2	GSE8320	ftp://ftp.ncbi.nlm.nih.gov/pub/geo/DATA/supplementary/samples/GSM206nnn/GSM206311
GSM206312	Upper pulvinus 2 min total RNA biorep 2	GSE8320	ftp://ftp.ncbi.nlm.nih.gov/pub/geo/DATA/supplementary/samples/GSM206nnn/GSM206312
GSM206313	Upper pulvinus 5 min total RNA biorep 2	GSE8320	ftp://ftp.ncbi.nlm.nih.gov/pub/geo/DATA/supplementary/samples/GSM206nnn/GSM206313
GSM206314	Upper pulvinus 15 min total RNA biorep 2	GSE8320	ftp://ftp.ncbi.nlm.nih.gov/pub/geo/DATA/supplementary/samples/GSM206nnn/GSM206314
GSM206315	Upper pulvinus 30 min total RNA biorep 2	GSE8320	ftp://ftp.ncbi.nlm.nih.gov/pub/geo/DATA/supplementary/samples/GSM206nnn/GSM206315
GSM206316	Upper pulvinus 60 min total RNA biorep 2	GSE8320	ftp://ftp.ncbi.nlm.nih.gov/pub/geo/DATA/supplementary/samples/GSM206nnn/GSM206316
GSM206317	Right pulvinus control total RNA biorep 2	GSE8320	ftp://ftp.ncbi.nlm.nih.gov/pub/geo/DATA/supplementary/samples/GSM206nnn/GSM206317
GSM206318	Lower pulvinus 2 min total RNA biorep 2	GSE8320	ftp://ftp.ncbi.nlm.nih.gov/pub/geo/DATA/supplementary/samples/GSM206nnn/GSM206318
GSM206319	Lower pulvinus 5 min total RNA biorep 2	GSE8320	ftp://ftp.ncbi.nlm.nih.gov/pub/geo/DATA/supplementary/samples/GSM206nnn/GSM206319
GSM206320	Lower pulvinus 15 min total RNA biorep 2	GSE8320	ftp://ftp.ncbi.nlm.nih.gov/pub/geo/DATA/supplementary/samples/GSM206nnn/GSM206320
GSM206321	Lower pulvinus 30 min total RNA biorep 2	GSE8320	ftp://ftp.ncbi.nlm.nih.gov/pub/geo/DATA/supplementary/samples/GSM206nnn/GSM206321
GSM206322	Lower pulvinus 60 min total RNA biorep 2	GSE8320	ftp://ftp.ncbi.nlm.nih.gov/pub/geo/DATA/supplementary/samples/GSM206nnn/GSM206322
GSM206323	Left pulvinus control polysomal RNA biorep 2	GSE8320	ftp://ftp.ncbi.nlm.nih.gov/pub/geo/DATA/supplementary/samples/GSM206nnn/GSM206323
GSM206324	Upper pulvinus 2 min polysomal RNA biorep 2	GSE8320	ftp://ftp.ncbi.nlm.nih.gov/pub/geo/DATA/supplementary/samples/GSM206nnn/GSM206324
GSM206325	Upper pulvinus 5 min polysomal RNA biorep 2	GSE8320	ftp://ftp.ncbi.nlm.nih.gov/pub/geo/DATA/supplementary/samples/GSM206nnn/GSM206325
GSM206326	Upper pulvinus 15 min polysomal RNA biorep 2	GSE8320	ftp://ftp.ncbi.nlm.nih.gov/pub/geo/DATA/supplementary/samples/GSM206nnn/GSM206326
GSM206327	Upper pulvinus 30 min polysomal RNA biorep 2	GSE8320	ftp://ftp.ncbi.nlm.nih.gov/pub/geo/DATA/supplementary/samples/GSM206nnn/GSM206327
GSM206328	Upper pulvinus 60 min polysomal RNA biorep 2	GSE8320	ftp://ftp.ncbi.nlm.nih.gov/pub/geo/DATA/supplementary/samples/GSM206nnn/GSM206328
GSM206329	Right pulvinus control polysomal RNA biorep 2	GSE8320	ftp://ftp.ncbi.nlm.nih.gov/pub/geo/DATA/supplementary/samples/GSM206nnn/GSM206329
GSM206330	Lower pulvinus 2 min polysomal RNA biorep 2	GSE8320	ftp://ftp.ncbi.nlm.nih.gov/pub/geo/DATA/supplementary/samples/GSM206nnn/GSM206330
GSM206331	Lower pulvinus 5 min polysomal RNA biorep 2	GSE8320	ftp://ftp.ncbi.nlm.nih.gov/pub/geo/DATA/supplementary/samples/GSM206nnn/GSM206331
GSM206332	Lower pulvinus 15 min polysomal RNA biorep 2	GSE8320	ftp://ftp.ncbi.nlm.nih.gov/pub/geo/DATA/supplementary/samples/GSM206nnn/GSM206332
GSM206333	Lower pulvinus 30 min polysomal RNA biorep 2	GSE8320	ftp://ftp.ncbi.nlm.nih.gov/pub/geo/DATA/supplementary/samples/GSM206nnn/GSM206333
GSM206334	Lower pulvinus 60 min polysomal RNA biorep 2	GSE8320	ftp://ftp.ncbi.nlm.nih.gov/pub/geo/DATA/supplementary/samples/GSM206nnn/GSM206334
GSM253244	ZM_12h_Mock_3inf_I	GSE10023	ftp://ftp.ncbi.nlm.nih.gov/pub/geo/DATA/supplementary/samples/GSM253nnn/GSM253244
GSM253245	ZM_12h_Mock_3inf_II	GSE10023	ftp://ftp.ncbi.nlm.nih.gov/pub/geo/DATA/supplementary/samples/GSM253nnn/GSM253245
GSM253246	ZM_12h_Mock_3inf_III	GSE10023	ftp://ftp.ncbi.nlm.nih.gov/pub/geo/DATA/supplementary/samples/GSM253nnn/GSM253246
GSM253247	ZM_12h_SG200_3inf_III	GSE10023	ftp://ftp.ncbi.nlm.nih.gov/pub/geo/DATA/supplementary/samples/GSM253nnn/GSM253247
GSM253248	ZM_12h_SG200_3inf_I	GSE10023	ftp://ftp.ncbi.nlm.nih.gov/pub/geo/DATA/supplementary/samples/GSM253nnn/GSM253248
GSM253249	ZM_12h_SG200_3inf_II	GSE10023	ftp://ftp.ncbi.nlm.nih.gov/pub/geo/DATA/supplementary/samples/GSM253nnn/GSM253249
GSM253250	ZM_24h_Mock_3inf_I	GSE10023;GSE12892	ftp://ftp.ncbi.nlm.nih.gov/pub/geo/DATA/supplementary/samples/GSM253nnn/GSM253250
GSM253251	ZM_24h_Mock_3inf_II	GSE10023;GSE12892	ftp://ftp.ncbi.nlm.nih.gov/pub/geo/DATA/supplementary/samples/GSM253nnn/GSM253251
GSM253252	ZM_24h_Mock_3inf_III	GSE10023;GSE12892	ftp://ftp.ncbi.nlm.nih.gov/pub/geo/DATA/supplementary/samples/GSM253nnn/GSM253252
GSM253253	ZM_24h_SG200_3inf_I	GSE10023	ftp://ftp.ncbi.nlm.nih.gov/pub/geo/DATA/supplementary/samples/GSM253nnn/GSM253253
GSM253254	ZM_24h_SG200_3inf_II	GSE10023	ftp://ftp.ncbi.nlm.nih.gov/pub/geo/DATA/supplementary/samples/GSM253nnn/GSM253254
GSM253255	ZM_24h_SG200_3inf_III	GSE10023	ftp://ftp.ncbi.nlm.nih.gov/pub/geo/DATA/supplementary/samples/GSM253nnn/GSM253255
GSM253256	ZM_2d_Mock_3inf_I	GSE10023	ftp://ftp.ncbi.nlm.nih.gov/pub/geo/DATA/supplementary/samples/GSM253nnn/GSM253256
GSM253257	ZM_2d_Mock_3inf_II	GSE10023	ftp://ftp.ncbi.nlm.nih.gov/pub/geo/DATA/supplementary/samples/GSM253nnn/GSM253257
GSM253258	ZM_2d_Mock_3inf_III	GSE10023	ftp://ftp.ncbi.nlm.nih.gov/pub/geo/DATA/supplementary/samples/GSM253nnn/GSM253258
GSM253259	ZM_2d_SG200_3inf_I	GSE10023	ftp://ftp.ncbi.nlm.nih.gov/pub/geo/DATA/supplementary/samples/GSM253nnn/GSM253259
GSM253260	ZM_2d_SG200_3inf_II	GSE10023	ftp://ftp.ncbi.nlm.nih.gov/pub/geo/DATA/supplementary/samples/GSM253nnn/GSM253260
GSM253261	ZM_2d_SG200_3inf_III	GSE10023	ftp://ftp.ncbi.nlm.nih.gov/pub/geo/DATA/supplementary/samples/GSM253nnn/GSM253261
GSM253262	ZM_4d_Mock_3inf_I	GSE10023;GSE19559	ftp://ftp.ncbi.nlm.nih.gov/pub/geo/DATA/supplementary/samples/GSM253nnn/GSM253262
GSM253263	ZM_4d_Mock_3inf_II	GSE10023;GSE19559	ftp://ftp.ncbi.nlm.nih.gov/pub/geo/DATA/supplementary/samples/GSM253nnn/GSM253263
GSM253264	ZM_4d_Mock_3inf_III	GSE10023;GSE19559	ftp://ftp.ncbi.nlm.nih.gov/pub/geo/DATA/supplementary/samples/GSM253nnn/GSM253264
GSM253265	ZM_4d_SG200_3inf_I	GSE10023;GSE19559	ftp://ftp.ncbi.nlm.nih.gov/pub/geo/DATA/supplementary/samples/GSM253nnn/GSM253265
GSM253266	ZM_4d_SG200_3inf_II	GSE10023;GSE19559	ftp://ftp.ncbi.nlm.nih.gov/pub/geo/DATA/supplementary/samples/GSM253nnn/GSM253266
GSM253267	ZM_4d_SG200_3inf_III	GSE10023;GSE19559	ftp://ftp.ncbi.nlm.nih.gov/pub/geo/DATA/supplementary/samples/GSM253nnn/GSM253267
GSM253268	ZM_4.5d_Mock_3inf_I	GSE10023	ftp://ftp.ncbi.nlm.nih.gov/pub/geo/DATA/supplementary/samples/GSM253nnn/GSM253268
GSM253269	ZM_4.5d_Mock_3inf_II	GSE10023	ftp://ftp.ncbi.nlm.nih.gov/pub/geo/DATA/supplementary/samples/GSM253nnn/GSM253269
GSM253270	ZM_4.5d_Mock_3inf_III	GSE10023	ftp://ftp.ncbi.nlm.nih.gov/pub/geo/DATA/supplementary/samples/GSM253nnn/GSM253270
GSM253271	ZM_4.5d_SG200_3inf_I	GSE10023	ftp://ftp.ncbi.nlm.nih.gov/pub/geo/DATA/supplementary/samples/GSM253nnn/GSM253271
GSM253272	ZM_4.5d_SG200_3inf_II	GSE10023	ftp://ftp.ncbi.nlm.nih.gov/pub/geo/DATA/supplementary/samples/GSM253nnn/GSM253272
GSM253273	ZM_4.5d_SG200_3inf_III	GSE10023	ftp://ftp.ncbi.nlm.nih.gov/pub/geo/DATA/supplementary/samples/GSM253nnn/GSM253273
GSM253274	ZM_8d_Mock_3inf_I	GSE10023	ftp://ftp.ncbi.nlm.nih.gov/pub/geo/DATA/supplementary/samples/GSM253nnn/GSM253274
GSM253275	ZM_8d_Mock_3inf_II	GSE10023	ftp://ftp.ncbi.nlm.nih.gov/pub/geo/DATA/supplementary/samples/GSM253nnn/GSM253275
GSM253276	ZM_8d_Mock_3inf_III	GSE10023	ftp://ftp.ncbi.nlm.nih.gov/pub/geo/DATA/supplementary/samples/GSM253nnn/GSM253276
GSM253277	ZM_8d_SG200_3inf_I	GSE10023	ftp://ftp.ncbi.nlm.nih.gov/pub/geo/DATA/supplementary/samples/GSM253nnn/GSM253277
GSM253278	ZM_8d_SG200_3inf_II	GSE10023	ftp://ftp.ncbi.nlm.nih.gov/pub/geo/DATA/supplementary/samples/GSM253nnn/GSM253278
GSM253279	ZM_8d_SG200_3inf_III	GSE10023	ftp://ftp.ncbi.nlm.nih.gov/pub/geo/DATA/supplementary/samples/GSM253nnn/GSM253279
GSM253280	ZM_8d_SG200_3Alu_I	GSE10023	ftp://ftp.ncbi.nlm.nih.gov/pub/geo/DATA/supplementary/samples/GSM253nnn/GSM253280
GSM253281	ZM_8d_SG200_3Alu_II	GSE10023	ftp://ftp.ncbi.nlm.nih.gov/pub/geo/DATA/supplementary/samples/GSM253nnn/GSM253281
GSM253282	ZM_8d_SG200_3Alu_III	GSE10023	ftp://ftp.ncbi.nlm.nih.gov/pub/geo/DATA/supplementary/samples/GSM253nnn/GSM253282
GSM258172	B37 11-day seedling aerial tissue biological replicate 1	GSE10236;GSE10237	ftp://ftp.ncbi.nlm.nih.gov/pub/geo/DATA/supplementary/samples/GSM258nnn/GSM258172
GSM258174	B84 11-day seedling aerial tissue biological replicate 1	GSE10236;GSE10237	ftp://ftp.ncbi.nlm.nih.gov/pub/geo/DATA/supplementary/samples/GSM258nnn/GSM258174
GSM258176	Oh43 11-day seedling aerial tissue biological replicate 1	GSE10236;GSE10237	ftp://ftp.ncbi.nlm.nih.gov/pub/geo/DATA/supplementary/samples/GSM258nnn/GSM258176
GSM258177	B37xB73 11-day seedling aerial tissue biological replicate 1	GSE10236	ftp://ftp.ncbi.nlm.nih.gov/pub/geo/DATA/supplementary/samples/GSM258nnn/GSM258177
GSM258178	B84xB73 11-day seedling aerial tissue biological replicate 1	GSE10236	ftp://ftp.ncbi.nlm.nih.gov/pub/geo/DATA/supplementary/samples/GSM258nnn/GSM258178
GSM258179	Oh43xB73 11-day seedling aerial tissue biological replicate 1	GSE10236	ftp://ftp.ncbi.nlm.nih.gov/pub/geo/DATA/supplementary/samples/GSM258nnn/GSM258179
GSM258180	Oh43xMo17 11-day seedling aerial tissue biological replicate 1	GSE10236	ftp://ftp.ncbi.nlm.nih.gov/pub/geo/DATA/supplementary/samples/GSM258nnn/GSM258180
GSM258181	B37 11-day seedling aerial tissue biological replicate 2	GSE10236;GSE10237	ftp://ftp.ncbi.nlm.nih.gov/pub/geo/DATA/supplementary/samples/GSM258nnn/GSM258181
GSM258183	B84 11-day seedling aerial tissue biological replicate 2	GSE10236;GSE10237	ftp://ftp.ncbi.nlm.nih.gov/pub/geo/DATA/supplementary/samples/GSM258nnn/GSM258183
GSM258185	Oh43 11-day seedling aerial tissue biological replicate 2	GSE10236;GSE10237	ftp://ftp.ncbi.nlm.nih.gov/pub/geo/DATA/supplementary/samples/GSM258nnn/GSM258185
GSM258186	B37xB73 11-day seedling aerial tissue biological replicate 2	GSE10236	ftp://ftp.ncbi.nlm.nih.gov/pub/geo/DATA/supplementary/samples/GSM258nnn/GSM258186
GSM258187	B84xB73 11-day seedling aerial tissue biological replicate 2	GSE10236	ftp://ftp.ncbi.nlm.nih.gov/pub/geo/DATA/supplementary/samples/GSM258nnn/GSM258187
GSM258188	Oh43xB73 11-day seedling aerial tissue biological replicate 2	GSE10236	ftp://ftp.ncbi.nlm.nih.gov/pub/geo/DATA/supplementary/samples/GSM258nnn/GSM258188
GSM258189	Oh43xMo17 11-day seedling aerial tissue biological replicate 2	GSE10236	ftp://ftp.ncbi.nlm.nih.gov/pub/geo/DATA/supplementary/samples/GSM258nnn/GSM258189
GSM258190	B37 11-day seedling aerial tissue biological replicate 3	GSE10236;GSE10237	ftp://ftp.ncbi.nlm.nih.gov/pub/geo/DATA/supplementary/samples/GSM258nnn/GSM258190
GSM258192	B84 11-day seedling aerial tissue biological replicate 3	GSE10236;GSE10237	ftp://ftp.ncbi.nlm.nih.gov/pub/geo/DATA/supplementary/samples/GSM258nnn/GSM258192
GSM258194	Oh43 11-day seedling aerial tissue biological replicate 3	GSE10236;GSE10237	ftp://ftp.ncbi.nlm.nih.gov/pub/geo/DATA/supplementary/samples/GSM258nnn/GSM258194
GSM258195	B37xB73 11-day seedling aerial tissue biological replicate 3	GSE10236	ftp://ftp.ncbi.nlm.nih.gov/pub/geo/DATA/supplementary/samples/GSM258nnn/GSM258195
GSM258196	B84xB73 11-day seedling aerial tissue biological replicate 3	GSE10236	ftp://ftp.ncbi.nlm.nih.gov/pub/geo/DATA/supplementary/samples/GSM258nnn/GSM258196
GSM258197	Oh43xB73 11-day seedling aerial tissue biological replicate 3	GSE10236	ftp://ftp.ncbi.nlm.nih.gov/pub/geo/DATA/supplementary/samples/GSM258nnn/GSM258197
GSM258198	Oh43xMo17 11-day seedling aerial tissue biological replicate 3	GSE10236	ftp://ftp.ncbi.nlm.nih.gov/pub/geo/DATA/supplementary/samples/GSM258nnn/GSM258198
GSM258199	B14a 11-day seedling aerial tissue biological replicate 1	GSE10237	ftp://ftp.ncbi.nlm.nih.gov/pub/geo/DATA/supplementary/samples/GSM258nnn/GSM258199
GSM258200	W22 11-day seedling aerial tissue biological replicate 1	GSE10237	ftp://ftp.ncbi.nlm.nih.gov/pub/geo/DATA/supplementary/samples/GSM258nnn/GSM258200
GSM258201	Wf9 11-day seedling aerial tissue biological replicate 1	GSE10237	ftp://ftp.ncbi.nlm.nih.gov/pub/geo/DATA/supplementary/samples/GSM258nnn/GSM258201
GSM258202	B14a 11-day seedling aerial tissue biological replicate 2	GSE10237	ftp://ftp.ncbi.nlm.nih.gov/pub/geo/DATA/supplementary/samples/GSM258nnn/GSM258202
GSM258203	W22 11-day seedling aerial tissue biological replicate 2	GSE10237	ftp://ftp.ncbi.nlm.nih.gov/pub/geo/DATA/supplementary/samples/GSM258nnn/GSM258203
GSM258204	Wf9 11-day seedling aerial tissue biological replicate 2	GSE10237	ftp://ftp.ncbi.nlm.nih.gov/pub/geo/DATA/supplementary/samples/GSM258nnn/GSM258204
GSM258205	B14a 11-day seedling aerial tissue biological replicate 3	GSE10237	ftp://ftp.ncbi.nlm.nih.gov/pub/geo/DATA/supplementary/samples/GSM258nnn/GSM258205
GSM258206	W22 11-day seedling aerial tissue biological replicate 3	GSE10237	ftp://ftp.ncbi.nlm.nih.gov/pub/geo/DATA/supplementary/samples/GSM258nnn/GSM258206
GSM258207	Wf9 11-day seedling aerial tissue biological replicate 3	GSE10237	ftp://ftp.ncbi.nlm.nih.gov/pub/geo/DATA/supplementary/samples/GSM258nnn/GSM258207
GSM258531	Wild-type siblings in family segregating for T5-6b DpDf plants; Biological replicate 1	GSE10243	ftp://ftp.ncbi.nlm.nih.gov/pub/geo/DATA/supplementary/samples/GSM258nnn/GSM258531
GSM258532	DpDf siblings in family segregating for T5-6b DpDf plants; Biological replicate 1	GSE10243	ftp://ftp.ncbi.nlm.nih.gov/pub/geo/DATA/supplementary/samples/GSM258nnn/GSM258532
GSM258533	Wild-type siblings in family segregating for T5-6b DpDf plants; Biological replicate 2	GSE10243	ftp://ftp.ncbi.nlm.nih.gov/pub/geo/DATA/supplementary/samples/GSM258nnn/GSM258533
GSM258534	DpDf siblings in family segregating for T5-6b DpDf plants; Biological replicate 2	GSE10243	ftp://ftp.ncbi.nlm.nih.gov/pub/geo/DATA/supplementary/samples/GSM258nnn/GSM258534
GSM258535	Wild-type siblings in family segregating for T5-6b DpDf plants; Biological replicate 3	GSE10243	ftp://ftp.ncbi.nlm.nih.gov/pub/geo/DATA/supplementary/samples/GSM258nnn/GSM258535
GSM258536	DpDf siblings in family segregating for T5-6b DpDf plants; Biological replicate 3	GSE10243	ftp://ftp.ncbi.nlm.nih.gov/pub/geo/DATA/supplementary/samples/GSM258nnn/GSM258536
GSM258537	Wild-type siblings in family segregating for T5-6b DpDf plants; Biological replicate 4	GSE10243	ftp://ftp.ncbi.nlm.nih.gov/pub/geo/DATA/supplementary/samples/GSM258nnn/GSM258537
GSM258538	DpDf siblings in family segregating for T5-6b DpDf plants; Biological replicate 4	GSE10243	ftp://ftp.ncbi.nlm.nih.gov/pub/geo/DATA/supplementary/samples/GSM258nnn/GSM258538
GSM202400	Zmet2 study 11-day seedling aerial tissue genotype B73 Rep4	GSE8188	ftp://ftp.ncbi.nlm.nih.gov/pub/geo/DATA/supplementary/samples/GSM202nnn/GSM202400
GSM202401	Zmet2 study 11-day seedling aerial tissue genotype B73 zmet2-m1 Rep4	GSE8188	ftp://ftp.ncbi.nlm.nih.gov/pub/geo/DATA/supplementary/samples/GSM202nnn/GSM202401
GSM202402	Zmet2 study 11-day seedling aerial tissue genotype Mo17 Rep1	GSE8188	ftp://ftp.ncbi.nlm.nih.gov/pub/geo/DATA/supplementary/samples/GSM202nnn/GSM202402
GSM202403	Zmet2 study 11-day seedling aerial tissue genotype Mo17 zmet2-m1 Rep1	GSE8188	ftp://ftp.ncbi.nlm.nih.gov/pub/geo/DATA/supplementary/samples/GSM202nnn/GSM202403
GSM202404	Zmet2 study 11-day seedling aerial tissue genotype B73 Rep5	GSE8188	ftp://ftp.ncbi.nlm.nih.gov/pub/geo/DATA/supplementary/samples/GSM202nnn/GSM202404
GSM202405	Zmet2 study 11-day seedling aerial tissue genotype B73 zmet2-m1 Rep5	GSE8188	ftp://ftp.ncbi.nlm.nih.gov/pub/geo/DATA/supplementary/samples/GSM202nnn/GSM202405
GSM202406	Zmet2 study 11-day seedling aerial tissue genotype Mo17 Rep2	GSE8188	ftp://ftp.ncbi.nlm.nih.gov/pub/geo/DATA/supplementary/samples/GSM202nnn/GSM202406
GSM202407	Zmet2 study 11-day seedling aerial tissue genotype Mo17 zmet2-m1 Rep2	GSE8188	ftp://ftp.ncbi.nlm.nih.gov/pub/geo/DATA/supplementary/samples/GSM202nnn/GSM202407
GSM202408	Zmet2 study 11-day seedling aerial tissue genotype B73 Rep6	GSE8188	ftp://ftp.ncbi.nlm.nih.gov/pub/geo/DATA/supplementary/samples/GSM202nnn/GSM202408
GSM202409	Zmet2 study 11-day seedling aerial tissue genotype B73 zmet2-m1 Rep6	GSE8188	ftp://ftp.ncbi.nlm.nih.gov/pub/geo/DATA/supplementary/samples/GSM202nnn/GSM202409
GSM202410	Zmet2 study 11-day seedling aerial tissue genotype Mo17 Rep3	GSE8188	ftp://ftp.ncbi.nlm.nih.gov/pub/geo/DATA/supplementary/samples/GSM202nnn/GSM202410
GSM202411	Zmet2 study 11-day seedling aerial tissue genotype Mo17 zmet2-m1 Rep3	GSE8188	ftp://ftp.ncbi.nlm.nih.gov/pub/geo/DATA/supplementary/samples/GSM202nnn/GSM202411
GSM202412	Zmet2 study 11-day seedling aerial tissue genotype B73 zmet2-m1 Rep1	GSE8188	ftp://ftp.ncbi.nlm.nih.gov/pub/geo/DATA/supplementary/samples/GSM202nnn/GSM202412
GSM202413	Zmet2 study 11-day seedling aerial tissue genotype B73 zmet2-m1 Rep2	GSE8188	ftp://ftp.ncbi.nlm.nih.gov/pub/geo/DATA/supplementary/samples/GSM202nnn/GSM202413
GSM202414	Zmet2 study 11-day seedling aerial tissue genotype B73 zmet2-m1 Rep3	GSE8188	ftp://ftp.ncbi.nlm.nih.gov/pub/geo/DATA/supplementary/samples/GSM202nnn/GSM202414
GSM205365	Mo17 13 DAP endosperm tissue biological replicate 1	GSE8275;GSE8308	ftp://ftp.ncbi.nlm.nih.gov/pub/geo/DATA/supplementary/samples/GSM205nnn/GSM205365
GSM205366	B73 13 DAP endosperm tissue biological replicate 1	GSE8275;GSE8308	ftp://ftp.ncbi.nlm.nih.gov/pub/geo/DATA/supplementary/samples/GSM205nnn/GSM205366
GSM205367	Mo17xB73 13 DAP endosperm tissue biological replicate 1	GSE8275;GSE8308	ftp://ftp.ncbi.nlm.nih.gov/pub/geo/DATA/supplementary/samples/GSM205nnn/GSM205367
GSM205368	B73xMo17 13 DAP endosperm tissue biological replicate 1	GSE8275;GSE8308	ftp://ftp.ncbi.nlm.nih.gov/pub/geo/DATA/supplementary/samples/GSM205nnn/GSM205368
GSM205369	Mo17 13 DAP endosperm tissue biological replicate 2	GSE8275;GSE8308	ftp://ftp.ncbi.nlm.nih.gov/pub/geo/DATA/supplementary/samples/GSM205nnn/GSM205369
GSM205370	B73 13 DAP endosperm tissue biological replicate 2	GSE8275;GSE8308	ftp://ftp.ncbi.nlm.nih.gov/pub/geo/DATA/supplementary/samples/GSM205nnn/GSM205370
GSM205371	Mo17xB73 13 DAP endosperm tissue biological replicate 2	GSE8275;GSE8308	ftp://ftp.ncbi.nlm.nih.gov/pub/geo/DATA/supplementary/samples/GSM205nnn/GSM205371
GSM205372	B73xMo17 13 DAP endosperm tissue biological replicate 2	GSE8275;GSE8308	ftp://ftp.ncbi.nlm.nih.gov/pub/geo/DATA/supplementary/samples/GSM205nnn/GSM205372
GSM205373	Mo17 13 DAP endosperm tissue biological replicate 3	GSE8275;GSE8308	ftp://ftp.ncbi.nlm.nih.gov/pub/geo/DATA/supplementary/samples/GSM205nnn/GSM205373
GSM205374	B73 13 DAP endosperm tissue biological replicate 3	GSE8275;GSE8308	ftp://ftp.ncbi.nlm.nih.gov/pub/geo/DATA/supplementary/samples/GSM205nnn/GSM205374
GSM205375	Mo17xB73 13 DAP endosperm tissue biological replicate 3	GSE8275;GSE8308	ftp://ftp.ncbi.nlm.nih.gov/pub/geo/DATA/supplementary/samples/GSM205nnn/GSM205375
GSM205376	B73xMo17 13 DAP endosperm tissue biological replicate 3	GSE8275;GSE8308	ftp://ftp.ncbi.nlm.nih.gov/pub/geo/DATA/supplementary/samples/GSM205nnn/GSM205376
GSM205420	Mo17 19 DAP endosperm tissue biological replicate 1	GSE8278;GSE8308	ftp://ftp.ncbi.nlm.nih.gov/pub/geo/DATA/supplementary/samples/GSM205nnn/GSM205420
GSM205421	B73 19 DAP endosperm tissue biological replicate 1	GSE8278;GSE8308	ftp://ftp.ncbi.nlm.nih.gov/pub/geo/DATA/supplementary/samples/GSM205nnn/GSM205421
GSM205422	Mo17xB73 19 DAP endosperm tissue biological replicate 1	GSE8278;GSE8308	ftp://ftp.ncbi.nlm.nih.gov/pub/geo/DATA/supplementary/samples/GSM205nnn/GSM205422
GSM205423	B73xMo17 19 DAP endosperm tissue biological replicate 1	GSE8278;GSE8308	ftp://ftp.ncbi.nlm.nih.gov/pub/geo/DATA/supplementary/samples/GSM205nnn/GSM205423
GSM205424	Mo17 19 DAP endosperm tissue biological replicate 2	GSE8278;GSE8308	ftp://ftp.ncbi.nlm.nih.gov/pub/geo/DATA/supplementary/samples/GSM205nnn/GSM205424
GSM205425	B73 19 DAP endosperm tissue biological replicate 2	GSE8278;GSE8308	ftp://ftp.ncbi.nlm.nih.gov/pub/geo/DATA/supplementary/samples/GSM205nnn/GSM205425
GSM205427	Mo17xB73 19 DAP endosperm tissue biological replicate 2	GSE8278;GSE8308	ftp://ftp.ncbi.nlm.nih.gov/pub/geo/DATA/supplementary/samples/GSM205nnn/GSM205427
GSM205429	B73xMo17 19 DAP endosperm tissue biological replicate 2	GSE8278;GSE8308	ftp://ftp.ncbi.nlm.nih.gov/pub/geo/DATA/supplementary/samples/GSM205nnn/GSM205429
GSM205431	Mo17 19 DAP endosperm tissue biological replicate 3	GSE8278;GSE8308	ftp://ftp.ncbi.nlm.nih.gov/pub/geo/DATA/supplementary/samples/GSM205nnn/GSM205431
GSM205433	B73 19 DAP endosperm tissue biological replicate 3	GSE8278;GSE8308	ftp://ftp.ncbi.nlm.nih.gov/pub/geo/DATA/supplementary/samples/GSM205nnn/GSM205433
GSM205434	Mo17xB73 19 DAP endosperm tissue biological replicate 3	GSE8278;GSE8308	ftp://ftp.ncbi.nlm.nih.gov/pub/geo/DATA/supplementary/samples/GSM205nnn/GSM205434
GSM205436	B73xMo17 19 DAP endosperm tissue biological replicate 3	GSE8278;GSE8308	ftp://ftp.ncbi.nlm.nih.gov/pub/geo/DATA/supplementary/samples/GSM205nnn/GSM205436
GSM162264	Mutant 2 with array type maize from Affymetrix	GSE7030	ftp://ftp.ncbi.nlm.nih.gov/pub/geo/DATA/supplementary/samples/GSM162nnn/GSM162264
GSM162265	Wild type 1 with array type maize from Affymetrix	GSE7030	ftp://ftp.ncbi.nlm.nih.gov/pub/geo/DATA/supplementary/samples/GSM162nnn/GSM162265
GSM162266	Wild type 2 with array type maize from Affymetrix	GSE7030	ftp://ftp.ncbi.nlm.nih.gov/pub/geo/DATA/supplementary/samples/GSM162nnn/GSM162266
GSM162267	Mutant 1 with array type maize from Affymetrix	GSE7030	ftp://ftp.ncbi.nlm.nih.gov/pub/geo/DATA/supplementary/samples/GSM162nnn/GSM162267
GSM202279	Mo17xB73 11-day seedling aerial tissue biological replicate 1	GSE8174;GSE8194	ftp://ftp.ncbi.nlm.nih.gov/pub/geo/DATA/supplementary/samples/GSM202nnn/GSM202279
GSM202280	B73xMo17 11-day seedling aerial tissue biological replicate 1	GSE8174;GSE8194	ftp://ftp.ncbi.nlm.nih.gov/pub/geo/DATA/supplementary/samples/GSM202nnn/GSM202280
GSM202283	Mo17xB73 11-day seedling aerial tissue biological replicate 2	GSE8174;GSE8194	ftp://ftp.ncbi.nlm.nih.gov/pub/geo/DATA/supplementary/samples/GSM202nnn/GSM202283
GSM202284	B73xMo17 11-day seedling aerial tissue biological replicate 2	GSE8174;GSE8194	ftp://ftp.ncbi.nlm.nih.gov/pub/geo/DATA/supplementary/samples/GSM202nnn/GSM202284
GSM202287	Mo17xB73 11-day seedling aerial tissue biological replicate 3	GSE8174;GSE8194	ftp://ftp.ncbi.nlm.nih.gov/pub/geo/DATA/supplementary/samples/GSM202nnn/GSM202287
GSM202288	B73xMo17 11-day seedling aerial tissue biological replicate 3	GSE8174;GSE8194	ftp://ftp.ncbi.nlm.nih.gov/pub/geo/DATA/supplementary/samples/GSM202nnn/GSM202288
GSM202290	Mo17 immature ear tissue, biological replicate 1	GSE8176;GSE8194	ftp://ftp.ncbi.nlm.nih.gov/pub/geo/DATA/supplementary/samples/GSM202nnn/GSM202290
GSM202292	B73 immature ear tissue, biological replicate 1	GSE8176;GSE8194	ftp://ftp.ncbi.nlm.nih.gov/pub/geo/DATA/supplementary/samples/GSM202nnn/GSM202292
GSM202295	Mo17xB73 immature ear tissue, biological replicate 1	GSE8176;GSE8194	ftp://ftp.ncbi.nlm.nih.gov/pub/geo/DATA/supplementary/samples/GSM202nnn/GSM202295
GSM202296	B73xMo17 immature ear tissue, biological replicate 1	GSE8176;GSE8194	ftp://ftp.ncbi.nlm.nih.gov/pub/geo/DATA/supplementary/samples/GSM202nnn/GSM202296
GSM202297	Mo17 immature ear tissue, biological replicate 2	GSE8176;GSE8194	ftp://ftp.ncbi.nlm.nih.gov/pub/geo/DATA/supplementary/samples/GSM202nnn/GSM202297
GSM202298	B73 immature ear tissue, biological replicate 2	GSE8176;GSE8194	ftp://ftp.ncbi.nlm.nih.gov/pub/geo/DATA/supplementary/samples/GSM202nnn/GSM202298
GSM202299	Mo17xB73 immature ear tissue, biological replicate 2	GSE8176;GSE8194	ftp://ftp.ncbi.nlm.nih.gov/pub/geo/DATA/supplementary/samples/GSM202nnn/GSM202299
GSM202302	B73xMo17 immature ear tissue, biological replicate 2	GSE8176;GSE8194	ftp://ftp.ncbi.nlm.nih.gov/pub/geo/DATA/supplementary/samples/GSM202nnn/GSM202302
GSM202303	Mo17 immature ear tissue, biological replicate 3	GSE8176;GSE8194	ftp://ftp.ncbi.nlm.nih.gov/pub/geo/DATA/supplementary/samples/GSM202nnn/GSM202303
GSM202304	B73 immature ear tissue, biological replicate 3	GSE8176;GSE8194	ftp://ftp.ncbi.nlm.nih.gov/pub/geo/DATA/supplementary/samples/GSM202nnn/GSM202304
GSM202306	Mo17xB73 immature ear tissue, biological replicate 3	GSE8176;GSE8194	ftp://ftp.ncbi.nlm.nih.gov/pub/geo/DATA/supplementary/samples/GSM202nnn/GSM202306
GSM202307	B73xMo17 immature ear tissue, biological replicate 3	GSE8176;GSE8194	ftp://ftp.ncbi.nlm.nih.gov/pub/geo/DATA/supplementary/samples/GSM202nnn/GSM202307
GSM202309	Mo17 19 day after pollination embryo tissue, biological replicate 1	GSE8179;GSE8194	ftp://ftp.ncbi.nlm.nih.gov/pub/geo/DATA/supplementary/samples/GSM202nnn/GSM202309
GSM202310	B73 19 day after pollination embryo tissue, biological replicate 1	GSE8179;GSE8194	ftp://ftp.ncbi.nlm.nih.gov/pub/geo/DATA/supplementary/samples/GSM202nnn/GSM202310
GSM202311	Mo17xB73 19 day after pollination embryo tissue, biological replicate 1	GSE8179;GSE8194	ftp://ftp.ncbi.nlm.nih.gov/pub/geo/DATA/supplementary/samples/GSM202nnn/GSM202311
GSM202313	B73xMo17 19 day after pollination embryo tissue, biological replicate 1	GSE8179;GSE8194	ftp://ftp.ncbi.nlm.nih.gov/pub/geo/DATA/supplementary/samples/GSM202nnn/GSM202313
GSM202314	Mo17 19 day after pollination embryo tissue, biological replicate 2	GSE8179;GSE8194	ftp://ftp.ncbi.nlm.nih.gov/pub/geo/DATA/supplementary/samples/GSM202nnn/GSM202314
GSM202315	B73 19 day after pollination embryo tissue, biological replicate 2	GSE8179;GSE8194	ftp://ftp.ncbi.nlm.nih.gov/pub/geo/DATA/supplementary/samples/GSM202nnn/GSM202315
GSM202316	Mo17xB73 19 day after pollination embryo tissue, biological replicate 2	GSE8179;GSE8194	ftp://ftp.ncbi.nlm.nih.gov/pub/geo/DATA/supplementary/samples/GSM202nnn/GSM202316
GSM202318	B73xMo17 19 day after pollination embryo tissue, biological replicate 2	GSE8179;GSE8194	ftp://ftp.ncbi.nlm.nih.gov/pub/geo/DATA/supplementary/samples/GSM202nnn/GSM202318
GSM202319	Mo17 19 day after pollination embryo tissue, biological replicate 3	GSE8179;GSE8194	ftp://ftp.ncbi.nlm.nih.gov/pub/geo/DATA/supplementary/samples/GSM202nnn/GSM202319
GSM202320	B73 19 day after pollination embryo tissue, biological replicate 3	GSE8179;GSE8194	ftp://ftp.ncbi.nlm.nih.gov/pub/geo/DATA/supplementary/samples/GSM202nnn/GSM202320
GSM202322	B73x Mo17 19 day after pollination embryo tissue, biological replicate 3	GSE8179;GSE8194	ftp://ftp.ncbi.nlm.nih.gov/pub/geo/DATA/supplementary/samples/GSM202nnn/GSM202322
GSM202324	Mo17xB73 19 day after pollination embryo tissue, biological replicate 3	GSE8179;GSE8194	ftp://ftp.ncbi.nlm.nih.gov/pub/geo/DATA/supplementary/samples/GSM202nnn/GSM202324
GSM668097	f271pan_2 with array type maize from Affymetrix	GSE27070	ftp://ftp.ncbi.nlm.nih.gov/pub/geo/DATA/supplementary/samples/GSM668nnn/GSM668097
GSM668098	f271flo_1 with array type maize from Affymetrix	GSE27070	ftp://ftp.ncbi.nlm.nih.gov/pub/geo/DATA/supplementary/samples/GSM668nnn/GSM668098
GSM668099	f271flo_2 with array type maize from Affymetrix	GSE27070	ftp://ftp.ncbi.nlm.nih.gov/pub/geo/DATA/supplementary/samples/GSM668nnn/GSM668099
GSM668100	f271pan_1 with array type maize from Affymetrix	GSE27070	ftp://ftp.ncbi.nlm.nih.gov/pub/geo/DATA/supplementary/samples/GSM668nnn/GSM668100
GSM984406	L282 0d	GSE40052	ftp://ftp.ncbi.nlm.nih.gov/pub/geo/DATA/supplementary/samples/GSM984nnn/GSM984406
GSM984407	L282 1d	GSE40052	ftp://ftp.ncbi.nlm.nih.gov/pub/geo/DATA/supplementary/samples/GSM984nnn/GSM984407
GSM984408	L282 2d	GSE40052	ftp://ftp.ncbi.nlm.nih.gov/pub/geo/DATA/supplementary/samples/GSM984nnn/GSM984408
GSM984409	L282 4d	GSE40052	ftp://ftp.ncbi.nlm.nih.gov/pub/geo/DATA/supplementary/samples/GSM984nnn/GSM984409
GSM984410	L282 7d	GSE40052	ftp://ftp.ncbi.nlm.nih.gov/pub/geo/DATA/supplementary/samples/GSM984nnn/GSM984410
GSM984411	L43 0d	GSE40052	ftp://ftp.ncbi.nlm.nih.gov/pub/geo/DATA/supplementary/samples/GSM984nnn/GSM984411
GSM984412	L43 1d	GSE40052	ftp://ftp.ncbi.nlm.nih.gov/pub/geo/DATA/supplementary/samples/GSM984nnn/GSM984412
GSM984413	L43 2d	GSE40052	ftp://ftp.ncbi.nlm.nih.gov/pub/geo/DATA/supplementary/samples/GSM984nnn/GSM984413
GSM984414	L43 4d	GSE40052	ftp://ftp.ncbi.nlm.nih.gov/pub/geo/DATA/supplementary/samples/GSM984nnn/GSM984414
GSM984415	L43 7d	GSE40052	ftp://ftp.ncbi.nlm.nih.gov/pub/geo/DATA/supplementary/samples/GSM984nnn/GSM984415
GSM984416	Huangzao4 0d	GSE40052	ftp://ftp.ncbi.nlm.nih.gov/pub/geo/DATA/supplementary/samples/GSM984nnn/GSM984416
GSM984417	Huangzao4 1d	GSE40052	ftp://ftp.ncbi.nlm.nih.gov/pub/geo/DATA/supplementary/samples/GSM984nnn/GSM984417
GSM984418	Huangzao4 2d	GSE40052	ftp://ftp.ncbi.nlm.nih.gov/pub/geo/DATA/supplementary/samples/GSM984nnn/GSM984418
GSM984419	Huangzao4 4d	GSE40052	ftp://ftp.ncbi.nlm.nih.gov/pub/geo/DATA/supplementary/samples/GSM984nnn/GSM984419
GSM984420	Huangzao4 7d	GSE40052	ftp://ftp.ncbi.nlm.nih.gov/pub/geo/DATA/supplementary/samples/GSM984nnn/GSM984420
GSM984421	Q319 0d	GSE40052	ftp://ftp.ncbi.nlm.nih.gov/pub/geo/DATA/supplementary/samples/GSM984nnn/GSM984421
GSM984422	Q319 1d	GSE40052	ftp://ftp.ncbi.nlm.nih.gov/pub/geo/DATA/supplementary/samples/GSM984nnn/GSM984422
GSM984423	Q319 2d	GSE40052	ftp://ftp.ncbi.nlm.nih.gov/pub/geo/DATA/supplementary/samples/GSM984nnn/GSM984423
GSM984424	Q319 4d	GSE40052	ftp://ftp.ncbi.nlm.nih.gov/pub/geo/DATA/supplementary/samples/GSM984nnn/GSM984424
GSM984425	Q319 7d	GSE40052	ftp://ftp.ncbi.nlm.nih.gov/pub/geo/DATA/supplementary/samples/GSM984nnn/GSM984425
GSM557559	RIL99_pan_1	GSE22439	ftp://ftp.ncbi.nlm.nih.gov/pub/geo/DATA/supplementary/samples/GSM557nnn/GSM557559
GSM557560	RIL54_pan_1	GSE22439	ftp://ftp.ncbi.nlm.nih.gov/pub/geo/DATA/supplementary/samples/GSM557nnn/GSM557560
GSM557561	RIL39_pan_1	GSE22439	ftp://ftp.ncbi.nlm.nih.gov/pub/geo/DATA/supplementary/samples/GSM557nnn/GSM557561
GSM557562	RIL71_pan_1	GSE22439	ftp://ftp.ncbi.nlm.nih.gov/pub/geo/DATA/supplementary/samples/GSM557nnn/GSM557562
GSM557563	RIL118_pan_1	GSE22439	ftp://ftp.ncbi.nlm.nih.gov/pub/geo/DATA/supplementary/samples/GSM557nnn/GSM557563
GSM557564	RIL99_pan_2	GSE22439	ftp://ftp.ncbi.nlm.nih.gov/pub/geo/DATA/supplementary/samples/GSM557nnn/GSM557564
GSM557565	RIL54_pan_2	GSE22439	ftp://ftp.ncbi.nlm.nih.gov/pub/geo/DATA/supplementary/samples/GSM557nnn/GSM557565
GSM557566	RIL39_pan_2	GSE22439	ftp://ftp.ncbi.nlm.nih.gov/pub/geo/DATA/supplementary/samples/GSM557nnn/GSM557566
GSM557567	RIL71_pan_2	GSE22439	ftp://ftp.ncbi.nlm.nih.gov/pub/geo/DATA/supplementary/samples/GSM557nnn/GSM557567
GSM557568	RIL118_pan_2	GSE22439	ftp://ftp.ncbi.nlm.nih.gov/pub/geo/DATA/supplementary/samples/GSM557nnn/GSM557568
GSM557569	RIL99_flo_1	GSE22439	ftp://ftp.ncbi.nlm.nih.gov/pub/geo/DATA/supplementary/samples/GSM557nnn/GSM557569
GSM557570	RIL54_flo_1	GSE22439	ftp://ftp.ncbi.nlm.nih.gov/pub/geo/DATA/supplementary/samples/GSM557nnn/GSM557570
GSM557571	RIL39_flo_1	GSE22439	ftp://ftp.ncbi.nlm.nih.gov/pub/geo/DATA/supplementary/samples/GSM557nnn/GSM557571
GSM557572	RIL71_flo_1	GSE22439	ftp://ftp.ncbi.nlm.nih.gov/pub/geo/DATA/supplementary/samples/GSM557nnn/GSM557572
GSM557573	RIL118_flo_1	GSE22439	ftp://ftp.ncbi.nlm.nih.gov/pub/geo/DATA/supplementary/samples/GSM557nnn/GSM557573
GSM557574	RIL99_flo_2	GSE22439	ftp://ftp.ncbi.nlm.nih.gov/pub/geo/DATA/supplementary/samples/GSM557nnn/GSM557574
GSM557575	RIL54_flo_2	GSE22439	ftp://ftp.ncbi.nlm.nih.gov/pub/geo/DATA/supplementary/samples/GSM557nnn/GSM557575
GSM557576	RIL39_flo_2	GSE22439	ftp://ftp.ncbi.nlm.nih.gov/pub/geo/DATA/supplementary/samples/GSM557nnn/GSM557576
GSM557577	RIL71_flo_2	GSE22439	ftp://ftp.ncbi.nlm.nih.gov/pub/geo/DATA/supplementary/samples/GSM557nnn/GSM557577
GSM557578	RIL118_flo_2	GSE22439	ftp://ftp.ncbi.nlm.nih.gov/pub/geo/DATA/supplementary/samples/GSM557nnn/GSM557578
GSM921546	Maize_Control_Root_14d_BioRep1	GSE37556	ftp://ftp.ncbi.nlm.nih.gov/pub/geo/DATA/supplementary/samples/GSM921nnn/GSM921546
GSM921547	Maize_Control_Root_14d_BioRep2	GSE37556	ftp://ftp.ncbi.nlm.nih.gov/pub/geo/DATA/supplementary/samples/GSM921nnn/GSM921547
GSM921548	Maize_Control_Root_14d_BioRep3	GSE37556	ftp://ftp.ncbi.nlm.nih.gov/pub/geo/DATA/supplementary/samples/GSM921nnn/GSM921548
GSM921549	Maize_Control_Root_21d_BioRep1	GSE37556	ftp://ftp.ncbi.nlm.nih.gov/pub/geo/DATA/supplementary/samples/GSM921nnn/GSM921549
GSM921550	Maize_Control_Root_21d_BioRep2	GSE37556	ftp://ftp.ncbi.nlm.nih.gov/pub/geo/DATA/supplementary/samples/GSM921nnn/GSM921550
GSM921551	Maize_Control_Root_21d_BioRep3	GSE37556	ftp://ftp.ncbi.nlm.nih.gov/pub/geo/DATA/supplementary/samples/GSM921nnn/GSM921551
GSM921552	Maize_GiantCell_Root_14d_BioRep1	GSE37556	ftp://ftp.ncbi.nlm.nih.gov/pub/geo/DATA/supplementary/samples/GSM921nnn/GSM921552
GSM921553	Maize_GiantCell_Root_14d_BioRep2	GSE37556	ftp://ftp.ncbi.nlm.nih.gov/pub/geo/DATA/supplementary/samples/GSM921nnn/GSM921553
GSM921554	Maize_GiantCell_Root_14d_BioRep3	GSE37556	ftp://ftp.ncbi.nlm.nih.gov/pub/geo/DATA/supplementary/samples/GSM921nnn/GSM921554
GSM921555	Maize_GiantCell_Root_21d_BioRep1	GSE37556	ftp://ftp.ncbi.nlm.nih.gov/pub/geo/DATA/supplementary/samples/GSM921nnn/GSM921555
GSM921556	Maize_GiantCell_Root_21d_BioRep2	GSE37556	ftp://ftp.ncbi.nlm.nih.gov/pub/geo/DATA/supplementary/samples/GSM921nnn/GSM921556
GSM921557	Maize_GiantCell_Root_21d_BioRep3	GSE37556	ftp://ftp.ncbi.nlm.nih.gov/pub/geo/DATA/supplementary/samples/GSM921nnn/GSM921557
GSM494284	Maize tissue from phenotype B73, biological replicate 1	GSE19785	ftp://ftp.ncbi.nlm.nih.gov/pub/geo/DATA/supplementary/samples/GSM494nnn/GSM494284
GSM494285	Maize tissue from phenotype B73, biological replicate 2	GSE19785	ftp://ftp.ncbi.nlm.nih.gov/pub/geo/DATA/supplementary/samples/GSM494nnn/GSM494285
GSM494286	Maize tissue from phenotype B73, biological replicate 3	GSE19785	ftp://ftp.ncbi.nlm.nih.gov/pub/geo/DATA/supplementary/samples/GSM494nnn/GSM494286
GSM494287	Maize tissue from phenotype B97, biological replicate 1	GSE19785	ftp://ftp.ncbi.nlm.nih.gov/pub/geo/DATA/supplementary/samples/GSM494nnn/GSM494287
GSM494288	Maize tissue from phenotype B97, biological replicate 2	GSE19785	ftp://ftp.ncbi.nlm.nih.gov/pub/geo/DATA/supplementary/samples/GSM494nnn/GSM494288
GSM494289	Maize tissue from phenotype B97, biological replicate 3	GSE19785	ftp://ftp.ncbi.nlm.nih.gov/pub/geo/DATA/supplementary/samples/GSM494nnn/GSM494289
GSM699152	Control plant, biological rep1	GSE28244	ftp://ftp.ncbi.nlm.nih.gov/pub/geo/DATA/supplementary/samples/GSM699nnn/GSM699152
GSM699153	Infested plant, biological rep1	GSE28244	ftp://ftp.ncbi.nlm.nih.gov/pub/geo/DATA/supplementary/samples/GSM699nnn/GSM699153
GSM699154	Control plant, biological rep2	GSE28244	ftp://ftp.ncbi.nlm.nih.gov/pub/geo/DATA/supplementary/samples/GSM699nnn/GSM699154
GSM699155	Infested plant, biological rep2	GSE28244	ftp://ftp.ncbi.nlm.nih.gov/pub/geo/DATA/supplementary/samples/GSM699nnn/GSM699155
GSM699156	Control plant, biological rep3	GSE28244	ftp://ftp.ncbi.nlm.nih.gov/pub/geo/DATA/supplementary/samples/GSM699nnn/GSM699156
GSM699157	Infested plant, biological rep3	GSE28244	ftp://ftp.ncbi.nlm.nih.gov/pub/geo/DATA/supplementary/samples/GSM699nnn/GSM699157
GSM699158	Control plant, biological rep4	GSE28244	ftp://ftp.ncbi.nlm.nih.gov/pub/geo/DATA/supplementary/samples/GSM699nnn/GSM699158
GSM699159	Infested plant, biological rep4	GSE28244	ftp://ftp.ncbi.nlm.nih.gov/pub/geo/DATA/supplementary/samples/GSM699nnn/GSM699159
GSM737502	Zm_Sr5_15_2_Leafy ears4weeks_I	GSE29747	ftp://ftp.ncbi.nlm.nih.gov/pub/geo/DATA/supplementary/samples/GSM737nnn/GSM737502
GSM737503	Zm_Sr5_15_2_Leafy ears4weeks_II	GSE29747	ftp://ftp.ncbi.nlm.nih.gov/pub/geo/DATA/supplementary/samples/GSM737nnn/GSM737503
GSM737504	Zm_Sr5_15_2_Leafy ears4weeks_III	GSE29747	ftp://ftp.ncbi.nlm.nih.gov/pub/geo/DATA/supplementary/samples/GSM737nnn/GSM737504
GSM737505	Zm_Sr5_15_2_Mock4weeks_I	GSE29747	ftp://ftp.ncbi.nlm.nih.gov/pub/geo/DATA/supplementary/samples/GSM737nnn/GSM737505
GSM737506	Zm_Sr5_15_2_Mock4weeks_II	GSE29747	ftp://ftp.ncbi.nlm.nih.gov/pub/geo/DATA/supplementary/samples/GSM737nnn/GSM737506
GSM737507	Zm_Sr5_15_2_Mock4weeks_III	GSE29747	ftp://ftp.ncbi.nlm.nih.gov/pub/geo/DATA/supplementary/samples/GSM737nnn/GSM737507
GSM788219	Continuous Light: ZT0 - rep1	GSE31763	ftp://ftp.ncbi.nlm.nih.gov/pub/geo/DATA/supplementary/samples/GSM788nnn/GSM788219
GSM788220	Continuous Light: ZT4 - rep1	GSE31763	ftp://ftp.ncbi.nlm.nih.gov/pub/geo/DATA/supplementary/samples/GSM788nnn/GSM788220
GSM788221	Continuous Light: ZT8 - rep1	GSE31763	ftp://ftp.ncbi.nlm.nih.gov/pub/geo/DATA/supplementary/samples/GSM788nnn/GSM788221
GSM788222	Continuous Light: ZT12 - rep1	GSE31763	ftp://ftp.ncbi.nlm.nih.gov/pub/geo/DATA/supplementary/samples/GSM788nnn/GSM788222
GSM788223	Continuous Light: ZT16 - rep1	GSE31763	ftp://ftp.ncbi.nlm.nih.gov/pub/geo/DATA/supplementary/samples/GSM788nnn/GSM788223
GSM788224	Continuous Light: ZT20 - rep1	GSE31763	ftp://ftp.ncbi.nlm.nih.gov/pub/geo/DATA/supplementary/samples/GSM788nnn/GSM788224
GSM788225	Continuous Light: ZT24 - rep1	GSE31763	ftp://ftp.ncbi.nlm.nih.gov/pub/geo/DATA/supplementary/samples/GSM788nnn/GSM788225
GSM788226	Continuous Light: ZT28 - rep1	GSE31763	ftp://ftp.ncbi.nlm.nih.gov/pub/geo/DATA/supplementary/samples/GSM788nnn/GSM788226
GSM788227	Continuous Light: ZT32 - rep1	GSE31763	ftp://ftp.ncbi.nlm.nih.gov/pub/geo/DATA/supplementary/samples/GSM788nnn/GSM788227
GSM788228	Continuous Light: ZT36 - rep1	GSE31763	ftp://ftp.ncbi.nlm.nih.gov/pub/geo/DATA/supplementary/samples/GSM788nnn/GSM788228
GSM788229	Continuous Light: ZT40 - rep1	GSE31763	ftp://ftp.ncbi.nlm.nih.gov/pub/geo/DATA/supplementary/samples/GSM788nnn/GSM788229
GSM788230	Continuous Light: ZT44 - rep1	GSE31763	ftp://ftp.ncbi.nlm.nih.gov/pub/geo/DATA/supplementary/samples/GSM788nnn/GSM788230
GSM773112	Cgram_36hpi_1	GSE31188	ftp://ftp.ncbi.nlm.nih.gov/pub/geo/DATA/supplementary/samples/GSM773nnn/GSM773112
GSM773113	Cgram_36hpi_2	GSE31188	ftp://ftp.ncbi.nlm.nih.gov/pub/geo/DATA/supplementary/samples/GSM773nnn/GSM773113
GSM773114	Cgram_36hpi_3	GSE31188	ftp://ftp.ncbi.nlm.nih.gov/pub/geo/DATA/supplementary/samples/GSM773nnn/GSM773114
GSM773115	mock_36hpi_1	GSE31188	ftp://ftp.ncbi.nlm.nih.gov/pub/geo/DATA/supplementary/samples/GSM773nnn/GSM773115
GSM773116	mock_36hpi_2	GSE31188	ftp://ftp.ncbi.nlm.nih.gov/pub/geo/DATA/supplementary/samples/GSM773nnn/GSM773116
GSM773117	mock_36hpi_3	GSE31188	ftp://ftp.ncbi.nlm.nih.gov/pub/geo/DATA/supplementary/samples/GSM773nnn/GSM773117
GSM773118	Cgram_96hpi_1	GSE31188	ftp://ftp.ncbi.nlm.nih.gov/pub/geo/DATA/supplementary/samples/GSM773nnn/GSM773118
GSM773119	Cgram_96hpi_2	GSE31188	ftp://ftp.ncbi.nlm.nih.gov/pub/geo/DATA/supplementary/samples/GSM773nnn/GSM773119
GSM773120	Cgram_96hpi_3	GSE31188	ftp://ftp.ncbi.nlm.nih.gov/pub/geo/DATA/supplementary/samples/GSM773nnn/GSM773120
GSM773121	mock_96hpi_1	GSE31188	ftp://ftp.ncbi.nlm.nih.gov/pub/geo/DATA/supplementary/samples/GSM773nnn/GSM773121
GSM773122	mock_96hpi_2	GSE31188	ftp://ftp.ncbi.nlm.nih.gov/pub/geo/DATA/supplementary/samples/GSM773nnn/GSM773122
GSM773123	mock_96hpi_3	GSE31188	ftp://ftp.ncbi.nlm.nih.gov/pub/geo/DATA/supplementary/samples/GSM773nnn/GSM773123
GSM684950	total RNA_time0_biological replicate 1	GSE27648	ftp://ftp.ncbi.nlm.nih.gov/pub/geo/DATA/supplementary/samples/GSM684nnn/GSM684950
GSM684951	total RNA_time0_technical replicate 1	GSE27648	ftp://ftp.ncbi.nlm.nih.gov/pub/geo/DATA/supplementary/samples/GSM684nnn/GSM684951
GSM684952	total RNA_time0_biological replicate 2	GSE27648	ftp://ftp.ncbi.nlm.nih.gov/pub/geo/DATA/supplementary/samples/GSM684nnn/GSM684952
GSM684953	total RNA_time24_biological replicate M4	GSE27648	ftp://ftp.ncbi.nlm.nih.gov/pub/geo/DATA/supplementary/samples/GSM684nnn/GSM684953
GSM684954	total RNA_time24_technical replicate M4-R	GSE27648	ftp://ftp.ncbi.nlm.nih.gov/pub/geo/DATA/supplementary/samples/GSM684nnn/GSM684954
GSM684955	total RNA_time24_biological replicate RB	GSE27648	ftp://ftp.ncbi.nlm.nih.gov/pub/geo/DATA/supplementary/samples/GSM684nnn/GSM684955
GSM684956	polysomal RNA_biological replicate 1	GSE27648	ftp://ftp.ncbi.nlm.nih.gov/pub/geo/DATA/supplementary/samples/GSM684nnn/GSM684956
GSM684957	polysomal RNA_biological replicate 2	GSE27648	ftp://ftp.ncbi.nlm.nih.gov/pub/geo/DATA/supplementary/samples/GSM684nnn/GSM684957
GSM684958	polysomal RNA_biological replicate 3	GSE27648	ftp://ftp.ncbi.nlm.nih.gov/pub/geo/DATA/supplementary/samples/GSM684nnn/GSM684958
GSM684959	polysomal RNA_treat insulin_biological replicate 1	GSE27648	ftp://ftp.ncbi.nlm.nih.gov/pub/geo/DATA/supplementary/samples/GSM684nnn/GSM684959
GSM684960	polysomal RNA_treat insulin_biological replicate 2	GSE27648	ftp://ftp.ncbi.nlm.nih.gov/pub/geo/DATA/supplementary/samples/GSM684nnn/GSM684960
GSM684961	polysomal RNA_treat insulin_biological replicate 3	GSE27648	ftp://ftp.ncbi.nlm.nih.gov/pub/geo/DATA/supplementary/samples/GSM684nnn/GSM684961
GSM684962	total RNA_treat insulin biological replicate 1	GSE27648	ftp://ftp.ncbi.nlm.nih.gov/pub/geo/DATA/supplementary/samples/GSM684nnn/GSM684962
GSM684963	total RNA_treat insulin_technical replicate 1-R	GSE27648	ftp://ftp.ncbi.nlm.nih.gov/pub/geo/DATA/supplementary/samples/GSM684nnn/GSM684963
GSM566578	f98pl_1 with array type maize from Affymetrix	GSE22948	ftp://ftp.ncbi.nlm.nih.gov/pub/geo/DATA/supplementary/samples/GSM566nnn/GSM566578
GSM566579	f98pl_2 with array type maize from Affymetrix	GSE22948	ftp://ftp.ncbi.nlm.nih.gov/pub/geo/DATA/supplementary/samples/GSM566nnn/GSM566579
GSM566580	cm484pl_1 with array type maize from Affymetrix	GSE22948	ftp://ftp.ncbi.nlm.nih.gov/pub/geo/DATA/supplementary/samples/GSM566nnn/GSM566580
GSM566581	cm484pl_2 with array type maize from Affymetrix	GSE22948	ftp://ftp.ncbi.nlm.nih.gov/pub/geo/DATA/supplementary/samples/GSM566nnn/GSM566581
GSM703823	SG200Dpit1 4dpi rep 1	GSE28479	ftp://ftp.ncbi.nlm.nih.gov/pub/geo/DATA/supplementary/samples/GSM703nnn/GSM703823
GSM703824	SG200Dpit1 4dpi rep 2	GSE28479	ftp://ftp.ncbi.nlm.nih.gov/pub/geo/DATA/supplementary/samples/GSM703nnn/GSM703824
GSM703825	SG200Dpit1 4dpi rep 3	GSE28479	ftp://ftp.ncbi.nlm.nih.gov/pub/geo/DATA/supplementary/samples/GSM703nnn/GSM703825
GSM703826	SG200Dpit2 4dpi rep 1	GSE28479	ftp://ftp.ncbi.nlm.nih.gov/pub/geo/DATA/supplementary/samples/GSM703nnn/GSM703826
GSM703827	SG200Dpit2 4dpi rep 2	GSE28479	ftp://ftp.ncbi.nlm.nih.gov/pub/geo/DATA/supplementary/samples/GSM703nnn/GSM703827
GSM703828	SG200Dpit2 4dpi rep 3	GSE28479	ftp://ftp.ncbi.nlm.nih.gov/pub/geo/DATA/supplementary/samples/GSM703nnn/GSM703828
GSM467088	TJCM_1 with array type maize from Affymetrix	GSE18846	ftp://ftp.ncbi.nlm.nih.gov/pub/geo/DATA/supplementary/samples/GSM467nnn/GSM467088
GSM467089	TJCM_2 with array type maize from Affymetrix	GSE18846	ftp://ftp.ncbi.nlm.nih.gov/pub/geo/DATA/supplementary/samples/GSM467nnn/GSM467089
GSM467090	TJF_1 with array type maize from Affymetrix	GSE18846	ftp://ftp.ncbi.nlm.nih.gov/pub/geo/DATA/supplementary/samples/GSM467nnn/GSM467090
GSM467091	TJF_2 with array type maize from Affymetrix	GSE18846	ftp://ftp.ncbi.nlm.nih.gov/pub/geo/DATA/supplementary/samples/GSM467nnn/GSM467091
GSM467196	Cm489pl9_1 with array type maize from Affymetrix	GSE18857	ftp://ftp.ncbi.nlm.nih.gov/pub/geo/DATA/supplementary/samples/GSM467nnn/GSM467196
GSM467197	Cm489pl10_2 with array type maize from Affymetrix	GSE18857	ftp://ftp.ncbi.nlm.nih.gov/pub/geo/DATA/supplementary/samples/GSM467nnn/GSM467197
GSM467198	F98902pl6_1 with array type maize from Affymetrix	GSE18857	ftp://ftp.ncbi.nlm.nih.gov/pub/geo/DATA/supplementary/samples/GSM467nnn/GSM467198
GSM467199	F98902pl18_2 with array type maize from Affymetrix	GSE18857	ftp://ftp.ncbi.nlm.nih.gov/pub/geo/DATA/supplementary/samples/GSM467nnn/GSM467199
GSM566593	F2myc_2 with array type maize from Affymetrix	GSE22950	ftp://ftp.ncbi.nlm.nih.gov/pub/geo/DATA/supplementary/samples/GSM566nnn/GSM566593
GSM566595	bm4myc_1 with array type maize from Affymetrix	GSE22950	ftp://ftp.ncbi.nlm.nih.gov/pub/geo/DATA/supplementary/samples/GSM566nnn/GSM566595
GSM566596	F2myc_1 with array type maize from Affymetrix	GSE22950	ftp://ftp.ncbi.nlm.nih.gov/pub/geo/DATA/supplementary/samples/GSM566nnn/GSM566596
GSM566603	F2tem_2 with array type maize from Affymetrix	GSE22950	ftp://ftp.ncbi.nlm.nih.gov/pub/geo/DATA/supplementary/samples/GSM566nnn/GSM566603
GSM566604	F2tem_1 with array type maize from Affymetrix	GSE22950	ftp://ftp.ncbi.nlm.nih.gov/pub/geo/DATA/supplementary/samples/GSM566nnn/GSM566604
GSM566608	Bm4temoin_1 with array type maize from Affymetrix	GSE22950	ftp://ftp.ncbi.nlm.nih.gov/pub/geo/DATA/supplementary/samples/GSM566nnn/GSM566608
GSM566609	bm4myc_2 with array type maize from Affymetrix	GSE22950	ftp://ftp.ncbi.nlm.nih.gov/pub/geo/DATA/supplementary/samples/GSM566nnn/GSM566609
GSM566610	Bm4temoin_2 with array type maize from Affymetrix	GSE22950	ftp://ftp.ncbi.nlm.nih.gov/pub/geo/DATA/supplementary/samples/GSM566nnn/GSM566610
GSM684664	Root_6h_control_rep1	GSE27626	ftp://ftp.ncbi.nlm.nih.gov/pub/geo/DATA/supplementary/samples/GSM684nnn/GSM684664
GSM684665	Root_24h_control_rep1	GSE27626	ftp://ftp.ncbi.nlm.nih.gov/pub/geo/DATA/supplementary/samples/GSM684nnn/GSM684665
GSM684666	Root_6h_inoculated_rep1	GSE27626	ftp://ftp.ncbi.nlm.nih.gov/pub/geo/DATA/supplementary/samples/GSM684nnn/GSM684666
GSM684667	Root_24h_inoculated_rep1	GSE27626	ftp://ftp.ncbi.nlm.nih.gov/pub/geo/DATA/supplementary/samples/GSM684nnn/GSM684667
GSM684668	Root_6h_control_rep2	GSE27626	ftp://ftp.ncbi.nlm.nih.gov/pub/geo/DATA/supplementary/samples/GSM684nnn/GSM684668
GSM684669	Root_24h_control_rep2	GSE27626	ftp://ftp.ncbi.nlm.nih.gov/pub/geo/DATA/supplementary/samples/GSM684nnn/GSM684669
GSM684670	Root_6h_inoculated_rep2	GSE27626	ftp://ftp.ncbi.nlm.nih.gov/pub/geo/DATA/supplementary/samples/GSM684nnn/GSM684670
GSM684671	Root_24h_inoculated_rep2	GSE27626	ftp://ftp.ncbi.nlm.nih.gov/pub/geo/DATA/supplementary/samples/GSM684nnn/GSM684671
GSM684672	Root_6h_control_rep3	GSE27626	ftp://ftp.ncbi.nlm.nih.gov/pub/geo/DATA/supplementary/samples/GSM684nnn/GSM684672
GSM684673	Root_24h_control_rep3	GSE27626	ftp://ftp.ncbi.nlm.nih.gov/pub/geo/DATA/supplementary/samples/GSM684nnn/GSM684673
GSM684674	Root_6h_inoculated_rep3	GSE27626	ftp://ftp.ncbi.nlm.nih.gov/pub/geo/DATA/supplementary/samples/GSM684nnn/GSM684674
GSM684675	Root_24h_inoculated_rep3	GSE27626	ftp://ftp.ncbi.nlm.nih.gov/pub/geo/DATA/supplementary/samples/GSM684nnn/GSM684675
GSM487564	ZM_4dpi_dfox1_1	GSE19559	ftp://ftp.ncbi.nlm.nih.gov/pub/geo/DATA/supplementary/samples/GSM487nnn/GSM487564
GSM487565	ZM_4dpi_dfox1_2	GSE19559	ftp://ftp.ncbi.nlm.nih.gov/pub/geo/DATA/supplementary/samples/GSM487nnn/GSM487565
GSM487572	ZM_4dpi_dfox1_3	GSE19559	ftp://ftp.ncbi.nlm.nih.gov/pub/geo/DATA/supplementary/samples/GSM487nnn/GSM487572
GSM607094	ge1bl_1 with array type maize from Affymetrix	GSE24624	ftp://ftp.ncbi.nlm.nih.gov/pub/geo/DATA/supplementary/samples/GSM607nnn/GSM607094
GSM607095	ge2bl_1 with array type maize from Affymetrix	GSE24624	ftp://ftp.ncbi.nlm.nih.gov/pub/geo/DATA/supplementary/samples/GSM607nnn/GSM607095
GSM607096	ge3bl_1 with array type maize from Affymetrix	GSE24624	ftp://ftp.ncbi.nlm.nih.gov/pub/geo/DATA/supplementary/samples/GSM607nnn/GSM607096
GSM607097	ge4bl_1 with array type maize from Affymetrix	GSE24624	ftp://ftp.ncbi.nlm.nih.gov/pub/geo/DATA/supplementary/samples/GSM607nnn/GSM607097
GSM607098	ge5bl_1 with array type maize from Affymetrix	GSE24624	ftp://ftp.ncbi.nlm.nih.gov/pub/geo/DATA/supplementary/samples/GSM607nnn/GSM607098
GSM607099	ge1bl_2 with array type maize from Affymetrix	GSE24624	ftp://ftp.ncbi.nlm.nih.gov/pub/geo/DATA/supplementary/samples/GSM607nnn/GSM607099
GSM607100	ge2bl_2 with array type maize from Affymetrix	GSE24624	ftp://ftp.ncbi.nlm.nih.gov/pub/geo/DATA/supplementary/samples/GSM607nnn/GSM607100
GSM607101	ge3bl_2 with array type maize from Affymetrix	GSE24624	ftp://ftp.ncbi.nlm.nih.gov/pub/geo/DATA/supplementary/samples/GSM607nnn/GSM607101
GSM607102	ge4bl_2 with array type maize from Affymetrix	GSE24624	ftp://ftp.ncbi.nlm.nih.gov/pub/geo/DATA/supplementary/samples/GSM607nnn/GSM607102
GSM607103	ge5bl_2 with array type maize from Affymetrix	GSE24624	ftp://ftp.ncbi.nlm.nih.gov/pub/geo/DATA/supplementary/samples/GSM607nnn/GSM607103
GSM558475	Cat100-6, control soil, biologial rep1	GSE22479	ftp://ftp.ncbi.nlm.nih.gov/pub/geo/DATA/supplementary/samples/GSM558nnn/GSM558475
GSM558476	Cat100-6,acid soil, biologial rep1	GSE22479	ftp://ftp.ncbi.nlm.nih.gov/pub/geo/DATA/supplementary/samples/GSM558nnn/GSM558476
GSM558477	Cat100-6, control soil, biologial rep2	GSE22479	ftp://ftp.ncbi.nlm.nih.gov/pub/geo/DATA/supplementary/samples/GSM558nnn/GSM558477
GSM558478	Cat100-6, acid soil, biologial rep2	GSE22479	ftp://ftp.ncbi.nlm.nih.gov/pub/geo/DATA/supplementary/samples/GSM558nnn/GSM558478
GSM558479	Cat100-6, control soil, biologial rep3	GSE22479	ftp://ftp.ncbi.nlm.nih.gov/pub/geo/DATA/supplementary/samples/GSM558nnn/GSM558479
GSM558480	Cat100-6, acid soil, biologial rep3	GSE22479	ftp://ftp.ncbi.nlm.nih.gov/pub/geo/DATA/supplementary/samples/GSM558nnn/GSM558480
GSM558481	S1587-17, control soil, biologial rep1	GSE22479	ftp://ftp.ncbi.nlm.nih.gov/pub/geo/DATA/supplementary/samples/GSM558nnn/GSM558481
GSM558482	S1587-17, acid soil, biologial rep1	GSE22479	ftp://ftp.ncbi.nlm.nih.gov/pub/geo/DATA/supplementary/samples/GSM558nnn/GSM558482
GSM558483	S1587-17, control soil, biologial rep2	GSE22479	ftp://ftp.ncbi.nlm.nih.gov/pub/geo/DATA/supplementary/samples/GSM558nnn/GSM558483
GSM558484	S1587-17, acid soil, biologial rep2	GSE22479	ftp://ftp.ncbi.nlm.nih.gov/pub/geo/DATA/supplementary/samples/GSM558nnn/GSM558484
GSM558485	S1587-17, control soil, biologial rep3	GSE22479	ftp://ftp.ncbi.nlm.nih.gov/pub/geo/DATA/supplementary/samples/GSM558nnn/GSM558485
GSM558486	S1587-17, acid soil, biological rep3	GSE22479	ftp://ftp.ncbi.nlm.nih.gov/pub/geo/DATA/supplementary/samples/GSM558nnn/GSM558486
GSM460649	Maize-B73_endosperm at 15DAP, biological rep1	GSE18491	ftp://ftp.ncbi.nlm.nih.gov/pub/geo/DATA/supplementary/samples/GSM460nnn/GSM460649
GSM460650	Maize-B73_endosperm at 15DAP, biological rep2	GSE18491	ftp://ftp.ncbi.nlm.nih.gov/pub/geo/DATA/supplementary/samples/GSM460nnn/GSM460650
GSM460651	Maize-B73_endosperm at 15DAP, biological rep3	GSE18491	ftp://ftp.ncbi.nlm.nih.gov/pub/geo/DATA/supplementary/samples/GSM460nnn/GSM460651
GSM460652	Maize-ae wx_endosperm at 15DAP, biological rep1	GSE18491	ftp://ftp.ncbi.nlm.nih.gov/pub/geo/DATA/supplementary/samples/GSM460nnn/GSM460652
GSM460653	Maize-ae wx_endosperm at 15DAP, biological rep2	GSE18491	ftp://ftp.ncbi.nlm.nih.gov/pub/geo/DATA/supplementary/samples/GSM460nnn/GSM460653
GSM460654	Maize-ae wx_endosperm at 15DAP, biological rep3	GSE18491	ftp://ftp.ncbi.nlm.nih.gov/pub/geo/DATA/supplementary/samples/GSM460nnn/GSM460654
GSM460655	Maize-sh1_endosperm at 15DAP, biological rep1	GSE18491	ftp://ftp.ncbi.nlm.nih.gov/pub/geo/DATA/supplementary/samples/GSM460nnn/GSM460655
GSM460656	Maize-sh1_endosperm at 15DAP, biological rep2	GSE18491	ftp://ftp.ncbi.nlm.nih.gov/pub/geo/DATA/supplementary/samples/GSM460nnn/GSM460656
GSM460657	Maize-sh1_endosperm at 15DAP, biological rep3	GSE18491	ftp://ftp.ncbi.nlm.nih.gov/pub/geo/DATA/supplementary/samples/GSM460nnn/GSM460657
GSM526793	Cat100-6, control soil, 1 day treatment, biologial rep1	GSE21070	ftp://ftp.ncbi.nlm.nih.gov/pub/geo/DATA/supplementary/samples/GSM526nnn/GSM526793
GSM526794	Cat100-6, acid soil, 1 day treatment, biologial rep1	GSE21070	ftp://ftp.ncbi.nlm.nih.gov/pub/geo/DATA/supplementary/samples/GSM526nnn/GSM526794
GSM526795	Cat100-6, control soil, 1 day treatment, biologial rep2	GSE21070	ftp://ftp.ncbi.nlm.nih.gov/pub/geo/DATA/supplementary/samples/GSM526nnn/GSM526795
GSM526796	Cat100-6, acidl soil, 1 day treatment, biologial rep2	GSE21070	ftp://ftp.ncbi.nlm.nih.gov/pub/geo/DATA/supplementary/samples/GSM526nnn/GSM526796
GSM526797	Cat100-6, control soil, 1 day treatment, biologial rep3	GSE21070	ftp://ftp.ncbi.nlm.nih.gov/pub/geo/DATA/supplementary/samples/GSM526nnn/GSM526797
GSM526798	Cat100-6, acid soil, 1 day treatment, biologial rep3	GSE21070	ftp://ftp.ncbi.nlm.nih.gov/pub/geo/DATA/supplementary/samples/GSM526nnn/GSM526798
GSM526799	Cat100-6, control soil, 3 days treatment, biologial rep1	GSE21070	ftp://ftp.ncbi.nlm.nih.gov/pub/geo/DATA/supplementary/samples/GSM526nnn/GSM526799
GSM526800	Cat100-6, acid soil, 3 days treatment, biologial rep1	GSE21070	ftp://ftp.ncbi.nlm.nih.gov/pub/geo/DATA/supplementary/samples/GSM526nnn/GSM526800
GSM526801	Cat100-6, control soil, 3 days treatment, biologial rep2	GSE21070	ftp://ftp.ncbi.nlm.nih.gov/pub/geo/DATA/supplementary/samples/GSM526nnn/GSM526801
GSM526802	Cat100-6, acid soil, 3 days treatment, biologial rep2	GSE21070	ftp://ftp.ncbi.nlm.nih.gov/pub/geo/DATA/supplementary/samples/GSM526nnn/GSM526802
GSM526803	Cat100-6, control soil, 3 days treatment, biologial rep3	GSE21070	ftp://ftp.ncbi.nlm.nih.gov/pub/geo/DATA/supplementary/samples/GSM526nnn/GSM526803
GSM526804	Cat100-6, acid soil, 3 days treatment, biologial rep3	GSE21070	ftp://ftp.ncbi.nlm.nih.gov/pub/geo/DATA/supplementary/samples/GSM526nnn/GSM526804
GSM526805	S1587-17, control soil, 1 day treatment, biologial rep1	GSE21070	ftp://ftp.ncbi.nlm.nih.gov/pub/geo/DATA/supplementary/samples/GSM526nnn/GSM526805
GSM526806	S1587-17, acid soil, 1 day treatment, biologial rep1	GSE21070	ftp://ftp.ncbi.nlm.nih.gov/pub/geo/DATA/supplementary/samples/GSM526nnn/GSM526806
GSM526807	S1587-17, control soil, 1 day treatment, biologial rep2	GSE21070	ftp://ftp.ncbi.nlm.nih.gov/pub/geo/DATA/supplementary/samples/GSM526nnn/GSM526807
GSM526808	S1587-17, acid soil, 1 day treatment, biologial rep2	GSE21070	ftp://ftp.ncbi.nlm.nih.gov/pub/geo/DATA/supplementary/samples/GSM526nnn/GSM526808
GSM526809	S1587-17, control soil, 1 day treatment, biologial rep3	GSE21070	ftp://ftp.ncbi.nlm.nih.gov/pub/geo/DATA/supplementary/samples/GSM526nnn/GSM526809
GSM526810	S1587-17, acid soil, 1 day treatment, biologial rep3	GSE21070	ftp://ftp.ncbi.nlm.nih.gov/pub/geo/DATA/supplementary/samples/GSM526nnn/GSM526810
GSM526811	S1587-17, control soil, 3 days treatment, biologial rep1	GSE21070	ftp://ftp.ncbi.nlm.nih.gov/pub/geo/DATA/supplementary/samples/GSM526nnn/GSM526811
GSM526812	S1587-17, acid soil, 3 days treatment, biologial rep1	GSE21070	ftp://ftp.ncbi.nlm.nih.gov/pub/geo/DATA/supplementary/samples/GSM526nnn/GSM526812
GSM526813	S1587-17, control soil, 3 days treatment, biologial rep2	GSE21070	ftp://ftp.ncbi.nlm.nih.gov/pub/geo/DATA/supplementary/samples/GSM526nnn/GSM526813
GSM526814	S1587-17, acid soil, 3 days treatment, biologial rep2	GSE21070	ftp://ftp.ncbi.nlm.nih.gov/pub/geo/DATA/supplementary/samples/GSM526nnn/GSM526814
GSM526815	S1587-17, control soil, 3 days treatment, biologial rep3	GSE21070	ftp://ftp.ncbi.nlm.nih.gov/pub/geo/DATA/supplementary/samples/GSM526nnn/GSM526815
GSM526816	S1587-17, acid soil, 3 days treatment, biologial rep3	GSE21070	ftp://ftp.ncbi.nlm.nih.gov/pub/geo/DATA/supplementary/samples/GSM526nnn/GSM526816
GSM258173	B73 11-day seedling aerial tissue biological replicate 1	GSE10236;GSE10237	ftp://ftp.ncbi.nlm.nih.gov/pub/geo/DATA/supplementary/samples/GSM258nnn/GSM258173
GSM258175	Mo17 11-day seedling aerial tissue biological replicate 1	GSE10236;GSE10237	ftp://ftp.ncbi.nlm.nih.gov/pub/geo/DATA/supplementary/samples/GSM258nnn/GSM258175
GSM258182	B73 11-day seedling aerial tissue biological replicate 2	GSE10236;GSE10237	ftp://ftp.ncbi.nlm.nih.gov/pub/geo/DATA/supplementary/samples/GSM258nnn/GSM258182
GSM258184	Mo17 11-day seedling aerial tissue biological replicate 2	GSE10236;GSE10237	ftp://ftp.ncbi.nlm.nih.gov/pub/geo/DATA/supplementary/samples/GSM258nnn/GSM258184
GSM258191	B73 11-day seedling aerial tissue biological replicate 3	GSE10236;GSE10237	ftp://ftp.ncbi.nlm.nih.gov/pub/geo/DATA/supplementary/samples/GSM258nnn/GSM258191
GSM258193	Mo17 11-day seedling aerial tissue biological replicate 3	GSE10236;GSE10237	ftp://ftp.ncbi.nlm.nih.gov/pub/geo/DATA/supplementary/samples/GSM258nnn/GSM258193
GSM202277	Mo17 11-day seedling aerial tissue biological replicate 1	GSE8174;GSE8194	ftp://ftp.ncbi.nlm.nih.gov/pub/geo/DATA/supplementary/samples/GSM202nnn/GSM202277
GSM202278	B73 11-day seedling aerial tissue biological replicate 1	GSE8174;GSE8188;GSE8194	ftp://ftp.ncbi.nlm.nih.gov/pub/geo/DATA/supplementary/samples/GSM202nnn/GSM202278
GSM202281	Mo17 11-day seedling aerial tissue biological replicate 2	GSE8174;GSE8194	ftp://ftp.ncbi.nlm.nih.gov/pub/geo/DATA/supplementary/samples/GSM202nnn/GSM202281
GSM202282	B73 11-day seedling aerial tissue biological replicate 2	GSE8174;GSE8188;GSE8194	ftp://ftp.ncbi.nlm.nih.gov/pub/geo/DATA/supplementary/samples/GSM202nnn/GSM202282
GSM202285	Mo17 11-day seedling aerial tissue biological replicate 3	GSE8174;GSE8194	ftp://ftp.ncbi.nlm.nih.gov/pub/geo/DATA/supplementary/samples/GSM202nnn/GSM202285
GSM202286	B73 11-day seedling aerial tissue biological replicate 3	GSE8174;GSE8188;GSE8194	ftp://ftp.ncbi.nlm.nih.gov/pub/geo/DATA/supplementary/samples/GSM202nnn/GSM202286
ArrayExpress data
Accession	Title	Assays	Raw Data
E-MEXP-1222	Transcription profiling of Zea mays leaves from plants grown under normal or enriched carbon dioxide conditions	12	http://www.ebi.ac.uk/arrayexpress/files/E-MEXP-1222/E-MEXP-1222.raw.1.zip
E-MEXP-1464	Transcription profiling of widely commercialized maize MON810 variety AristisBt and its non-GM near-isogenic counterpart Aristis	5	http://www.ebi.ac.uk/arrayexpress/files/E-MEXP-1464/E-MEXP-1464.raw.1.zip
E-MEXP-1465	Transcription profiling of widely commercialized maize MON810 variety PR33P67 and its non-GM near-isogenic counterpart PR33P66	6	http://www.ebi.ac.uk/arrayexpress/files/E-MEXP-1465/E-MEXP-1465.raw.1.zip
E-MEXP-2364	Transcription profiling of Zea mays leafs of MON810 (Helen Bt) and near-isogenic commercial varieties (Helen) gorwn in low nitrogen conditions	6	http://www.ebi.ac.uk/arrayexpress/files/E-MEXP-2364/E-MEXP-2364.raw.1.zip
E-MEXP-2366	Transcription profiling of Zea mays leaves from MON810 (Helen Bt) and its near-isogenic couterpart (Helen) grown in agricultural fields	6	http://www.ebi.ac.uk/arrayexpress/files/E-MEXP-2366/E-MEXP-2366.raw.1.zip
E-MEXP-2367	Transcription profiling of Zea mays leaves from variety Helen grown in agricultural fields at 2 levels of nitrogen fertilization	6	http://www.ebi.ac.uk/arrayexpress/files/E-MEXP-2367/E-MEXP-2367.raw.1.zip
E-MEXP-2368	Transcription profiling of Zea mays leaves from variety MON810 (Helen Bt) grown in agricultural fields at 2 levels of nitrogen fertilization	6	http://www.ebi.ac.uk/arrayexpress/files/E-MEXP-2368/E-MEXP-2368.raw.1.zip
E-MEXP-2702	Transcription profiling of Zea mays embryos under camptothecin (CPT) treatment.	8	http://www.ebi.ac.uk/arrayexpress/files/E-MEXP-2702/E-MEXP-2702.raw.1.zip
E-MEXP-3292	Zhang-maize-MS-MP-UFO	9	http://www.ebi.ac.uk/arrayexpress/files/E-MEXP-3292/E-MEXP-3292.raw.1.zip
	Microarray samples from NCBI GEO= 511
	Microarray samples from ArrayExpress= 64

## Sheet: Table S2 in File S1
Table S2 in File S1. Details of primers designed for qRT-PCR of selected genes.
Probe ID	Name	Primer orientation	Primer Sequence	Primer length	Primer TM	Primer GC %
Zm.7459.1.A1_at	ERF-like1	Forward Primer	GTGGAGCTTCGAGGACTACTA	21	62.311	52.381
		Reverse Primer	CGCGAGCCACAGATACAAA	19	62.33	52.632
Zm.14817.1.A1_at	BXL4	Forward Primer	CTACCAAGTACCAACGTGAAGG	22	62.338	50
		Reverse Primer	CACCTGCCGAACCAATTCT	19	62.457	52.632
Zm.5020.1.S1_at	IAA3	Forward Primer	CTGCAAGAAGCTGAGGATCA	20	61.884	50
		Reverse Primer	TGCAGGTCCTCTCGATAGAT	20	61.871	50
Zm.342.2.A1_at	SBE4	Forward Primer	ATCCTCCTCACCAACTCAAAC	21	61.887	47.619
		Reverse Primer	ACCTCCAACTCCAATCACTTC	21	61.887	47.619

## Sheet: Table S3 in File S1
Table S3 in File S1. Number of genes filtered at different p value levels are shown. p value <0.001 was finally chosen as the cut-off for differential gene expression analysis.
A tolerant genotype
p value levels	Moderate stress		Severe stress		Recovery		Sum total of DEGs at each level
	Up-regulation	Down-regulation	Up-regulation	Down-regulation	Up-regulation	Down-regulation
0.0001	1805	1725	1457	1258	1287	969	8501
0.001	2841	2895	2627	2205	2498	1906	14972
0.01	4016	4113	3959	3409	3940	3055	22492
0.02	4359	4472	4305	3757	4338	3408	24639
B susceptible genotype
p value level	Moderate stress		Severe stress		Recovery		Sum total of DEGs at each level
	Up-regulation	Down-regulation	Up-regulation	Down-regulation	Up-regulation	Down-regulation
0.0001	845	694	1565	1923	1407	1493	7927
0.001	1419	1565	2147	3420	1686	1774	12011
0.01	410	129	1000	535	507	620	3201
0.02	411	130	1001	535	508	621	3206

## Sheet: Table S4 in File S1
Table S4 in File S1. Highly upregulated genes at moderate and severe stress stages in HKI 1105 (tolerant genotype). (A) Genes identified by sequence description and GO terms assigned through Blast2GO. (B) Genes not having uniquely identifying sequence description. Some of them were assigned GO terms.
(A)
Probe id	Fold change(Moderate stress)	Fold change(Severe stress)	p value	Sequence Description	min. eValue	mean Similarity	GOs
Zm.2376.2.S1_x_at	524.325	60.7401	4.33e-07	cortical cell-delineating protein precursor	1.12698e-15	0.963	Ccytoplasm
Zm.16890.1.A1_at	441.569	-	1.01e-10	kda proline-rich protein	3.90234e-57	0.9355	Ptransport; Ccytoplasm; Flipid binding
Zm.2376.2.S1_at	366.36	40.6787	8.59e-07	cortical cell-delineating protein precursor	2.92415e-70	0.677	F:transcription factor activity; P:response to stimulus; F:DNA binding; C:nucleus; P:regulation of transcription, DNA-dependent
Zm.3427.1.A1_at	308.63	121.412	3.62e-06	cortical cell-delineating protein precursor	1.84308e-144	0.9125	Cextracellular region; Ccell; Pcellular component organization; Ccytoplasmic membrane-bounded vesicle
Zm.7295.1.S1_at	264.732	-	1.6e-06	low-molecular-weight cysteine-rich protein lcr69 precursor	4.82154e-16	0.9725	Cmembrane; Ccytoplasm
Zm.5674.1.S1_at	215.982	18.3026	4.42e-07	non-specific lipid-transfer protein at2g13820-like	3.19621e-70	0.951	Pcellular component organization; Pcellular process; Ccytoplasm; Fprotein binding; Ccytoskeleton
Zm.16171.1.A1_at	198.838	-	0.000548	profilin a	1.58235e-84	0.811	P:lipid transport; C:cytoplasmic membrane-bounded vesicle; F:lipid binding
Zm.2.1.A1_at	190.465	78.4171	9.47e-08	ferredoxin- chloroplastic precursor	5.97595e-133	0.873	Cmitochondrion; Fbinding; Ptransport; Ftransporter activity
Zm.16488.1.A1_at	119.96	-	5.69e-07	nonspecific lipid-transfer protein 4 precursor	2.66411e-47	0.932	Pprotein metabolic process; Pcellular process; Fbinding; Fmolecular_function; Ptransport; Cplastid; Pgeneration of precursor metabolites and energy
Zm.3114.1.A1_at	114.581	15.2431	6.6e-06	low-molecular-weight cysteine-rich protein lcr69 precursor	5.43161e-24	0.811429	Pmetabolic process; Cthylakoid; Cprotein complex
Zm.1575.1.A1_at	109.69	21.3828	1.72e-05	cortical cell-delineating protein precursor	1.37872e-47	0.8895	Ptransport; Ccytoplasm
Zm.2434.1.S1_at	93.0172	69.0779	5.3e-08	temperature-induced lipocalin	4.58703e-121	0.8995	P:reductive pentose-phosphate cycle; F:ribulose-bisphosphate carboxylase activity; F:monooxygenase activity; P:photorespiration; C:chloroplast ribulose bisphosphate carboxylase complex; P:oxidation reduction
Zm.4176.1.A1_at	92.2376	-	7.37e-07	drepp2 protein	7.54927e-177	0.798	Fhydrolase activity; Pcarbohydrate metabolic process; Pcatabolic process; Presponse to biotic stimulus; Pcellular process; Cmitochondrion
Zm.5377.1.A1_at	87.3056	-	8.29e-07	protein binding protein	9.98379e-39	0.87	C:cytoplasmic membrane-bounded vesicle; P:defense response
Zm.4378.1.A1_at	80.8368	-	7.72e-08	agp16 precursor	1.03423e-65	0.855	Ptransport; Cmembrane; Ccytoplasm
Zm.7459.1.A1_at	75.9177	28.5236	5.43e-05	ethylene-responsive factor-like protein 1	6.76112e-40	0.736	Ccytoplasm
Zm.3649.1.A1_at	74.5131	18.8296	0.000159	agp16 precursor	1.52758e-106	0.951	F:squalene monooxygenase activity; F:FAD binding; C:cytoplasmic membrane-bounded vesicle; C:integral to membrane; F:electron carrier activity; P:oxidation reduction; C:plastid
Zm.6763.4.S1_a_at	73.5756	68.4849	0.000239	ribulose- -bisphosphate carboxylase oxygenase small subunit	2.59632e-151	0.832	Ccytoplasm
Zm.1046.1.S1_at	72.4843	-	1.66e-06	lipid transfer-like protein vas-like	8.97638e-41	0.746	Ptransport; Ccytoplasm
Zm.5797.2.A1_a_at	67.7956	35.4342	1.93e-06	ultraviolet-b-repressible protein	2.60592e-46	0.8555	Flipid binding; Ptransport
Zm.669.1.S1_at	60.0022	10.854	2.84e-05	expansin os-expa2	5.97002e-69	0.7795	Ccytoplasm
Zm.960.1.S1_at	59.8557	21.976	1.17e-06	squalene expressed	4.04532e-173	0.8325	Fhydrolase activity; Fcarbohydrate binding; Pcellular process; Pcatabolic process; Pcarbohydrate metabolic process
Zm.8801.1.A1_at	55.401	-	0.000155	tpa: cystatin	8.86635e-60	0.7565	F:cysteine-type endopeptidase inhibitor activity; P:negative regulation of peptidase activity; C:cytoplasmic membrane-bounded vesicle
Zm.11654.1.A1_at	54.7279	-	0.000856	chitinase	8.97638e-41	0.746	Ptransport; Ccytoplasm
Zm.16805.8.S1_at	-	28.7804	2.24703e-06	basic endochitinase c precursor	1.36326e-53	0.7925	Ccytoplasm; Presponse to stress
Zm.5746.1.A1_at	3103.01	1267	9.36e-10	cortical cell-delineating protein precursor	2.56704e-56	0.929	Ptransport; Ccytoplasmic membrane-bounded vesicle; Flipid binding
(B)
Probe id	Fold change(Moderate stress)	Fold change(Severe stress)	p value	Sequence Description	min. eValue	mean Similarity	GOs
ZmAffx.579.1.A1_at	339.527	-	1.09e-08	-	1.04151e-40	0.640909	Cplastid
Zm.18682.1.A1_s_at	316.462	207.052	8.66e-06	hypothetical protein [Zea mays]	1.19822e-149	0.837	Fhydrolase activity; Ccytoplasm; Cproteinaceous extracellular matrix; Pcarbohydrate metabolic process; Pcellular process; Pcatabolic process
Zm.7149.1.A1_at	255.348	-	3.57e-06	hypothetical protein [Zea mays]	2.5526e-165	0.844	Ccytoplasm; Ccell wall
Zm.10700.1.S1_at	246.696	-	7.11e-07	uncharacterized protein LOC100276306 precursor [Zea mays]	1.03485e-26	0.846667	-
Zm.17666.1.A1_at	178.645	-	4.11e-10	protein	2.45726e-25	0.82	-
Zm.11698.1.A1_at	147.461	21.2556	1.29e-05	uncharacterized protein LOC100304075 precursor [Zea mays]	1.26229e-12	0.82	C:nucleus; F:transcription regulator activity; C:plastid
Zm.11757.1.A1_at	116.707	43.4792	9.31e-08	hypothetical protein [Zea mays]	1.03485e-26	0.846667	-
Zm.7865.1.A1_at	82.1066	10.3399	8.76e-06	hypothetical protein SORBIDRAFT_06g030340 [Sorghum bicolor]	1.26229e-12	0.82	C:nucleus; F:transcription regulator activity; C:plastid
Zm.18682.1.A1_at	66.4987	41.162	0.000109	hypothetical protein [Zea mays]	2.41478e-23	0.943333	Ftranscription factor activity; FDNA binding; Cnucleus; Ptranscription
Zm.16934.1.A1_at	65.0448	20.3077	0.000272	---NA---	-	-
Zm.17311.1.S1_at	64.2448	13.6718	5.39e-05	---NA---	-	-
Zm.4475.1.S1_a_at	59.6755	10.3501	2.85e-07	---NA---	-	-
Zm.10319.1.S1_at	51.3167	20.149	1.63e-08	hypothetical protein SORBIDRAFT_03g008020 [Sorghum bicolor]	1.70271e-28	0.766	F:transferase activity, transferring glycosyl groups; F:oxidoreductase activity; C:mitochondrion
Zm.5539.1.A1_at	45.8733	23.1981	2.45e-07	---NA---	-	-
Zm.1778.1.A1_at	36.9746	8.90483	4.17e-07	uncharacterized protein LOC100277199 precursor [Zea mays]	6.61671e-37	0.812	Ccytoplasm
Zm.1396.1.A1_at	33.4659	11.4694	0.000111	uncharacterized protein LOC100278993 precursor [Zea mays]	8.26087e-35	0.793	Ccytoplasm
Zm.4164.4.A1_a_at	31.9075	6.63479	1.83e-05	unknown [Zea mays]	2.72e-11	1
Zm.4164.3.A1_s_at	29.8787	16.6164	2.13e-07	unknown [Zea mays]	2.25902e-11	1
Zm.1271.1.S1_s_at	27.739	6.96673	6.48e-05	---NA---	-	-
Zm.3233.1.S1_at	27.6618	15.6742	0.000406	protein	0	0.7285
Zm.2628.1.S1_at	25.4511	12.4637	7.09e-08	---NA---

## Sheet: Table S5 in File S1
Table S5 in File S1. Highly downregulated genes at moderate and severe stress stages in HKI 1105 (tolerant genotype). (A) Genes identified by sequence description and GO terms assigned through Blast2GO. (B) Genes not having uniquely identifying sequence description. Some of them were assigned GO terms.assigned through Blast2GO. (B) Genes not having uniquely identifying sequence description. Some …
(A)
Probe id	Fold change(Moderate stress)	Fold change(Severe stress)	p value	Sequence Description	min. eValue	mean Similarity	GOs
Zm.7000.1.A1_at	-531.61	-359.094	2.37e-07	ustilago maydis induced11 precursor	7.20542e-38	0.924	P:defense response
Zm.7909.1.A1_at	-522.002	-	1.98e-08	acc oxidase	3.64936e-72	0.865	F:metal ion binding; P:ethylene biosynthetic process; P:ripening; F:L-ascorbic acid binding; F:1-aminocyclopropane-1-carboxylate oxidase activity; P:oxidation reduction
Zm.1921.1.S1_at	-463.163	-53.1102	1.6e-07	phosphate transporter 6	0	0.9275	Cmembrane; Ftransporter activity; Ptransport; Pcellular process
Zm.3225.1.S1_at	-462.836	-9.1838	3.86e-10	protein tify 10a-like	2.49277e-104	0.58	-
Zm.18900.1.S1_at	-405.327	-102.489	1.76e-06	1-aminocyclopropane-1-carboxylate oxidase	0	0.846	Pmetabolic process; Fcatalytic activity
Zm.1007.1.S1_at	-334.168	-260.838	1.36e-07	acid phosphatase	1.20097e-122	0.793	Ccytoplasm; Cmitochondrion; Fhydrolase activity
Zm.10850.1.S1_at	-182.752	-93.7771	2.85e-08	zim motif family protein	8.3102e-30	0.595714	-
Zm.1216.1.A1_at	-161.411	-7.35502	3.3e-07	alpha-galactosidase precursor	6.8966e-91	0.771	Pcarbohydrate metabolic process; Ccytoplasm; Fhydrolase activity; Fbinding
Zm.11985.1.A1_at	-146.852	-17.6179	1.9e-09	hemoglobin 2	3.53368e-95	0.8135	Fbinding; Ccytoplasm; Ptransport; Foxygen binding
Zm.8726.1.A1_at	-133.637	-	1.19e-08	pathogenesis-related protein 5	6.91629e-92	0.862	C:cytoplasmic membrane-bounded vesicle
Zm.6151.1.A1_s_at	-113.376	-	1.26e-05	carbonic anhydrase	1.26544e-140	0.894	F:zinc ion binding; C:chloroplast stroma; F:carbonate dehydratase activity; P:carbon utilization
Zm.5768.1.A1_at	-107.565	-6.32478	9.27e-07	beta- -glucanase	3.38055e-57	0.771	Fhydrolase activity; Pcarbohydrate metabolic process; Fbinding; Fnucleic acid binding; Ccytoplasmic membrane-bounded vesicle; Fnucleotide binding
Zm.9563.1.A1_at	-100.493	-83.5822	1.7e-09	flavonoid 3-monooxygenase	0	0.8205	F:heme binding; C:cytoplasmic membrane-bounded vesicle; F:monooxygenase activity; F:electron carrier activity; P:oxidation reduction
Zm.7734.1.A1_at	-94.4437	-	1.77e-06	wrky transcription factor	7.32075e-68	0.883	F:sequence-specific DNA binding; F:transcription factor activity; P:transcription, DNA-dependent
Zm.16973.1.S1_at	-89.9845	-	1.43e-07	vq motif family protein	4.0722e-54	0.807143	-
Zm.14226.1.A1_at	-84.8856	-	3.41e-07	cytochrome p450	8.85409e-149	0.826	Fbinding; Ccytoplasm; Fcatalytic activity; Fmolecular_function; Pmetabolic process
Zm.9754.1.A1_at	-78.9636	-	9.54e-08	cytokinin dehydrogenase	0	0.881	F:FAD binding; C:cytoplasmic membrane-bounded vesicle; P:cytokinin metabolic process; P:electron transport chain; F:cytokinin dehydrogenase activity
Zm.5715.1.A2_at	-66.9007	-109.504	1.49e-05	o-methyltransferase family expressed	0	0.749	Ftransferase activity; Fprotein binding; Pmetabolic process
Zm.265.1.A1_at	-13.4966	-151.586	4.39e-07	dehydration-responsive protein rd22-like	0	0.6465	Ccytoplasmic membrane-bounded vesicle
Zm.311.1.A1_at	-	-36.2359	1.20045e-06	kda class ii heat shock protein	4.11756e-56	0.9645	Ccytoplasm; Presponse to stress
Zm.3693.1.A1_at	-	-21.0418	7.55663e-07	kda class i heat shock protein 1	1.77608e-60	0.8675	Presponse to stress
(B)
Probe id	Fold change(Moderate stress)	Fold change(Severe stress)	p value	Sequence Description	min. eValue	mean Similarity	GOs
Zm.11586.1.A1_at	-2434.05	-25.8098	9.36e-11	---NA---	-	-	-
Zm.2445.1.A1_at	-147.588	-14.0111	1.06e-07	---NA---	-	-	-
Zm.10659.1.A1_at	-91.6936	-202.027	2.12e-07	---NA---	-	-	-
Zm.15827.1.A1_at	-72.8454	-	7.21e-08	uncharacterized protein LOC100275282 [Zea mays]	1.66057e-93	0.685	Cmembrane
Zm.11794.1.A1_at	-64.256	-24.3223	1.84e-07	uncharacterized protein LOC100274968 [Zea mays]	2.76238e-77	0.812	-
Zm.11618.1.A1_at	-46.3883	-34.7904	1.49e-06	uncharacterized protein LOC100382983 [Zea mays]	3.81207e-25	0.79875	-
ZmAffx.158.1.S1_at	-44.5422	-35.0016	8.51e-05	---NA---	-	-	-
Zm.3670.3.S1_at	-40.2652	-12.5768	3.73e-06	---NA---	-	-	-
ZmAffx.1087.1.S1_s_at	-35.7269	-19.4557	5.86e-08	---NA---	-	-	-
Zm.9398.1.S1_at	-35.6223	-5.83006	2.01e-07	protein	1.38009e-89	0.8375	-
Zm.17703.1.A1_at	-34.3742	-34.3742	1.53e-06	---NA---	-	-	-
Zm.17809.1.A1_at	-34.326	-22.6455	1.94e-06	hypothetical protein [Zea mays]	1.07032e-28	0.885	-
Zm.13305.1.A1_at	-25.9656	-12.035	1.3e-05	---NA---	-	-	-
Zm.17268.1.S1_at	-21.5569	-34.7538	4.81e-07	---NA---	-	-	-
Zm.10833.1.S1_at	-20.3449	-19.8983	8.69e-07	---NA---	-	-	-
Zm.17621.1.S1_at	-18.8067	-30.3188	1.97e-05	---NA---	-	-	-
Zm.11725.1.A1_at	-17.2599	-12.4526	4.2e-05	uncharacterized protein LOC100502442 [Zea mays]	8.58174e-20	0.93	Fbinding
Zm.19099.1.S1_at	-15.9956	-12.6642	7.52e-06	---NA---	-	-	-
Zm.244.2.A1_at	-14.7752	-14.7752	1.04e-05	uncharacterized protein LOC100277726 [Zea mays]	1.43075e-30	0.866667	Presponse to stress
Zm.5754.1.A1_at	-14.747	-6.47633	1.94e-07	---NA---	-	-	-

## Sheet: Table S6 in File S1
Table S6 in File S1. Highly upregulated genes at moderate and severe stress stages in V 372 (susceptible genotype). (A) Genes identified by sequence description and GO terms assigned through Blast2GO. (B) Genes not having uniquely identifying sequence description. Some of them were assigned GO terms.
(A)
Probe id	Fold change(Moderate stress)	Fold change(Severe stress)	p value	Sequence Description	min. eValue	mean Similarity	GOs
Zm.456.1.S1_at	664.323	-	1.60315e-07	b12d protein	9.60983e-49	0.8185	Ccytoplasm
Zm.18259.1.A1_x_at	290.274	-	3.78525e-08	rossmann-fold nad -binding domain-containing protein	1.21793e-48	0.887	Cvacuole; Pmetabolic process; Fcatalytic activity; Fbinding; Cplastid
Zm.2920.1.A1_at	137.697	-	4.82001e-09	beta-expansin 1a precursor	0	0.8925	C:extracellular region; C:cytoplasmic membrane-bounded vesicle; P:sexual reproduction
Zm.9566.1.S1_at	136.2	37.7698	1.50301e-05	chitinase 2-like	4.69579e-73	0.771	Fhydrolase activity, hydrolyzing O-glycosyl compounds; Pcarbohydrate metabolic process; Fcation binding; Ccytoplasmic membrane-bounded vesicle
Zm.18259.1.A1_s_at	124.867	-	4.28168e-09	cytosolic orthophosphate dikinase	0	0.956	Fcatalytic activity; Fbinding; Ftransferase activity; Pprotein modification process; Fnucleotide binding; Cplastid; Fkinase activity; Pphotosynthesis
Zm.9675.1.A1_at	106.725	-	3.33107e-07	cysteine protease	0	0.9065	Fhydrolase activity; Pprotein metabolic process; Pcatabolic process
Zm.4471.2.S1_a_at	20.3188	399.404	0.000187926	b12d protein	9.60983e-49	0.8185	Ccytoplasm
Zm.5834.1.A1_a_at	5.05294	79.5154	0.000155045	prolyl 4-hydroxylase alpha-1 subunit precursor-like protein	2.41021e-174	0.876	Fbinding; Ccytoplasm; Fcatalytic activity; Cmitochondrion; Pmetabolic process
Zm.1079.1.A1_a_at	-	609.73	4.79557e-09	carbonic anhydrase	0	0.9105	Fbinding; Cplastid; Fcatalytic activity; Pmetabolic process
Zm.1630.1.S1_at	-	1117.11	8.42567e-06	ferredoxin-1	2.31287e-62	0.8995	Pprotein metabolic process; Pcellular process; Fbinding; Fmolecular_function; Ptransport; Cplastid; Pgeneration of precursor metabolites and energy
Zm.16683.1.S1_at	-	1037.93	1.64856e-08	chlorophyll a b-binding protein type ii	5.26508e-82	0.8885	Pgeneration of precursor metabolites and energy; Pphotosynthesis; Cintracellular; Presponse to abiotic stimulus; Fbinding; Cplastid; Cmembrane
Zm.18453.1.A1_at	-	384.201	1.1696e-05	having alternative splicing products	1.16149e-89	0.7185	Pprotein metabolic process; Pcatabolic process; Fhydrolase activity
Zm.2085.1.S1_s_at	-	408.799	5.433e-09	phospholipid transfer protein 1	5.88259e-45	0.993	Flipid binding; Ptransport
Zm.2433.1.S1_at	-	365.654	2.15741e-08	phosphoenolpyruvate carboxylase	0	0.9425	Ccytoplasm; Pmetabolic process; Pcellular process; Fbinding; Pgeneration of precursor metabolites and energy; Pcatabolic process; Pphotosynthesis; Fcatalytic activity
Zm.4165.1.A1_at	-	990.57	6.10665e-07	phosphoenolpyruvate carboxykinase	0	0.943	Ccytoplasm; Pbiosynthetic process; Pcarbohydrate metabolic process; Pcellular process; Fkinase activity; Pmetabolic process; Fcatalytic activity; Fnucleotide binding
Zm.633.1.A1_a_at	-	466.486	2.39214e-06	bundle sheath defective protein	9.01017e-72	0.8445	Pprotein metabolic process; Fprotein binding; Cplastid
Zm.633.1.A1_at	-	525.375	5.01232e-06	bundle sheath defective protein	9.01017e-72	0.8445	Pprotein metabolic process; Fprotein binding; Cplastid
Zm.714.1.A1_at	-	408.254	6.39135e-10	lipid-transfer protein	1.4319e-51	0.974	F:lipid binding; P:lipid transport
Zm.719.2.S1_at	-	1218.64	3.43636e-10	thioredoxin m	6.09274e-89	0.7885	F:electron carrier activity; P:cell redox homeostasis; P:glycerol ether metabolic process; P:transport; C:chloroplast; F:protein disulfide oxidoreductase activity; P:electron transport chain
Zm.719.2.S1_x_at	-	1006.77	1.00496e-09	thioredoxin m	6.09274e-89	0.7885	F:electron carrier activity; P:cell redox homeostasis; P:glycerol ether metabolic process; P:transport; C:chloroplast; F:protein disulfide oxidoreductase activity; P:electron transport chain
Zm.8907.1.A1_at	-	360.507	6.71499e-08	photosystem i light harvesting complex protein 5	4.34117e-156	0.867	F:pigment binding; C:photosystem I antenna complex; C:light-harvesting complex; P:photosynthesis, light harvesting in photosystem I; C:chloroplast thylakoid membrane
Zm.930.1.A1_at	-	768.287	4.36418e-11	nonspecific lipid-transfer protein precursor	3.64517e-43	0.821	C:cytoplasmic membrane-bounded vesicle; P:lipid transport
(B)
Probe id	Fold change(Moderate stress)	Fold change(Severe stress)	p value	Sequence Description	min. eValue	mean Similarity	GOs
Zm.8802.1.A1_at	-	600.003	8.79458e-11	---NA---	-	-	-
Zm.8578.3.S1_at	-	513.479	1.14025e-08	---NA---	-	-	-
Zm.743.1.S1_at	-	415.3	2.08192e-09	protein	0	0.7825	C:NAD(P)H dehydrogenase complex (plastoquinone); P:photosynthetic electron transport in photosystem I; F:transferase activity; C:chloroplast thylakoid membrane
Zm.767.1.A1_at	-	249.032	8.64138e-08	uncharacterized protein LOC100381396 [Zea mays]	4.1206e-131	0.8245	C:chloroplast thylakoid membrane; C:mitochondrion; C:chloroplast stroma
Zm.11643.1.A1_at	-	229.843	2.9326e-07	protein	3.54009e-48	0.848824	Ccytoplasm; Cmembrane; Cplastid; Cthylakoid
Zm.8671.1.A1_at	-	154.041	1.57768e-06	unknown [Zea mays]	3.36647e-80	0.923	C:chloroplast; C:membrane
Zm.7867.2.S1_a_at	-	143.889	8.71771e-08	uncharacterized protein LOC100192493 [Zea mays]	6.7738e-44	0.8125	-
Zm.9358.1.A1_at	-	139.65	6.80914e-08	unknown [Zea mays]	3.17426e-26	0.973333	F:heme binding; F:monooxygenase activity; P:oxidation reduction; F:electron carrier activity
Zm.14324.2.A1_at	-	127.416	1.04149e-05	---NA---	-	-	-
Zm.12171.1.A1_at	-	125.271	4.58494e-08	protein	1.23602e-104	0.7595	Fmolecular_function; Pbiological_process; Ftranscription activator activity; Fzinc ion binding; Cnucleus; FDNA binding
Zm.17818.1.A1_at	-	116.481	1.35384e-05	protein	7.54503e-94	0.768	Pmetabolic process; Ftransferase activity; Cplastid
Zm.5801.1.A1_at	-	115.24	3.19994e-07	uncharacterized protein LOC100275802 [Zea mays]	4.81073e-52	0.849	Cplastid
Zm.1544.2.S1_at	-	98.4018	5.85425e-08	uncharacterized protein LOC100193255 [Zea mays]	5.98754e-122	0.879	Cthylakoid; Cplastid
Zm.5729.1.A1_at	-	93.497	5.9522e-06	protein	4.36627e-79	0.8585	Pprotein metabolic process; Cplastid; Ccytoplasmic chromosome; Fprotein binding; Cthylakoid
ZmAffx.962.1.A1_at	-	89.4119	1.82383e-15	protein	4.15494e-44	0.8765	Fmolecular_function; Pbiological_process
Zm.8578.2.A1_at	-	84.8401	1.20607e-11	hypothetical protein [Zea mays]	1.07682e-18	0.87	-
Zm.5798.1.A1_at	-	79.3511	3.89248e-08	protein	1.22315e-100	0.8165	Pprotein metabolic process; Fprotein binding; Presponse to stress; Cplastid
Zm.7913.1.A1_at	-	77.5899	6.431e-09	protein	1.42717e-133	0.852	F:zinc ion binding; F:protein binding; C:chloroplast; P:response to aluminum ion
Zm.6643.1.S1_at	-	76.6707	7.94064e-08	protein	2.09468e-66	0.8865	Cplastid
ZmAffx.689.1.A1_at	-	75.8677	1.93063e-06	---NA---	-	-	-
Zm.9931.1.A1_at	-	73.1973	3.00464e-09	---NA---	-	-	-
Zm.15248.1.A1_at	-	72.1178	1.29195e-06	---NA---	-	-	-
Zm.9118.1.A1_at	-	62.2136	4.19196e-07	protein	2.71452e-120	0.882	C:plastid large ribosomal subunit; F:structural constituent of ribosome; C:chloroplast stroma; P:translation
Zm.17344.1.S1_at	63.8523	-	2.4698e-06	hypothetical protein [Zea mays]	1.03485e-26	0.846667	-
Zm.6779.2.S1_a_at	60.6848	-	4.67974e-05	uncharacterized protein LOC100382154 [Zea mays]	1.14721e-27	0.95	-
Zm.9932.1.A1_at	58.079	-	1.52607e-08	unknown [Zea mays]	2.25902e-11	1	-
Zm.18682.1.A1_s_at	56.4525	-	9.57875e-07	---NA---	-	-	-
ZmAffx.1116.1.A1_at	39.0993	-	6.57398e-08	---NA---	-	-	-
Zm.11757.1.A1_at	35.0548	-	1.54096e-07	uncharacterized protein LOC100278059 [Zea mays]	4.89914e-32	0.783333	-
Zm.4164.3.A1_a_at	34.3401	-	1.20069e-07	uncharacterized protein LOC100274767 [Zea mays]	2.54439e-36	0.85	-
Zm.13494.1.S1_at	29.4718	-	2.28266e-05	alpha- expressed	2.62812e-129	0.8795	Fbinding; Fcatalytic activity; Pmetabolic process; Presponse to stress
Zm.18682.1.A1_at	27.0059	-	1.06282e-06	hypothetical protein [Zea mays]	2.41478e-23	0.943333	Ftranscription factor activity; FDNA binding; Cnucleus; Ptranscription
Zm.6779.2.S1_s_at	25.3221	-	2.6362e-07	hypothetical protein [Zea mays]	2.41478e-23	0.943333	Ftranscription factor activity; FDNA binding; Cnucleus; Ptranscription

## Sheet: Table S7 in File S1
Table S7 in File S1. Highly downregulated genes at moderate and severe stress stages in V 372 (susceptible genotype). (A) Genes identified by sequence description and GO terms assigned through Blast2GO. (B) Genes not having uniquely identifying sequence description. Some of them were assigned GO terms.
(A)
Probe id	Fold change(Moderate stress)	Fold change(Severe stress)	p value	Sequence Description	min. eValue	mean Similarity	GOs
Zm.6763.3.A1_at	-177.471	-177.78	1.06311e-07	hippocampus abundant transcript 1	1.83811e-123	0.824	P:tetracycline transport; C:cytoplasmic membrane-bounded vesicle; P:transmembrane transport; C:integral to membrane; P:response to antibiotic; F:tetracycline:hydrogen antiporter activity
Zm.1544.1.A1_a_at	-98.543	-118.48	6.46614e-06	probable o-methyltransferase 2-like	0	0.756	Fprotein binding; Presponse to stress; Pmetabolic process; Pcellular process; Ftransferase activity
Zm.7000.1.A1_at	-24.7061	-509.82	2.27939e-07	ustilago maydis induced11 precursor	7.20542e-38	0.924	P:defense response
Zm.12202.1.A1_at	-21.6758	-	1.29353e-06	galactinol synthase	4.23596e-82	0.8655	Ftransferase activity
Zm.265.1.A1_at	-20.0493	-672.171	2.81453e-09	dehydration-responsive protein rd22-like	0	0.6465	Ccytoplasmic membrane-bounded vesicle
Zm.283.1.S1_at	-10.3157	-110.351	6.07242e-06	indole synthase	5.35231e-159	0.869	Fcatalytic activity; Cplastid; Pbiosynthetic process; Pcellular amino acid and derivative metabolic process
Zm.125.1.S1_at	-	-57.5849	2.18015e-06	nitrate reductase (nad h)	1.18625e-171	0.8305	Fbinding; Fnucleotide binding; Fcatalytic activity; Pmetabolic process; Fmolecular_function
Zm.13991.1.S1_at	-	-32.1039	5.37189e-06	peroxidase 1 precursor	0	0.71	Presponse to stress; Ccytoplasm; Fbinding; Fcatalytic activity; Pmetabolic process
Zm.16973.1.S1_at	-	-22.3351	5.46128e-07	vq motif family protein	4.0722e-54	0.807143	-
Zm.17337.1.A1_at	-	-34.5265	1.00848e-07	probable amino acid permease 7-like	4.39207e-84	0.769	Cmembrane
Zm.17512.1.S1_at	-	-21.8933	9.34061e-08	actin depolymerizing factor 4	1.14328e-91	0.9375	Presponse to stress; Presponse to biotic stimulus; Cintracellular; Fprotein binding; Psignal transduction
Zm.17606.1.S1_at	-	-27.5942	1.46092e-06	protein kinase domain containing protein	0	0.6255	Ccytoplasm; Fkinase activity; Pprotein modification process; Fbinding; Fnucleotide binding
Zm.18323.1.A1_a_at	-	-29.7137	1.35255e-05	basic helix-loop-helix protein spatula-like	3.9965e-90	0.764286	Cnucleus; Ftranscription regulator activity
Zm.2349.1.A1_at	-	-34.5028	0.000320256	dna-3-methyladenine glycosylase i	4.91638e-118	0.822	Fhydrolase activity; Presponse to stress; PDNA metabolic process
Zm.2361.1.A1_at	-	-23.5704	5.04111e-06	heat shock protein	1.15404e-90	0.8725	Presponse to stress
Zm.6671.1.S1_a_at	-	-32.4137	4.4721e-07	rhicadhesin receptor precursor	1.50915e-64	0.8685	Ccytoplasmic membrane-bounded vesicle; Cextracellular region; Freceptor activity; Fnutrient reservoir activity; Fbinding
Zm.7788.1.A1_at	-	-23.5146	6.17085e-07	anthocyanidin 3-o-glucosyltransferase	0	0.7715	C:cytoplasm; P:glycyl-tRNA aminoacylation; F:ATP binding; F:transferase activity, transferring hexosyl groups; F:glycine-tRNA ligase activity
Zm.13480.1.S1_at	-8.32955	-	5.11235e-07	gibberellin 20 oxidase 1-like	0	0.7815	Fcatalytic activity; Pmetabolic process; Fbinding	-	metabolic process;		catalytic activity; binding;
Zm.2038.1.S1_at	-11.7501	-	9.73391e-05	serine carboxypeptidase iii precursor	5.94703e-123	0.8885	Cextracellular region; Ccytoplasm; Fhydrolase activity; Pprotein metabolic process; Pcatabolic process	EC3.4.16.0	protein metabolic process; catabolic process;	extracellular region; cytoplasm;	hydrolase activity;
Zm.3225.1.S1_at	-15.9679	-	1.58329e-05	protein tify 10a-like	2.49277e-104	0.58	-
Zm.4136.1.A1_at	-12.307	-	4.3822e-07	amino acid binding	9.32793e-92	0.83	Fbinding; Pmetabolic process	-	metabolic process;		binding;
Zm.6275.1.S1_a_at	-9.16317	-	2.46796e-06	1-aminocyclopropane-1-carboxylate oxidase-like protein	0	0.6655	Fcatalytic activity; Pmetabolic process	-	metabolic process;		catalytic activity;
Zm.6275.1.S1_at	-9.46997	-	2.18368e-05	1-aminocyclopropane-1-carboxylate oxidase-like protein	0	0.6655	Fcatalytic activity; Pmetabolic process	-	metabolic process;		catalytic activity;
(B)
Probe id	Fold change(Moderate stress)	Fold change(Severe stress)	p value	Sequence Description	min. eValue	mean Similarity	GOs
Zm.10831.1.S1_at	-96.6896	-139.095	6.45011e-07	---NA---	-	-	-
Zm.10659.1.A1_at	-90.0737	-86.373	3.65256e-06	---NA---	-	-	-
Zm.6828.1.A1_at	-60.9498	-62.6982	1.1596e-07	uncharacterized protein LOC100501437 [Zea mays]	1.16234e-53	0.94	-
ZmAffx.1087.1.S1_s_at	-16.6471	-534.083	2.13719e-05	---NA---	-	-	-
Zm.10199.1.A1_at	-	-24.86	5.35301e-06	uncharacterized membrane protein at1g06890-like	1.60609e-86	0.8435	Ccytoplasm; Cmembrane
Zm.18265.1.A1_at	-	-23.0882	3.38071e-07	uncharacterized protein LOC100277671 [Zea mays]	7.28646e-40	0.94	-
Zm.2445.1.A1_at	-	-23.5748	6.12298e-07	---NA---	-	-	-
Zm.9093.1.A1_at	-	-29.1843	5.82702e-07	uncharacterized protein LOC100384236 [Zea mays]	2.487e-32	0.792	-
Zm.11704.1.A1_at	-	-15.2336	1.01855e-05	uncharacterized protein LOC100278841 [Zea mays]	2.98096e-24	0.8	-
Zm.17282.1.S1_at	-	-10.2253	7.11792e-09	---NA---	-	-	-
Zm.1842.1.A1_at	-	-9.87437	2.31012e-07	uncharacterized protein LOC100193349 [Zea mays]	1.02615e-29	0.775714	Ccytoplasm
Zm.18534.1.A1_at	-	-12.6028	4.21197e-08	---NA---	-	-	-
Zm.3019.1.A1_at	-	-15.3652	2.49868e-06	---NA---	-	-	-
Zm.3592.1.S1_at	-	-11.7933	5.9802e-06	-	0	0.837	Fbinding; Pmetabolic process; Pcellular process; Fcatalytic activity
Zm.7646.1.A1_at	-	-14.7563	8.92075e-08	hypothetical protein SORBIDRAFT_10g006240 [Sorghum bicolor]	5.22589e-51	0.742222	C:plastid
Zm.8285.1.S1_at	-	-20.1553	2.17743e-07	hypothetical protein [Zea mays]	2.79524e-40	0.78	C:plastid
Zm.8377.1.A1_at	-	-10.3058	3.8523e-06	uncharacterized protein LOC100384834 [Zea mays]	5.23437e-75	0.806667	-
Zm.8668.1.A1_at	-	-11.8171	6.23484e-07	---NA---	-	-	-
Zm.8760.1.S1_at	-	-10.6	1.67251e-06	uncharacterized isomerase bh0283-like	0	0.787	F:catalytic activity; C:mitochondrion; P:biosynthetic process
Zm.9183.1.A1_at	-	-12.2337	8.85924e-07	---NA---	-	-	-
Zm.9427.1.A1_at	-	-14.1072	9.56174e-06	uncharacterized protein LOC100381587 [Zea mays]	5.305e-101	0.76125	-

## Sheet: Table S8 in File S1
Table S8 in File S1. Gene models of the (A) tolerant genotype and (B) susceptible genotype.
(A)			(B)
DEGs	Gene Models for tolerant		DEGs	Gene Models for susceptible
Zm.12014.1.A1_at	aprl1		Zm.9391.1.A2_at	myb2
Zm.166.2.A1_a_at	pdc1		Zm.401.1.A1_at	PDK2
Zm.573.1.A1_at	pip1b		Zm.598.1.A1_at	lem1
Zm.401.1.A1_at	PDK2		Zm.430.1.S1_at	sig2B
Zm.678.1.S1_at	sxd1		Zm.418.1.A1_at	glu2
Zm.13244.1.S1_at	sat2		Zm.678.1.S1_at	sxd1
Zm.295.1.A1_at	fae2		Zm.14.1.S1_at	nbp1
Zm.522.1.S1_at	cesa7		ZmAffx.1430.1.S1_at	rps2
Zm.704.1.S1_at	xet1		Zm.16805.2.A1_at	gpm417
Zm.613.1.A1_at	tip2a		Zm.2038.1.S1_at	IDP781
Zm.12726.1.S1_at	AGP2		Zm.704.1.S1_at	xet1
Zm.271.1.S1_at	rs1		Zm.457.1.S1_at	rpl29
Zm.457.1.S1_at	rpl29		Zm.301.1.A1_a_at	sci1
Zm.301.1.A1_a_at	sci1		Zm.246.1.A1_at	gst7
Zm.682.1.S1_at	mlo3		Zm.682.1.S1_at	mlo3
Zm.147.1.S1_at	cyc1		Zm.8336.1.S1_at	NAS1
Zm.4909.1.A1_at	umc2217		Zm.175.1.S1_at	GPN1
Zm.16518.1.S1_at	gpm644		Zm.1508.1.A1_at	gpm105
Zm.864.1.S1_at	gst30		Zm.3504.1.A1_at	RNC1
Zm.16472.1.A1_at	IDP1438		Zm.6.1.A1_at	fgs1
Zm.3968.1.A1_at	IDP353		Zm.4909.1.A1_at	umc2217
Zm.16855.1.A1_at	lg2		Zm.14518.1.S1_at	pdc2
Zm.3318.1.S1_at	phi1		Zm.385.1.A1_at	les22
Zm.14139.1.A1_at	IDP105		Zm.16472.1.A1_at	IDP1438
Zm.13338.1.S1_at	sat1		Zm.8897.1.S1_at	gpm248
Zm.14392.1.S1_at	dhn1		Zm.1867.1.A1_at	znod1
Zm.606.1.A1_at	pip2c		ZmAffx.13.1.S1_s_at	cesa11
Zm.334.1.S1_at	pip1e		Zm.742.1.A1_at	wc1
Zm.16504.1.A1_at	hsp18f		Zm.14139.1.A1_at	IDP105
Zm.3994.1.S1_at	pdc3		Zm.3037.1.A1_at	opr6
Zm.10821.1.A1_at	hppd1		Zm.13338.1.S1_at	sat1
Zm.883.1.A1_at	csu454(gst)		Zm.661.2.S1_a_at	crs1
Zm.628.1.A1_at	gst12		Zm.4253.1.A1_at	IDP2141
Zm.566.1.S1_at	gst41		Zm.14392.1.S1_at	dhn1
Zm.3369.1.A1_at	gln1		Zm.8822.1.A1_at	umc2266
Zm.6763.1.S1_at	ssu1		Zm.16504.1.A1_at	hsp18f
Zm.448.1.S1_at	rop3		Zm.4626.1.S1_at	crp1
Zm.174.1.A1_at	ROA1		Zm.17838.1.S1_at	PSK3
Zm.2085.1.S1_s_at	plt1		Zm.15.1.A1_at	me3
Zm.5319.1.S1_a_at	LOX5		Zm.283.1.S1_at	bx1
Zm.131.1.A1_at	sum1		Zm.9000.1.A1_at	gpm274
Zm.7339.1.S1_at	orc2		Zm.19167.2.A1_x_at	ypt1
Zm.631.1.S1_at	rad51a		Zm.436.1.S1_at	lg3
Zm.15818.1.S1_at	fdx5		Zm.10821.1.A1_at	hppd1
Zm.615.1.S1_at	por2		Zm.15841.1.A1_s_at	IDP635
Zm.18900.1.S1_at	acco20		Zm.226.1.S1_at	sbe1
Zm.151.1.A1_at	fad7		Zm.6977.1.S1_at	SH-1
Zm.256.1.A1_at	aic1		Zm.157.1.S1_at	cat2
Zm.24.2.S1_at	vp1		Zm.605.1.S1_a_at	pip2b
Zm.604.1.A1_at	pip1f		Zm.3369.1.A1_at	gln1
Zm.16476.1.A1_at	IDP2455		Zm.6763.1.S1_at	ssu1
Zm.18811.1.A1_at	dxs1		Zm.19.2.S1_x_at	plt1
Zm.123.1.S1_at	hscf1		Zm.5319.1.S1_a_at	LOX5
Zm.508.1.S1_at	exg1		Zm.10676.1.S1_at	opr1
Zm.11.1.S1_at	hsp26		Zm.6681.1.A1_at	umc2403
Zm.2014.1.S1_at	IDP471		Zm.11631.1.A1_at	bk2
Zm.672.1.A1_at	expB4		Zm.2969.1.A1_at	IDP844
Zm.15890.1.A1_at	pip2d		Zm.15912.1.S1_at	CesA-1
Zm.106.1.A1_at	grp3		Zm.9.1.A1_a_at	gst1
Zm.626.1.S1_at	sfp1		Zm.15818.1.S1_at	fdx5
Zm.602.1.A1_a_at	nip3a		Zm.128.1.S1_s_at	obf3.2
Zm.289.1.S1_at	rop6		Zm.18900.1.S1_at	acco20
Zm.274.1.A1_at	gpc4		Zm.7069.1.S1_at	Ss1
Zm.13129.1.S1_at	hyp1		Zm.122.1.S1_at	mdh6
Zm.7.1.S1_at	gpa1		Zm.17839.1.S1_at	gst2
Zm.665.1.S1_at	expa1		Zm.604.1.A1_at	pip1f
Zm.9566.1.S1_at	expB7		Zm.16476.1.A1_at	IDP2455
Zm.438.1.S1_at	hsp101		Zm.601.1.A1_at	nip2b
Zm.669.1.S1_at	EXPA5		Zm.18811.1.A1_at	dxs1
Zm.7008.1.A1_at	gpm554		Zm.123.1.S1_at	hscf1
Zm.5504.1.A1_at	cyp10		ZmAffx.5.1.S1_at	CesA12
Zm.8801.1.A1_at	psei6		Zm.429.1.A1_at	sig2A
Zm.5581.1.S1_at	rs2		Zm.53.1.S1_at	rcph2
Zm.311.1.A1_at	hsp18a		Zm.11.1.S1_at	hsp26
Zm.561.1.A1_at	gst23		Zm.672.1.A1_at	expB4
Zm.722.1.A1_at	c2		Zm.316.1.A1_at	kin1
Zm.11214.1.S1_at	gpm233		Zm.1.1.A1_at	esp5
Zm.556.2.A1_a_at	gst31		Zm.6962.1.S1_at	sdh1
ZmAffx.1507.1.S1_at	petB		Zm.719.2.S1_at	trm1
ZmAffx.1474.1.S1_s_at	atp9		Zm.3478.1.S1_a_at	sus2
ZmAffx.1463.1.S1_at	rbcL		Zm.168.1.A1_at	ptk1
Zm.501.1.S1_at	LPE1		Zm.548.1.S1_at	gst19
ZmAffx.1352.1.S1_at	cox2		Zm.7.1.S1_at	gpa1
ZmAffx.1298.1.S1_at	cox3		Zm.13275.1.S1_at	lls1
ZmAffx.1509.1.S1_at	petD		Zm.9566.1.S1_at	expB7
Zm.6367.1.S1_at	acs7		Zm.438.1.S1_at	hsp101
Zm.5837.1.S1_at	AC190623.3		ZmAffx.1092.1.S1_s_at	rbcL
Zm.10090.1.A1_at	AC204711.3		Zm.8181.1.A1_at	AY110330
Zm.3425.1.S1_at	AC210003.2		ZmAffx.1464.1.S1_at	rbcL
Zm.15576.1.A1_a_at	GRMZM2G004517		Zm.8801.1.A1_at	psei6
Zm.6066.1.A1_at	GRMZM2G005293		Zm.144.1.S1_x_at	mtl2
Zm.599.2.S1_a_at	GRMZM2G005310		Zm.311.1.A1_at	hsp18a
Zm.14566.1.S1_at	GRMZM2G005984		Zm.18314.1.S1_at	oy1
Zm.17534.1.S1_at	GRMZM2G010105		Zm.520.1.S1_at	CesA-4
Zm.10036.2.A1_at	GRMZM2G010987		ZmAffx.1307.1.S1_at	petD
Zm.17951.1.A1_at	GRMZM2G018673		Zm.556.2.A1_a_at	gst31
Zm.3169.4.S1_a_at	GRMZM2G021069		ZmAffx.1337.1.S1_at	ndhD
ZmAffx.912.1.S1_at	GRMZM2G021238		ZmAffx.1507.1.S1_at	petB
Zm.18116.1.S1_at	GRMZM2G025459		ZmAffx.1458.1.S1_at	ndhK
Zm.7776.1.A1_at	GRMZM2G026892		ZmAffx.1462.1.S1_at	atpB
Zm.5083.2.A1_a_at	GRMZM2G028218		ZmAffx.1489.1.S1_at	psbB
Zm.1076.1.S1_at	GRMZM2G033885		Zm.13437.1.S1_at	csy1
Zm.3427.1.A1_at	GRMZM2G037255		ZmAffx.1463.1.S1_at	rbcL
Zm.1920.2.A1_a_at	GRMZM2G041714		ZmAffx.1338.1.S1_at	psaC
Zm.18259.1.A1_x_at	GRMZM2G045155		Zm.4111.1.A1_at	IDP716
Zm.6944.4.A1_a_at	GRMZM2G047055		ZmAffx.1492.1.S1_at	psbH
Zm.14566.2.A1_at	GRMZM2G056424		ZmAffx.1363.1.S1_at	ndhH
Zm.8052.2.A1_at	GRMZM2G057328		ZmAffx.1513.1.S1_at	rps11
Zm.16065.2.A1_at	GRMZM2G057852		ZmAffx.1362.1.S1_at	ndhA
Zm.17959.1.A1_at	GRMZM2G064818		ZmAffx.1431.1.S1_at	atpI
Zm.1271.1.S1_at	GRMZM2G066225		ZmAffx.1427.1.S1_at	rpoB
Zm.9389.3.A1_a_at	GRMZM2G069713		ZmAffx.1511.1.S1_at	rpoA
Zm.1444.2.A1_at	GRMZM2G074017		ZmAffx.1509.1.S1_at	petD
Zm.6779.2.S1_a_at	GRMZM2G075459		ZmAffx.1429.1.S1_at	rpoC2
Zm.13137.1.S1_at	GRMZM2G075974		ZmAffx.1334.1.S1_at	ndhF
Zm.4896.1.A1_at	GRMZM2G077356		Zm.6367.1.S1_at	acs7
Zm.7150.1.A1_x_at	GRMZM2G080466		Zm.362.1.A1_at	Hcf106
Zm.1208.3.A1_a_at	GRMZM2G084195		Zm.6275.1.S1_at	AC148152.3
Zm.2321.4.A1_at	GRMZM2G088064		Zm.5837.1.S1_at	AC190623.3
Zm.7091.1.A1_at	GRMZM2G092427		Zm.3743.2.A1_at	AC205419.3
Zm.3384.1.A1_a_at	GRMZM2G096680		Zm.818.2.A1_a_at	AC209858.4
Zm.11734.2.S1_at	GRMZM2G099295		Zm.6522.2.A1_a_at	GRMZM2G001724
Zm.16805.3.S1_at	GRMZM2G099454		Zm.15576.1.A1_a_at	GRMZM2G004517
Zm.4611.1.A1_at	GRMZM2G102923		Zm.11939.1.A1_at	GRMZM2G004572
Zm.14498.1.A1_at	GRMZM2G105844		Zm.14566.1.S1_at	GRMZM2G005984
Zm.2376.2.S1_at	GRMZM2G106324		Zm.1323.1.S1_at	GRMZM2G008108
Zm.19148.1.A1_at	GRMZM2G106578		Zm.3657.1.A1_at	GRMZM2G008819
Zm.9521.1.A1_a_at	GRMZM2G106819		Zm.2964.1.S1_at	GRMZM2G016236
Zm.445.1.S1_at	GRMZM2G109130		Zm.19158.2.S1_at	GRMZM2G017419
Zm.4654.1.A1_a_at	GRMZM2G111146		Zm.17951.1.A1_at	GRMZM2G018673
Zm.14497.13.A1_a_at	GRMZM2G112912		Zm.4811.1.A1_a_at	GRMZM2G019986
Zm.6763.4.S1_at	GRMZM2G113033		Zm.5048.7.A1_a_at	GRMZM2G022909
ZmAffx.801.1.A1_at	GRMZM2G113875		Zm.18116.1.S1_at	GRMZM2G025459
Zm.4164.3.A1_at	GRMZM2G117281		Zm.1753.1.A1_a_at	GRMZM2G028325
Zm.12327.1.A1_at	GRMZM2G118047		Zm.564.1.S1_a_at	GRMZM2G028821
Zm.1079.1.A1_a_at	GRMZM2G121878		Zm.1076.2.A1_a_at	GRMZM2G033885
Zm.2.1.A1_at	GRMZM2G122337		Zm.16173.1.A1_at	GRMZM2G044004
Zm.4795.2.A1_at	GRMZM2G122418		Zm.18259.1.A1_s_at	GRMZM2G045155
Zm.6689.1.A1_at	GRMZM2G125032		Zm.7289.1.A1_at	GRMZM2G047513
Zm.18682.1.A1_at	GRMZM2G129674		Zm.14566.2.A1_at	GRMZM2G056424
Zm.325.1.A1_at	GRMZM2G129954		Zm.18054.1.A1_at	GRMZM2G059465
Zm.15899.2.A1_at	GRMZM2G131421		ZmAffx.1470.1.S1_at	GRMZM2G062044
Zm.4845.1.S1_at	GRMZM2G131525		Zm.633.1.A1_at	GRMZM2G062788
Zm.11893.1.A1_at	GRMZM2G132461		Zm.13456.1.S1_at	GRMZM2G064960
Zm.5083.1.A1_x_at	GRMZM2G134917		Zm.150.1.A1_at	GRMZM2G070605
Zm.11804.1.A1_s_at	GRMZM2G135739		Zm.1091.4.A1_at	GRMZM2G071450
Zm.10386.1.A1_at	GRMZM2G148272		Zm.1444.1.A1_at	GRMZM2G074017
Zm.1578.1.A1_at	GRMZM2G149428		Zm.3687.1.A1_at	GRMZM2G074262
Zm.1085.2.A1_at	GRMZM2G152889		Zm.6779.2.S1_a_at	GRMZM2G075459
Zm.3303.1.A1_at	GRMZM2G156861		Zm.7040.2.S1_at	GRMZM2G079668
Zm.8478.2.A1_at	GRMZM2G157683		Zm.1725.1.S1_at	GRMZM2G081571
Zm.3851.3.A1_a_at	GRMZM2G160481		Zm.6108.1.A1_at	GRMZM2G086030
Zm.3568.1.A1_at	GRMZM2G160710		Zm.5805.1.A1_at	GRMZM2G087598
Zm.1090.2.A1_a_at	GRMZM2G164440		Zm.2321.1.A1_at	GRMZM2G088064
Zm.9001.2.A1_at	GRMZM2G166711		Zm.19245.1.S1_at	GRMZM2G090718
Zm.14951.1.S1_a_at	GRMZM2G168651		Zm.8900.2.A1_at	GRMZM2G096962
Zm.4196.1.A1_s_at	GRMZM2G169382		Zm.4471.2.S1_at	GRMZM2G097457
ZmAffx.158.1.A1_at	GRMZM2G169927		Zm.16588.1.A1_at	GRMZM2G102923
Zm.7750.2.S1_at	GRMZM2G172932		Zm.8907.1.A1_at	GRMZM2G103101
Zm.12069.5.S1_a_at	GRMZM2G174147		Zm.6033.1.A1_at	GRMZM2G106061
ZmAffx.34.1.A1_at	GRMZM2G179551		Zm.7685.1.A1_at	GRMZM2G107226
Zm.2350.1.A1_at	GRMZM2G305839		Zm.445.1.S1_at	GRMZM2G109130
Zm.4471.1.A1_a_at	GRMZM2G306345		Zm.2822.1.A1_at	GRMZM2G110735
Zm.39.1.S1_at	GRMZM2G321239		Zm.7040.1.S1_at	GRMZM2G111475
Zm.17220.1.S1_s_at	GRMZM2G327595		Zm.6763.4.S1_at	GRMZM2G113033
Zm.11734.1.A1_at	GRMZM2G333980		Zm.15732.1.A1_a_at	GRMZM2G113267
Zm.14664.1.A1_at	GRMZM2G339562		Zm.1691.1.S1_a_at	GRMZM2G113325
Zm.13273.1.A1_at	GRMZM2G343048		Zm.4164.3.A1_a_at	GRMZM2G117281
Zm.6151.1.A1_at	GRMZM2G348512		Zm.12327.1.A1_at	GRMZM2G118047
Zm.16281.1.S1_at	GRMZM2G355773		Zm.1079.1.A1_a_at	GRMZM2G121878
Zm.4870.1.A1_a_at	GRMZM2G373522		Zm.10661.1.A1_s_at	GRMZM2G122116
Zm.17091.1.A1_at	GRMZM2G374405		Zm.2.1.A1_at	GRMZM2G122337
Zm.281.1.S1_at	GRMZM2G374971		Zm.18682.1.A1_at	GRMZM2G129674
Zm.9048.1.A1_at	GRMZM2G385880		Zm.325.1.A1_at	GRMZM2G129954
Zm.14513.2.A1_at	GRMZM2G387076		Zm.15899.2.A1_at	GRMZM2G131421
Zm.15474.1.A1_a_at	GRMZM2G392863		Zm.11893.1.A1_at	GRMZM2G132461
Zm.6009.1.A1_at	GRMZM2G414109		Zm.17635.1.A1_s_at	GRMZM2G136970
Zm.657.1.S1_s_at	GRMZM2G425728		Zm.18141.1.S1_at	GRMZM2G147424
Zm.16735.1.A1_at	GRMZM2G427451		Zm.1578.1.A1_at	GRMZM2G149428
Zm.14790.1.A1_at	GRMZM2G450866		Zm.8633.1.A1_s_at	GRMZM2G150302
Zm.4302.2.A1_a_at	GRMZM2G471048		Zm.1085.2.A1_at	GRMZM2G152889
Zm.2376.1.A1_a_at	GRMZM2G477685		Zm.3303.1.A1_at	GRMZM2G156861
ZmAffx.576.1.S1_at	GRMZM2G513740		Zm.1090.2.A1_a_at	GRMZM2G164440
Zm.5851.15.S1_a_at	GRMZM2G551472		Zm.4196.1.A1_s_at	GRMZM2G169382
Zm.15959.2.S1_at	GRMZM2G553422		Zm.5434.1.S1_at	GRMZM2G170870
Zm.2980.1.A1_at	GRMZM2G700452		ZmAffx.965.1.A1_at	GRMZM2G303149
Zm.2478.1.A1_at	GRMZM5G824920		ZmAffx.1460.1.S1_at	GRMZM2G304947
ZmAffx.1407.1.S1_at	GRMZM5G827309		Zm.4471.1.A1_a_at	GRMZM2G306345
Zm.8468.1.A1_at	GRMZM5G831102		Zm.15340.1.A1_at	GRMZM2G332801
Zm.2833.1.S1_at	GRMZM5G832362		Zm.14664.1.A1_at	GRMZM2G339562
Zm.5715.1.A1_at	GRMZM5G837563		Zm.13273.1.A1_a_at	GRMZM2G343048
Zm.1662.1.A1_a_at	GRMZM5G857641		ZmAffx.951.1.A1_at	GRMZM2G372297
Zm.10003.1.A1_at	GRMZM2G402977		Zm.16226.1.A1_at	GRMZM2G374971
Zm.10006.1.A1_at	GRMZM5G869246		Zm.15474.1.A1_a_at	GRMZM2G392863
Zm.10013.1.A1_at	GRMZM2G004160		Zm.8307.2.A1_a_at	GRMZM2G440003
Zm.10017.1.A1_at	GRMZM2G053507		Zm.11836.1.A1_s_at	GRMZM2G445057
Zm.1003.1.S1_at	GRMZM2G172758		ZmAffx.1484.1.S1_at	GRMZM2G448161
Zm.10032.1.S1_at	GRMZM2G139535		ZmAffx.715.1.S1_at	GRMZM2G469277
Zm.10042.1.S1_at	GRMZM2G461936		Zm.1583.2.A1_a_at	GRMZM2G477325
Zm.10049.1.A1_at	GRMZM2G436947		Zm.11530.2.A1_at	GRMZM2G482662
Zm.10058.1.A1_at	GRMZM2G005103		Zm.14873.1.A1_at	GRMZM2G536545
Zm.1007.1.S1_at	GRMZM2G371793		Zm.15871.2.A1_at	GRMZM5G820632
Zm.10079.1.A1_a_at	GRMZM2G069694		ZmAffx.1438.1.S1_at	GRMZM5G856777
Zm.10085.1.A1_at	GRMZM2G456997		Zm.3204.2.S1_at	GRMZM5G884151
Zm.10097.1.A1_at	AC203989.4		Zm.1068.1.S1_at	AC147602.5
Zm.10098.1.A1_at	GRMZM2G429617		Zm.6228.1.A1_at	AC149829.2
Zm.10100.1.A1_at	GRMZM2G150791		Zm.19006.1.S1_at	AC182482.3
Zm.10103.1.A1_at	GRMZM2G137821		Zm.2015.2.S1_at	AC186512.3
Zm.10110.1.A1_at	GRMZM2G106511		Zm.9409.1.A1_at	AC190933.3
Zm.10111.1.A1_at	GRMZM5G822098		Zm.11196.1.A1_at	AC194056.3
Zm.10114.1.S1_at	GRMZM2G117513		Zm.11616.1.A1_at	AC194425.3
Zm.10115.1.S1_x_at	GRMZM2G037189		Zm.3251.1.A1_at	AC198353.5
Zm.10117.1.S1_at	GRMZM2G000686		Zm.17162.1.S1_at	AC198418.3
Zm.10120.1.A1_at	GRMZM2G119823		Zm.14985.1.A1_at	AC199526.5
Zm.10125.1.A1_a_at	GRMZM2G173063		Zm.4160.1.A1_at	AC199541.4
Zm.10135.1.A1_at	GRMZM2G367094		Zm.3184.1.A1_at	AC203966.5
Zm.10136.1.A1_at	GRMZM2G177340		Zm.10097.1.A1_at	AC203989.4
Zm.10137.1.A1_at	GRMZM2G096454		Zm.10090.1.A1_at	AC204711.3
Zm.10140.1.A1_at	GRMZM2G174394		Zm.4407.1.A1_at	AC205471.4
Zm.10146.1.A1_at	GRMZM2G150691		Zm.1053.1.A1_at	AC206425.3
Zm.10149.1.A1_at	GRMZM2G147014		Zm.16973.1.S1_at	AC207043.3
Zm.10154.1.A1_at	GRMZM2G312838		Zm.375.1.S1_at	AC208221.3
Zm.10171.1.A1_at	GRMZM5G870932		Zm.4089.1.S1_at	AC208897.3
Zm.10172.1.A1_at	GRMZM2G336533		Zm.3425.1.S1_at	AC210003.2
Zm.10174.1.S1_at	GRMZM2G322728		Zm.8750.1.A1_at	AC212835.3
Zm.10175.1.A1_at	GRMZM2G075283		Zm.14445.1.A1_at	AC215201.3
Zm.10181.1.A1_at	GRMZM2G322413		Zm.10222.1.A1_at	AC215260.3
Zm.10189.2.A1_at	GRMZM2G079632		Zm.17606.1.S1_at	AC217293.3
Zm.10190.1.S1_at	GRMZM2G011213		Zm.5143.1.A1_at	AC217499.3
Zm.10194.1.A1_at	GRMZM2G045638		Zm.8839.1.A1_at	AC217910.3
Zm.10208.1.A1_at	GRMZM2G112247		Zm.10195.1.A1_at	AC218006.3
Zm.10219.3.A1_at	GRMZM2G171383		Zm.12139.1.A1_at	AC225718.2
Zm.10222.1.A1_at	AC215260.3		Zm.391.1.S1_at	AC226235.2
Zm.10225.1.A1_at	GRMZM5G845878		Zm.17623.1.A1_at	AC233953.1
Zm.10234.1.S1_at	GRMZM2G044132		Zm.5755.1.A1_at	AC234185.1
Zm.10237.1.A1_at	GRMZM2G352618		Zm.2221.1.S1_at	AC234522.1
Zm.1024.1.A1_at	GRMZM2G012413		ZmAffx.1455.1.S1_at	GRMZM2G000204
Zm.10256.1.S1_at	GRMZM2G083475		ZmAffx.1454.1.S1_at	GRMZM2G000242
Zm.10267.1.A1_at	GRMZM2G426046		Zm.5092.1.S1_at	GRMZM2G000256
Zm.10274.1.S1_at	GRMZM2G119523		Zm.17282.1.S1_at	GRMZM2G000581
Zm.1029.1.A1_at	GRMZM2G082384		Zm.5135.1.A1_at	GRMZM2G000660
Zm.10301.1.A1_s_at	GRMZM2G144021		Zm.10117.1.S1_at	GRMZM2G000686
Zm.10312.1.A1_at	GRMZM2G097706		Zm.9797.1.A1_at	GRMZM2G000775
Zm.10319.1.S1_at	GRMZM2G410916		Zm.9995.1.A1_at	GRMZM2G000812
Zm.10332.1.A1_a_at	GRMZM2G096946		Zm.1519.1.S1_at	GRMZM2G001457
Zm.10344.1.S1_at	GRMZM2G010280		Zm.6992.1.A1_at	GRMZM2G001653
Zm.10362.1.A1_at	GRMZM2G127622		Zm.4165.1.A1_at	GRMZM2G001696
Zm.10376.1.S1_at	GRMZM2G092669		Zm.17321.1.A1_at	GRMZM2G001991
Zm.10377.1.A1_at	GRMZM2G107228		Zm.5016.1.A1_at	GRMZM2G002220
Zm.1039.3.S1_at	GRMZM2G515165		Zm.13266.1.S1_a_at	GRMZM2G002578
Zm.10410.1.S1_a_at	GRMZM2G093276		Zm.19003.1.A1_at	GRMZM2G002642
Zm.10412.1.S1_at	GRMZM2G425249		Zm.2270.1.S1_at	GRMZM2G002756
Zm.10423.1.S1_at	GRMZM2G074401		Zm.18877.1.A1_at	GRMZM2G003096
Zm.1046.1.S1_at	GRMZM2G116167		Zm.19195.1.S1_at	GRMZM2G003165
Zm.10480.1.S1_at	GRMZM2G474755		Zm.17254.1.A1_at	GRMZM2G003409
Zm.10489.1.S1_at	GRMZM2G390896		Zm.1842.1.A1_at	GRMZM2G003426
Zm.10520.1.S1_at	GRMZM2G034572		Zm.9456.1.A1_at	GRMZM2G003501
Zm.10534.1.A1_x_at	GRMZM2G176394		Zm.3918.1.S1_at	GRMZM2G003506
Zm.10586.1.A1_at	GRMZM5G891656		Zm.10116.1.A1_at	GRMZM2G003765
Zm.10621.1.A1_at	GRMZM2G151319		Zm.12160.1.S1_at	GRMZM2G004183
Zm.10623.1.S1_at	GRMZM2G080375		Zm.8671.1.A1_at	GRMZM2G004352
Zm.10659.1.A1_at	GRMZM2G476762		Zm.117.1.S1_at	GRMZM2G004583
Zm.10674.1.A1_at	GRMZM2G072406		Zm.10310.1.A1_at	GRMZM2G004590
Zm.1068.1.S1_at	AC147602.5		Zm.6419.1.A1_at	GRMZM2G004699
Zm.107.1.S1_at	GRMZM2G024104		Zm.11684.1.A1_at	GRMZM2G004795
Zm.10700.1.S1_at	GRMZM2G060811		Zm.17171.1.A1_at	GRMZM2G004835
Zm.10708.1.A1_at	GRMZM2G026470		Zm.10212.1.A1_at	GRMZM2G004880
Zm.10716.1.S1_at	GRMZM2G058681		Zm.493.1.A1_at	GRMZM2G004959
Zm.10740.1.S1_a_at	GRMZM2G148176		Zm.4340.1.A1_at	GRMZM2G005024
Zm.1075.1.A1_at	GRMZM2G012397		Zm.3839.1.A1_at	GRMZM2G005117
Zm.10753.1.A1_at	GRMZM5G867798		Zm.19110.1.A1_at	GRMZM2G005859
Zm.10790.1.S1_at	GRMZM2G177412		Zm.15758.1.S1_at	GRMZM2G005938
Zm.10811.2.S1_at	GRMZM2G039841		Zm.3225.1.S1_at	GRMZM2G005954
Zm.10827.1.S1_at	GRMZM5G893444		Zm.10072.1.A1_at	GRMZM2G005973
Zm.10830.1.S1_at	GRMZM2G015933		Zm.15930.1.A1_at	GRMZM2G006006
Zm.10831.1.S1_at	GRMZM2G311969		Zm.18279.1.S1_at	GRMZM2G006121
Zm.10832.1.A1_at	GRMZM2G114681		Zm.3656.1.A1_at	GRMZM2G006468
Zm.1085.1.A1_a_at	GRMZM2G453805		Zm.439.1.A1_at	GRMZM2G006736
Zm.1085.4.A1_at	GRMZM2G377855		Zm.16513.5.S1_at	GRMZM2G006765
Zm.10850.1.S1_at	GRMZM2G445634		Zm.10635.1.S1_at	GRMZM2G006791
Zm.1086.1.A1_at	GRMZM2G047720		Zm.5671.1.S1_at	GRMZM2G006937
Zm.1089.1.A1_at	GRMZM2G382673		Zm.6732.5.S1_at	GRMZM2G007038
Zm.1091.1.S1_at	GRMZM2G071450		Zm.12594.1.S1_at	GRMZM2G007441
Zm.10920.1.A1_at	AC235547.1		Zm.19105.1.A1_at	GRMZM2G007651
Zm.11024.1.S1_at	GRMZM2G090087		Zm.369.1.A1_at	GRMZM2G007729
Zm.11191.1.A1_at	GRMZM5G892675		Zm.2445.1.A1_at	GRMZM2G007885
Zm.11271.1.A1_at	GRMZM5G874270		Zm.8864.1.A1_s_at	GRMZM2G007969
Zm.11327.1.S1_at	GRMZM2G042895		Zm.4743.1.S1_at	GRMZM2G008751
Zm.1133.1.S1_at	GRMZM2G036134		Zm.9427.1.A1_at	GRMZM2G009144
Zm.11369.1.A1_at	GRMZM2G082830		Zm.6643.1.S1_at	GRMZM2G009320
Zm.1137.1.S1_at	GRMZM2G041645		Zm.7297.1.S1_at	GRMZM2G009443
Zm.11428.1.A1_at	GRMZM2G106420		Zm.818.1.A1_at	GRMZM2G009719
Zm.1143.1.S1_at	GRMZM2G436295		Zm.12065.1.S1_at	GRMZM2G009958
Zm.11441.1.S1_at	GRMZM2G053503		Zm.1544.2.S1_at	GRMZM2G010196
Zm.1146.1.S1_at	GRMZM2G073814		Zm.6384.1.A1_at	GRMZM2G010221
Zm.11586.1.A1_at	GRMZM2G071771		Zm.8898.1.A1_at	GRMZM2G010349
Zm.11593.1.A1_at	GRMZM5G858006		Zm.9811.1.A1_at	GRMZM2G010362
Zm.11596.1.A1_at	GRMZM5G879570		Zm.17344.1.S1_at	GRMZM2G010702
Zm.11611.1.A1_at	GRMZM2G177227		Zm.18290.1.S1_at	GRMZM2G010855
Zm.11612.1.A1_at	GRMZM2G048073		Zm.714.1.A1_at	GRMZM2G010868
Zm.11618.1.A1_at	AC233899.1		Zm.892.1.A1_at	GRMZM2G010884
Zm.11623.1.A1_at	GRMZM2G180821		Zm.9037.1.S1_at	GRMZM2G010929
Zm.11624.1.A1_at	GRMZM2G082886		Zm.1885.1.A1_at	GRMZM2G010936
Zm.11625.1.A1_at	GRMZM2G086403		Zm.3022.1.A1_at	GRMZM2G010973
Zm.11636.1.A1_at	GRMZM2G144024		Zm.12164.1.A1_at	GRMZM2G011006
Zm.11645.1.A1_at	GRMZM2G082653		Zm.10190.1.S1_at	GRMZM2G011213
Zm.1165.1.A1_at	GRMZM2G171139		Zm.304.1.A1_at	GRMZM2G011513
Zm.11651.1.A1_at	GRMZM2G154211		Zm.13832.1.A1_at	GRMZM2G011662
Zm.11652.1.A1_at	GRMZM2G040298		Zm.263.1.A1_at	GRMZM2G011932
Zm.11654.1.A1_at	GRMZM2G145518		Zm.17360.1.A1_at	GRMZM2G012021
Zm.11657.1.A1_at	GRMZM2G164405		Zm.1223.1.A1_at	GRMZM2G012031
Zm.11661.1.A1_at	GRMZM2G152016		Zm.17225.1.S1_at	GRMZM2G012119
Zm.11664.2.A1_a_at	GRMZM2G117993		Zm.5775.1.A1_at	GRMZM2G012140
Zm.11672.1.A1_at	GRMZM2G055982		Zm.2236.1.S1_at	GRMZM2G012276
Zm.11677.1.A1_s_at	GRMZM2G092483		Zm.4479.1.A1_at	GRMZM2G012342
Zm.11679.1.A1_at	GRMZM2G318652		Zm.2464.1.S1_at	GRMZM2G012391
Zm.11684.1.A1_at	GRMZM2G004795		Zm.1075.1.A1_at	GRMZM2G012397
Zm.11698.1.A1_at	GRMZM2G091648		Zm.3497.1.A1_at	GRMZM2G012479
Zm.11708.1.A1_at	GRMZM2G066047		Zm.1969.1.A1_at	GRMZM2G012566
Zm.11725.1.A1_at	GRMZM2G036099		Zm.11738.1.A1_at	GRMZM2G012874
Zm.11732.1.A1_at	GRMZM2G046669		Zm.7361.1.A1_at	GRMZM2G012891
Zm.11736.1.A1_at	GRMZM2G061562		Zm.17666.1.A1_at	GRMZM2G012904
Zm.11745.1.A1_at	GRMZM2G165099		Zm.10824.1.A1_at	GRMZM2G013079
Zm.11757.1.A1_at	GRMZM2G171096		Zm.7867.2.S1_a_at	GRMZM2G014695
Zm.11758.1.A1_at	GRMZM2G099467		Zm.13131.1.S1_at	GRMZM2G014705
Zm.11766.1.A1_at	GRMZM2G134023		Zm.6784.2.A1_a_at	GRMZM2G014854
Zm.11770.1.A1_at	GRMZM2G037015		Zm.6038.2.S1_at	GRMZM2G014994
Zm.11781.1.A1_at	GRMZM2G152189		Zm.2892.1.A1_at	GRMZM2G015033
Zm.11783.1.A1_at	GRMZM2G037422		Zm.705.1.S1_at	GRMZM2G015285
Zm.1179.1.S1_at	GRMZM5G835312		Zm.14487.1.S1_at	GRMZM2G015419
Zm.11794.1.A1_at	GRMZM2G454056		Zm.17723.1.S1_at	GRMZM2G015912
Zm.11797.1.A1_at	GRMZM2G031504		Zm.10830.1.S1_at	GRMZM2G015933
Zm.11803.1.A1_at	GRMZM2G108207		Zm.15875.1.A1_at	GRMZM2G016004
Zm.11809.1.A1_at	GRMZM2G380432		Zm.2443.1.A1_at	GRMZM2G016184
Zm.11811.1.S1_at	GRMZM2G115762		Zm.8844.1.A1_at	GRMZM2G016290
Zm.11814.1.A1_at	GRMZM2G042412		Zm.17695.1.S1_at	GRMZM2G016296
Zm.11818.1.A1_at	GRMZM2G059964		Zm.9953.1.S1_at	GRMZM2G016312
Zm.11822.1.A1_at	GRMZM5G836353		Zm.11900.1.A1_at	GRMZM2G016435
Zm.11828.1.A1_at	GRMZM2G041774		ZmAffx.376.1.A1_at	GRMZM2G016521
Zm.11834.1.S1_at	GRMZM2G054713		Zm.6532.8.A1_at	GRMZM2G016622
Zm.11838.1.A1_at	GRMZM2G080839		Zm.3722.1.A1_at	GRMZM2G017045
Zm.1184.1.A1_at	GRMZM2G126507		Zm.1735.1.S1_at	GRMZM2G017290
Zm.11845.1.A1_at	GRMZM2G054013		Zm.9205.1.A1_at	GRMZM2G017337
Zm.11847.1.A1_at	GRMZM2G023204		Zm.18323.1.A1_a_at	GRMZM2G017349
Zm.11848.1.A1_at	GRMZM2G062673		Zm.3985.1.S1_at	GRMZM2G017384
Zm.11849.1.A1_at	GRMZM2G030831		Zm.4245.1.A1_at	GRMZM2G017520
Zm.11861.1.A1_at	GRMZM2G087259		Zm.140.1.A1_at	GRMZM2G017557
Zm.11862.1.A1_at	GRMZM2G157350		Zm.10554.1.A1_at	GRMZM2G017624
Zm.11868.1.A1_at	GRMZM2G464157		Zm.8589.1.A1_at	GRMZM2G017629
Zm.11891.1.A1_at	GRMZM2G301089		Zm.288.1.A1_at	GRMZM2G018375
Zm.11904.1.A1_at	GRMZM2G433184		Zm.3982.1.A1_at	GRMZM2G018403
Zm.11919.1.A1_a_at	GRMZM2G091543		Zm.18287.1.A1_at	GRMZM2G018441
Zm.11924.1.A1_at	GRMZM2G449094		Zm.813.1.S1_at	GRMZM2G019090
Zm.11927.1.A1_at	GRMZM2G115716		Zm.17291.1.A1_at	GRMZM2G019177
Zm.11946.1.A1_at	GRMZM2G122431		Zm.17583.1.S1_at	GRMZM2G019335
Zm.11950.1.A1_at	GRMZM2G132212		Zm.5834.1.A1_a_at	GRMZM2G019358
Zm.11962.1.A1_at	GRMZM5G866027		Zm.12653.1.S1_at	GRMZM2G019586
Zm.11979.1.A1_at	GRMZM5G858887		Zm.17640.1.S1_at	GRMZM2G019806
Zm.11980.1.A1_at	GRMZM2G173124		Zm.9947.1.A1_at	GRMZM2G019901
Zm.11985.1.A1_at	GRMZM2G168898		Zm.2827.1.A1_at	GRMZM2G019958
Zm.11990.1.A1_at	GRMZM2G077769		Zm.6741.1.A1_at	GRMZM2G020148
Zm.12018.1.A1_at	GRMZM2G157115		Zm.3634.1.A1_at	GRMZM2G020423
Zm.12077.1.A1_at	GRMZM2G040517		Zm.9856.1.S1_at	GRMZM2G020523
Zm.12078.1.S1_at	GRMZM2G016958		Zm.8415.1.A1_at	GRMZM2G020631
Zm.12089.1.S1_at	GRMZM2G143791		ZmAffx.694.1.S1_at	GRMZM2G021238
Zm.12097.1.A1_at	GRMZM2G045781		Zm.6438.1.A1_at	GRMZM2G021605
Zm.12098.1.A1_at	GRMZM2G154881		Zm.17818.1.A1_at	GRMZM2G021784
Zm.12107.1.A1_at	GRMZM2G075244		Zm.884.1.A1_at	GRMZM2G021846
Zm.12114.1.S1_at	GRMZM2G169654		Zm.1702.1.A1_at	GRMZM2G022130
Zm.12118.1.A1_at	GRMZM2G004060		Zm.5405.1.A1_at	GRMZM2G022192
Zm.12124.1.A1_at	GRMZM2G022253		Zm.4812.1.S1_at	GRMZM2G022248
Zm.12137.1.S1_at	GRMZM2G148536		Zm.13659.1.A1_at	GRMZM2G022547
Zm.12139.1.A1_at	AC225718.2		Zm.5445.1.S1_at	GRMZM2G022625
Zm.1216.1.A1_at	GRMZM2G095126		Zm.5055.1.A1_at	GRMZM2G022926
Zm.12160.1.S1_at	GRMZM2G004183		Zm.3283.2.A1_a_at	GRMZM2G022931
Zm.12164.1.A1_at	GRMZM2G011006		Zm.3452.1.S1_at	GRMZM2G022958
Zm.12165.1.A1_at	GRMZM5G889520		Zm.11847.1.A1_at	GRMZM2G023204
Zm.12184.1.A1_at	GRMZM5G885392		Zm.16207.1.A1_at	GRMZM2G023289
Zm.12202.1.A1_at	GRMZM2G165919		Zm.107.1.S1_at	GRMZM2G024104
Zm.12208.1.A1_at	GRMZM2G176943		Zm.14396.1.S1_at	GRMZM2G024150
Zm.12212.1.A1_at	GRMZM2G060544		Zm.8578.1.A1_at	GRMZM2G024221
Zm.12224.1.S1_at	GRMZM2G046900		Zm.8968.1.S1_at	GRMZM2G024389
Zm.12227.1.S1_at	GRMZM2G428391		Zm.15937.1.A1_at	GRMZM2G024476
Zm.12231.1.A1_at	GRMZM2G071374		Zm.5435.1.A1_at	GRMZM2G024550
Zm.12236.1.A1_at	GRMZM2G115998		Zm.5395.1.A1_at	GRMZM2G024576
Zm.12241.2.S1_a_at	GRMZM2G003424		Zm.14565.1.A1_at	GRMZM2G024607
Zm.12285.1.A1_at	GRMZM2G133684		Zm.15462.1.S1_at	GRMZM2G024718
Zm.12288.1.A1_at	GRMZM2G069827		Zm.8045.1.S1_at	GRMZM2G024738
Zm.12297.1.A1_at	GRMZM2G092363		Zm.13591.1.S1_at	GRMZM2G025190
Zm.12321.1.S1_at	GRMZM2G098391		Zm.18445.1.S1_at	GRMZM2G025322
Zm.12351.1.A1_at	GRMZM2G303157		Zm.8261.1.A1_at	GRMZM2G025414
Zm.12355.1.S1_at	GRMZM2G026346		Zm.11643.1.A1_at	GRMZM2G025648
Zm.12358.1.S1_at	GRMZM2G427729		Zm.3762.1.A1_at	GRMZM2G025833
Zm.12361.1.S1_at	GRMZM2G349875		Zm.2269.1.S1_at	GRMZM2G025854
Zm.12387.1.S1_at	GRMZM2G333337		Zm.7004.1.A1_at	GRMZM2G025855
Zm.12391.1.S1_at	GRMZM2G129189		Zm.15058.1.A1_at	GRMZM2G025882
Zm.1240.1.A1_at	GRMZM2G153745		Zm.17250.1.S1_at	GRMZM2G025895
Zm.12410.1.A1_at	GRMZM2G019246		Zm.19158.1.A1_at	GRMZM2G025954
Zm.12454.1.A1_at	GRMZM2G002034		Zm.16853.1.A1_at	GRMZM2G026015
Zm.12460.1.A1_at	GRMZM2G151734		Zm.5957.1.S1_at	GRMZM2G026117
Zm.125.1.S1_at	GRMZM5G878558		Zm.9636.1.A1_at	GRMZM2G026143
Zm.12510.1.S1_at	GRMZM2G363008		ZmAffx.1116.1.A1_at	GRMZM2G026780
Zm.12517.1.A1_at	GRMZM2G098167		Zm.7577.1.S1_at	GRMZM2G026807
Zm.12518.1.A1_at	GRMZM2G090245		Zm.17175.1.A1_at	GRMZM2G026855
Zm.12526.1.A1_x_at	GRMZM2G565854		Zm.3621.1.A1_at	GRMZM2G027166
Zm.12547.1.A1_at	GRMZM2G005459		ZmAffx.170.1.A1_at	GRMZM2G027219
Zm.12550.1.A1_at	GRMZM2G001332		Zm.12171.1.A1_at	GRMZM2G027478
Zm.12552.1.A1_at	GRMZM2G119769		Zm.5727.2.A1_at	GRMZM2G027479
Zm.12573.1.A1_a_at	GRMZM2G044968		Zm.3219.3.S1_at	GRMZM2G027663
Zm.12573.2.A1_at	GRMZM2G150319		Zm.5263.1.A1_a_at	GRMZM2G028104
Zm.12594.1.S1_at	GRMZM2G007441		Zm.7496.1.A1_at	GRMZM2G028302
Zm.12612.1.A1_at	GRMZM2G162396		Zm.4019.1.S1_at	GRMZM2G028535
Zm.12621.1.A1_at	GRMZM2G160747		Zm.3569.1.A1_at	GRMZM2G028665
Zm.12637.1.S1_at	GRMZM2G165769		Zm.12293.1.S1_at	GRMZM2G029087
Zm.12648.1.A1_at	GRMZM2G347226		Zm.17790.1.S1_at	GRMZM2G029692
Zm.12650.1.A1_at	GRMZM2G067298		Zm.2440.1.A1_a_at	GRMZM2G029824
Zm.12651.1.S1_at	GRMZM5G832281		Zm.7823.1.S1_at	GRMZM2G030072
Zm.12655.1.A1_at	GRMZM2G159953		Zm.7351.1.A1_at	GRMZM2G030203
Zm.12700.1.A1_at	GRMZM2G123940		Zm.5714.1.A1_at	GRMZM2G030299
Zm.12716.2.A1_at	GRMZM2G374074		Zm.15542.1.S1_at	GRMZM2G030465
Zm.12773.1.A1_at	GRMZM2G038303		Zm.1772.1.A1_at	GRMZM2G030494
Zm.12777.1.A1_at	GRMZM2G047533		Zm.3484.1.A1_at	GRMZM2G030606
Zm.1281.1.S1_at	GRMZM2G159105		Zm.11849.1.A1_at	GRMZM2G030831
Zm.12824.1.A1_at	GRMZM2G354373		Zm.7347.1.A1_at	GRMZM2G030880
Zm.12825.1.S1_at	GRMZM2G037327		Zm.15601.1.S1_at	GRMZM2G031200
Zm.12838.1.A1_at	GRMZM2G016102		Zm.11797.1.A1_at	GRMZM2G031504
Zm.12853.1.A1_at	GRMZM2G124809		Zm.5729.1.A1_at	GRMZM2G031721
Zm.12864.1.S1_at	GRMZM5G857944		Zm.15793.1.A1_at	GRMZM2G031733
Zm.12881.1.A1_at	GRMZM2G144739		Zm.7276.1.S1_at	GRMZM2G031761
Zm.12934.1.A1_a_at	GRMZM2G002630		Zm.8328.1.A1_at	GRMZM2G031904
Zm.12995.1.A1_at	GRMZM2G047298		Zm.13229.1.S1_at	GRMZM2G032602
Zm.130.1.S1_at	GRMZM2G025205		Zm.12163.1.A1_at	GRMZM2G032977
Zm.13007.1.S1_at	GRMZM2G414924		Zm.8639.1.A1_at	GRMZM2G033236
Zm.13030.1.S1_at	GRMZM2G056629		Zm.10217.1.A1_at	GRMZM2G033493
Zm.13058.1.S1_at	GRMZM2G399383		Zm.17797.1.A1_at	GRMZM2G033538
Zm.1306.1.S1_at	GRMZM2G429982		Zm.5494.1.A1_at	GRMZM2G033641
Zm.13071.1.A1_at	GRMZM2G331154		Zm.19234.1.A1_at	GRMZM2G033937
Zm.13084.1.S1_at	GRMZM2G104288		Zm.5993.1.S1_at	GRMZM2G033971
Zm.13093.1.S1_at	GRMZM2G461447		Zm.18502.1.A1_at	GRMZM2G034120
Zm.13128.1.A1_at	GRMZM2G316362		Zm.16504.2.A1_at	GRMZM2G034157
Zm.13133.1.S1_at	GRMZM2G054224		Zm.8621.1.A1_at	GRMZM2G034407
Zm.1315.1.A1_at	GRMZM2G165839		Zm.16645.1.S1_at	GRMZM2G034855
Zm.13152.1.A1_at	GRMZM2G074158		Zm.19109.1.S1_at	GRMZM2G035134
Zm.13228.1.S1_at	GRMZM2G127328		Zm.5799.1.A1_at	GRMZM2G035213
Zm.13232.1.S1_at	GRMZM2G093125		Zm.8232.1.A1_s_at	GRMZM2G035557
Zm.13239.2.A1_at	GRMZM2G351977		Zm.9799.1.A1_at	GRMZM2G035708
Zm.13241.1.S1_at	GRMZM2G125669		Zm.17644.1.A1_at	GRMZM2G035890
Zm.13256.1.S1_at	GRMZM2G543629		Zm.807.1.A1_at	GRMZM2G036708
Zm.13263.1.A1_at	GRMZM2G079381		Zm.9291.1.S1_at	GRMZM2G037134
Zm.13265.1.S1_at	GRMZM2G394450		Zm.17512.1.S1_at	GRMZM2G037140
Zm.13295.1.A1_at	GRMZM2G061419		Zm.10115.1.S1_x_at	GRMZM2G037189
Zm.13305.1.A1_at	GRMZM2G042903		Zm.3427.1.A1_at	GRMZM2G037255
Zm.13306.1.A1_at	AC197555.3		Zm.5654.1.A1_at	GRMZM2G037284
Zm.13311.1.A1_at	GRMZM2G470048		Zm.12825.1.S1_at	GRMZM2G037327
Zm.13316.1.S1_at	GRMZM2G303775		Zm.17497.1.A1_at	GRMZM2G037386
Zm.13346.1.S1_at	GRMZM2G152466		Zm.10167.1.A1_at	GRMZM2G037452
Zm.13354.1.S1_s_at	GRMZM2G053338		Zm.11908.1.A1_at	GRMZM2G037644
Zm.13366.1.A1_a_at	GRMZM2G122044		Zm.17377.1.A1_at	GRMZM2G037751
Zm.13415.1.A1_at	GRMZM2G071602		Zm.1841.1.A1_at	GRMZM2G038217
Zm.13423.1.A1_at	AC208110.2		Zm.2358.1.A1_at	GRMZM2G038487
Zm.13443.1.A1_at	GRMZM2G305046		Zm.8720.1.S1_at	GRMZM2G038598
Zm.13449.1.A1_at	GRMZM2G134235		Zm.15291.1.S1_at	GRMZM2G038783
Zm.1347.1.S1_at	GRMZM2G095892		Zm.7288.1.A1_at	GRMZM2G038833
Zm.13476.3.A1_at	GRMZM2G339435		Zm.15613.1.A1_at	GRMZM2G038931
Zm.13480.1.S1_at	GRMZM2G060940		Zm.10127.1.A1_at	GRMZM2G039536
Zm.13489.1.S1_at	GRMZM2G125813		Zm.10811.2.S1_at	GRMZM2G039841
Zm.13494.1.S1_at	GRMZM2G312997		Zm.11550.1.A1_at	GRMZM2G039930
Zm.13505.1.A1_at	GRMZM2G352678		Zm.17760.1.A1_at	GRMZM2G039983
Zm.1353.1.A1_at	GRMZM2G115162		Zm.7385.1.A1_at	GRMZM2G039993
Zm.13537.1.S1_at	GRMZM2G455642		Zm.9315.1.S1_at	GRMZM2G040102
Zm.1354.1.A1_at	GRMZM2G446515		Zm.3938.1.A1_at	GRMZM2G040121
Zm.13589.1.A1_at	GRMZM2G369701		Zm.11652.1.A1_at	GRMZM2G040298
Zm.13591.1.S1_at	GRMZM2G025190		Zm.5809.1.A1_at	GRMZM2G040511
Zm.13595.1.A1_at	GRMZM2G015908		Zm.12191.1.A1_at	GRMZM2G040513
Zm.13608.1.S1_at	GRMZM5G841083		Zm.315.1.A1_at	GRMZM2G040638
Zm.13610.1.A1_at	GRMZM2G125314		Zm.51.1.A1_at	GRMZM2G040736
Zm.13613.1.A1_at	GRMZM2G145972		Zm.18115.1.A1_at	GRMZM2G040803
Zm.13631.1.A1_at	GRMZM2G423917		Zm.9225.1.A1_at	GRMZM2G040838
Zm.13632.1.A1_at	GRMZM2G047384		ZmAffx.1544.1.S1_s_at	GRMZM2G040858
Zm.13644.1.A1_at	GRMZM2G160569		Zm.1341.1.A1_at	GRMZM2G040878
Zm.13679.1.A1_at	GRMZM2G043300		Zm.9321.1.A1_at	GRMZM2G040968
Zm.13681.1.S1_at	GRMZM2G029519		Zm.17476.1.S1_at	GRMZM2G041415
Zm.13691.1.S1_at	GRMZM2G038964		Zm.15533.1.S1_at	GRMZM2G041699
Zm.13720.1.S1_s_at	GRMZM2G374088		Zm.10152.1.A1_at	GRMZM2G041959
Zm.13728.1.S1_at	GRMZM2G368886		Zm.3980.1.A1_at	GRMZM2G042080
Zm.1377.1.A1_at	GRMZM2G306741		Zm.5377.1.A1_at	GRMZM2G042181
Zm.13772.1.S1_at	GRMZM2G301823		Zm.3509.1.A1_at	GRMZM2G042323
Zm.13797.1.A1_at	GRMZM2G022571		Zm.3093.1.S1_at	GRMZM2G042347
Zm.13803.1.A1_at	GRMZM2G105631		Zm.10145.1.S1_at	GRMZM2G042492
Zm.13809.1.A1_at	GRMZM2G401026		Zm.5725.1.A1_at	GRMZM2G042639
Zm.13828.1.S1_at	GRMZM2G022679		Zm.5305.1.A1_at	GRMZM2G042683
Zm.13840.1.S1_at	GRMZM2G172826		Zm.15278.1.S1_at	GRMZM2G042789
Zm.13865.1.S1_at	GRMZM2G051256		Zm.13305.1.A1_at	GRMZM2G042903
Zm.13870.2.A1_at	GRMZM2G005066		Zm.15669.1.S1_at	GRMZM2G043117
Zm.13926.1.A1_at	GRMZM2G007718		Zm.1630.1.S1_at	GRMZM2G043162
Zm.13944.1.A1_at	GRMZM2G013002		Zm.6588.1.A1_at	GRMZM2G043212
Zm.13944.3.S1_a_at	GRMZM2G021621		Zm.13679.1.A1_at	GRMZM2G043300
Zm.13947.2.A1_at	GRMZM2G101480		Zm.14138.1.A1_at	GRMZM2G043336
Zm.1396.1.A1_at	GRMZM2G162868		Zm.4882.1.S1_at	GRMZM2G043338
Zm.13960.1.A1_at	GRMZM2G112728		Zm.10004.1.A1_at	GRMZM2G043500
Zm.13975.1.A1_at	GRMZM2G168976		Zm.17217.1.A1_at	GRMZM2G043632
Zm.13984.1.A1_at	GRMZM2G044194		Zm.9841.1.A1_at	GRMZM2G044104
Zm.13994.1.A1_at	GRMZM2G118497		Zm.10234.1.S1_at	GRMZM2G044132
Zm.13996.1.S1_at	GRMZM2G063069		Zm.11921.1.A1_at	GRMZM2G044448
Zm.14028.3.A1_at	GRMZM2G007057		ZmAffx.12.1.S1_at	GRMZM2G044481
Zm.14039.2.S1_at	GRMZM2G150688		ZmAffx.670.1.A1_at	GRMZM2G044495
Zm.14041.1.S1_at	GRMZM2G123446		Zm.4811.2.A1_x_at	GRMZM2G044629
Zm.14042.1.A1_at	GRMZM2G034471		Zm.3362.1.A1_at	GRMZM2G045287
Zm.14044.1.A1_at	GRMZM2G035222		Zm.10194.1.A1_at	GRMZM2G045638
Zm.14125.1.A1_at	GRMZM2G000825		Zm.13569.1.S1_at	GRMZM2G045748
Zm.14138.1.A1_at	GRMZM2G043336		Zm.17912.1.S1_at	GRMZM2G045976
Zm.1414.1.S1_at	GRMZM2G033267		Zm.16959.2.A1_at	GRMZM2G046382
Zm.1415.1.A1_at	AC211164.5		Zm.16287.1.S1_at	GRMZM2G046849
Zm.1416.1.S1_at	GRMZM2G564284		Zm.12224.1.S1_at	GRMZM2G046900
Zm.1419.1.S1_at	GRMZM2G053206		Zm.8377.1.A1_at	GRMZM2G047138
Zm.14226.1.A1_at	GRMZM2G067591		ZmAffx.667.1.A1_at	GRMZM2G047187
Zm.14272.3.A1_at	GRMZM5G858738		Zm.9004.1.S1_at	GRMZM2G047219
Zm.14314.1.A1_at	GRMZM2G058070		Zm.19171.1.A1_at	GRMZM2G047414
Zm.14316.1.S1_at	GRMZM2G169066		Zm.12584.5.A1_at	GRMZM2G047713
Zm.14320.1.S1_at	GRMZM2G154223		Zm.1086.1.A1_at	GRMZM2G047720
Zm.14324.2.A1_at	GRMZM2G181546		Zm.3442.1.A1_at	GRMZM2G047954
Zm.14344.1.A1_at	GRMZM2G091578		Zm.11727.1.A1_at	GRMZM2G047966
Zm.14368.1.A1_at	GRMZM2G125387		Zm.8116.1.A1_a_at	GRMZM2G048085
Zm.14380.1.A1_at	GRMZM2G323024		Zm.3396.1.S1_at	GRMZM2G048129
Zm.14463.1.A1_at	GRMZM2G048366		Zm.7282.1.A1_at	GRMZM2G048313
Zm.14486.1.A1_at	GRMZM2G092311		Zm.17119.1.S1_at	GRMZM2G048474
Zm.14487.1.S1_at	GRMZM2G015419		Zm.5321.1.A1_at	GRMZM2G048549
Zm.14496.1.A1_at	GRMZM2G127087		Zm.1088.1.S1_at	GRMZM2G048907
Zm.14497.1.A1_at	GRMZM2G342515		Zm.19114.1.A1_at	GRMZM2G049216
Zm.14497.11.S1_at	GRMZM2G472696		Zm.1587.1.A1_at	GRMZM2G049790
Zm.14507.1.A1_a_at	GRMZM2G180870		Zm.1659.1.A1_at	GRMZM2G050131
Zm.14513.5.S1_at	GRMZM2G475899		Zm.4378.1.A1_at	GRMZM2G050286
Zm.14513.7.A1_at	GRMZM5G864735		Zm.8760.1.S1_at	GRMZM2G050325
Zm.14513.9.S1_at	GRMZM2G376957		Zm.17984.1.A1_at	GRMZM2G050329
Zm.1454.1.A1_at	GRMZM2G097788		Zm.6569.3.S1_at	GRMZM2G050412
Zm.14571.1.S1_at	GRMZM2G060554		Zm.18376.1.A1_at	GRMZM2G050861
Zm.14591.1.S1_at	GRMZM2G146206		Zm.9576.1.A1_at	GRMZM2G050971
Zm.14596.3.S1_at	GRMZM2G081462		Zm.9754.1.A1_at	GRMZM2G050997
Zm.146.1.S1_at	GRMZM2G073671		Zm.19169.1.S1_at	GRMZM2G051059
Zm.14602.1.A1_s_at	GRMZM2G062524		Zm.5050.1.S1_at	GRMZM2G051270
Zm.14649.1.A1_at	GRMZM2G073223		Zm.8365.1.A1_at	GRMZM2G051806
Zm.1465.1.A1_at	GRMZM5G874277		Zm.2207.1.A1_at	GRMZM2G051915
Zm.14695.1.S1_at	GRMZM2G174975		Zm.1595.1.S1_at	GRMZM2G051943
Zm.14703.2.A1_a_at	GRMZM5G884437		Zm.7402.1.A1_at	GRMZM2G052336
Zm.14800.2.A1_a_at	GRMZM2G140390		Zm.8887.1.A1_at	GRMZM2G052610
Zm.14805.1.A1_at	GRMZM2G162739		Zm.19089.1.A1_at	GRMZM2G052821
Zm.14810.1.S1_a_at	GRMZM2G174984		Zm.3707.1.A1_at	GRMZM2G053004
Zm.14817.1.A1_at	GRMZM2G136895		Zm.1419.1.S1_at	GRMZM2G053206
Zm.14828.1.S1_at	GRMZM2G553379		Zm.7904.1.A1_at	GRMZM2G053322
Zm.14867.1.A1_at	GRMZM2G394528		Zm.13354.1.S1_s_at	GRMZM2G053338
Zm.14877.1.S1_at	GRMZM2G311624		Zm.17696.1.A1_at	GRMZM2G053493
Zm.1488.1.S1_at	GRMZM2G039365		Zm.11441.1.S1_at	GRMZM2G053503
Zm.1489.1.A1_at	GRMZM2G013448		Zm.10017.1.A1_at	GRMZM2G053507
Zm.14903.1.A1_at	GRMZM2G078472		Zm.2073.2.S1_a_at	GRMZM2G053669
Zm.14909.1.A1_at	GRMZM2G436328		Zm.6672.1.S1_at	GRMZM2G053779
Zm.1491.1.A1_at	GRMZM2G080959		Zm.10633.1.A1_at	GRMZM2G054115
Zm.14934.1.A1_at	GRMZM2G177151		Zm.5785.1.S1_at	GRMZM2G054123
Zm.14944.1.A1_at	GRMZM5G897851		Zm.13133.1.S1_at	GRMZM2G054224
Zm.14948.1.A1_at	GRMZM2G150408		Zm.2293.1.A1_at	GRMZM2G054364
Zm.1495.1.A1_at	GRMZM2G078373		Zm.13646.1.S1_at	GRMZM2G054387
Zm.14962.1.A1_at	GRMZM2G136106		Zm.7128.1.A1_a_at	GRMZM2G054405
Zm.14971.1.S1_at	GRMZM2G120539		ZmAffx.463.1.A1_at	GRMZM2G055107
Zm.14994.1.A1_at	GRMZM2G145840		Zm.6405.1.A1_at	GRMZM2G055135
Zm.150.1.A1_at	GRMZM2G070605		ZmAffx.1425.1.S1_at	GRMZM2G055151
Zm.15023.1.A1_at	GRMZM2G327266		Zm.7146.1.A1_at	GRMZM2G055165
Zm.15058.1.A1_at	GRMZM2G025882		Zm.10068.1.S1_at	GRMZM2G055273
Zm.1506.1.A1_at	GRMZM2G117989		Zm.9764.1.A1_at	GRMZM2G055802
Zm.15074.1.A1_at	GRMZM2G070273		Zm.11672.1.A1_at	GRMZM2G055982
Zm.15083.2.A1_at	GRMZM2G113332		Zm.9289.1.A1_at	GRMZM2G056247
Zm.1511.1.S1_at	GRMZM2G375159		Zm.7734.1.A1_at	GRMZM2G057116
Zm.15215.1.A1_at	GRMZM5G822426		Zm.8052.2.A1_at	GRMZM2G057328
Zm.15219.2.A1_a_at	GRMZM5G862467		Zm.4998.1.A1_at	GRMZM2G057554
Zm.1524.1.A1_at	GRMZM2G042756		Zm.15084.1.A1_at	GRMZM2G057841
Zm.15248.1.A1_at	GRMZM2G155370		Zm.13650.1.A1_at	GRMZM2G057930
Zm.1527.2.A1_a_at	GRMZM5G820074		Zm.14314.1.A1_at	GRMZM2G058070
Zm.15280.1.A1_s_at	GRMZM2G465226		Zm.3991.1.A1_at	GRMZM2G058250
Zm.15283.1.A1_at	GRMZM2G028086		Zm.11723.1.A1_at	GRMZM2G058447
Zm.15293.1.S1_a_at	GRMZM2G172204		Zm.5206.3.A1_a_at	GRMZM2G058745
Zm.15311.1.S1_at	GRMZM2G009223		Zm.3410.1.A1_at	GRMZM2G059083
Zm.15314.1.S1_at	GRMZM2G025250		Zm.3042.1.S1_at	GRMZM2G059381
Zm.15320.1.S1_at	AC210816.3		Zm.4200.1.A1_at	GRMZM2G059453
Zm.15338.1.A1_at	GRMZM2G173759		Zm.19025.1.S1_at	GRMZM2G059502
Zm.15359.1.S1_at	GRMZM2G124744		Zm.10204.1.A1_at	GRMZM2G059836
Zm.15379.1.A1_at	GRMZM2G165679		Zm.8476.1.A1_at	GRMZM2G059845
Zm.15392.1.A1_at	GRMZM2G165301		ZmAffx.1106.1.A1_at	GRMZM2G060156
Zm.15394.1.S1_at	GRMZM2G007256		ZmAffx.1196.1.S1_at	GRMZM2G060210
Zm.15411.1.A1_at	GRMZM2G119517		Zm.9223.1.A1_at	GRMZM2G060522
Zm.15416.1.A1_at	GRMZM2G098828		Zm.12212.1.A1_at	GRMZM2G060544
Zm.1544.1.A1_a_at	GRMZM2G085924		Zm.10700.1.S1_at	GRMZM2G060811
Zm.1544.2.S1_at	GRMZM2G010196		Zm.2166.1.S1_at	GRMZM2G060842
Zm.15442.1.A1_at	GRMZM2G155216		Zm.13480.1.S1_at	GRMZM2G060940
Zm.15451.1.S1_at	GRMZM2G114751		Zm.17199.1.A1_at	GRMZM2G060947
Zm.15533.1.S1_at	GRMZM2G041699		Zm.15576.3.A1_a_at	GRMZM2G061702
Zm.1556.1.A1_at	GRMZM2G416484		Zm.2915.1.A1_at	GRMZM2G061777
Zm.15595.1.S1_at	GRMZM2G359397		Zm.8802.1.A1_at	GRMZM2G061929
Zm.15628.1.S1_at	GRMZM2G174834		Zm.12128.1.A1_at	GRMZM2G061932
Zm.1566.1.A1_at	GRMZM2G028570		Zm.12976.1.S1_at	GRMZM2G062470
Zm.15673.1.A1_at	GRMZM2G167786		Zm.16289.1.A1_at	GRMZM2G062531
Zm.15685.1.A1_at	GRMZM2G102483		Zm.8520.1.A1_at	GRMZM2G062724
Zm.15688.1.S1_at	GRMZM2G165272		Zm.18775.1.A1_at	GRMZM2G062772
Zm.15702.1.S1_at	GRMZM2G373554		Zm.7132.1.A1_a_at	GRMZM2G063431
Zm.15721.1.S1_at	GRMZM2G127147		Zm.12971.1.A1_at	GRMZM2G063473
Zm.1574.1.S1_at	GRMZM2G111521		Zm.5637.1.A1_at	GRMZM2G063566
Zm.1575.1.A1_at	GRMZM2G406313		Zm.12733.1.S1_at	GRMZM2G063592
Zm.1576.1.A1_at	GRMZM2G167812		Zm.15069.1.A1_at	GRMZM2G063909
Zm.15805.1.S1_at	GRMZM2G351304		Zm.3027.1.A1_at	GRMZM2G064001
Zm.15826.1.A1_at	GRMZM2G421279		Zm.2770.1.A1_at	GRMZM2G064605
Zm.15827.1.A1_at	GRMZM2G131099		Zm.16845.1.A1_at	GRMZM2G065030
Zm.15888.1.S1_at	GRMZM2G068715		Zm.4529.2.S1_at	GRMZM2G065557
Zm.15892.1.S1_at	GRMZM2G448715		Zm.9358.1.A1_at	GRMZM2G065928
Zm.15894.1.A1_at	GRMZM2G109448		Zm.11708.1.A1_at	GRMZM2G066047
Zm.15906.1.A1_at	GRMZM2G124963		Zm.2569.1.A1_at	GRMZM2G066142
Zm.1591.1.A1_at	GRMZM2G451314		ZmAffx.1127.1.S1_at	GRMZM2G066213
Zm.15914.3.A1_s_at	GRMZM2G306258		Zm.485.1.A1_at	GRMZM2G067402
Zm.15925.1.S1_at	GRMZM2G159554		Zm.932.1.S1_at	GRMZM2G067514
Zm.15937.1.A1_at	GRMZM2G024476		Zm.14226.1.A1_at	GRMZM2G067591
Zm.1595.1.S1_at	GRMZM2G051943		Zm.9296.1.A1_at	GRMZM2G067600
Zm.15970.1.A1_at	GRMZM2G033867		Zm.1066.3.A1_at	GRMZM2G067624
Zm.1599.1.S1_a_at	GRMZM2G156365		Zm.18989.1.S1_at	GRMZM2G068557
Zm.16008.1.S1_at	GRMZM2G087144		Zm.778.1.A1_a_at	GRMZM2G068714
Zm.1601.1.S1_at	GRMZM2G349749		Zm.15888.1.S1_at	GRMZM2G068715
Zm.1604.1.S1_at	GRMZM2G477041		Zm.19323.1.A1_at	GRMZM2G068917
Zm.16107.1.S1_at	GRMZM2G067520		Zm.5882.1.A1_at	GRMZM2G068973
Zm.16118.1.S1_at	GRMZM2G563452		Zm.3493.1.S1_at	GRMZM2G068982
Zm.1612.1.S1_at	GRMZM2G051752		Zm.9756.1.A1_at	GRMZM2G069176
Zm.1616.1.A1_at	GRMZM2G126261		Zm.1870.1.A1_at	GRMZM2G069260
Zm.16171.1.A1_at	GRMZM2G140455		Zm.10079.1.A1_a_at	GRMZM2G069694
Zm.16174.1.S1_at	GRMZM2G131087		Zm.17212.1.A1_at	GRMZM2G069708
Zm.16176.1.A1_s_at	GRMZM2G326222		Zm.5245.1.A1_at	GRMZM2G069773
Zm.16185.1.A1_at	GRMZM2G122277		Zm.15830.1.A1_at	GRMZM2G070034
Zm.16196.1.A1_at	GRMZM2G042502		Zm.1666.1.A1_at	GRMZM2G070322
Zm.1621.1.S1_at	GRMZM5G801875		Zm.10113.1.A1_s_at	GRMZM2G070797
Zm.16213.1.S1_at	GRMZM2G326328		Zm.8773.1.A1_at	GRMZM2G070849
Zm.16244.1.S1_a_at	GRMZM2G077995		Zm.4176.1.A1_at	GRMZM2G071089
Zm.16263.1.A1_at	GRMZM2G179005		Zm.6673.1.A1_at	GRMZM2G071996
Zm.16272.1.A1_at	GRMZM2G415529		Zm.7635.1.A1_at	GRMZM2G072034
Zm.1629.1.A1_at	GRMZM2G156255		Zm.18254.1.S1_a_at	GRMZM2G072121
Zm.16296.1.A1_at	GRMZM5G850019		Zm.993.1.S1_at	GRMZM2G072671
Zm.1630.1.S1_at	GRMZM2G043162		Zm.5717.1.A1_at	GRMZM2G072744
Zm.16311.1.A1_at	GRMZM2G091534		Zm.342.2.A1_at	GRMZM2G073054
Zm.16312.1.S1_at	GRMZM2G336694		Zm.9943.1.A1_at	GRMZM2G073059
Zm.16313.2.S1_x_at	GRMZM2G181551		ZmAffx.966.1.A1_at	GRMZM2G073312
Zm.16320.1.S1_at	GRMZM2G477205		Zm.7136.1.S1_at	GRMZM2G073351
Zm.16368.1.S1_at	GRMZM2G093989		Zm.10657.1.S1_at	GRMZM2G073743
Zm.16372.1.S1_at	GRMZM2G344349		Zm.890.2.A1_a_at	GRMZM2G073770
Zm.16376.1.S1_at	GRMZM2G369472		Zm.1146.1.S1_at	GRMZM2G073814
Zm.16454.1.S1_at	GRMZM5G806784		Zm.17494.1.A1_at	GRMZM2G074282
Zm.16474.1.A1_at	GRMZM2G381404		Zm.8552.1.A1_at	GRMZM2G074307
Zm.16488.1.A1_at	GRMZM5G898755		Zm.3357.1.A1_at	GRMZM2G074393
Zm.16513.4.S1_at	GRMZM2G126190		Zm.6023.1.S1_at	GRMZM2G074743
Zm.16513.5.S1_at	GRMZM2G006765		Zm.1998.1.S1_at	GRMZM2G074896
Zm.16534.1.S1_at	GRMZM2G402002		Zm.12107.1.A1_at	GRMZM2G075244
Zm.16535.1.A1_at	GRMZM2G153292		Zm.4270.2.A1_a_at	GRMZM2G075315
Zm.16538.1.S1_at	GRMZM5G874955		Zm.3406.1.S1_at	GRMZM2G075333
Zm.16562.1.S1_at	GRMZM2G055154		Zm.3150.1.S1_at	GRMZM2G075676
Zm.16593.1.A1_at	GRMZM2G135177		Zm.17366.1.S1_s_at	GRMZM2G075794
Zm.1663.1.A1_at	GRMZM2G420715		Zm.13137.2.S1_a_at	GRMZM2G075974
Zm.16643.1.S1_at	GRMZM2G320269		Zm.8241.1.A1_at	GRMZM2G076263
Zm.16726.1.A1_at	GRMZM2G704283		Zm.9217.2.A1_at	GRMZM2G076345
Zm.16733.1.A1_at	GRMZM2G006977		Zm.402.1.S1_a_at	GRMZM2G076348
Zm.16736.1.A1_at	GRMZM2G168588		Zm.7464.1.A1_at	GRMZM2G076392
Zm.16740.1.S1_at	GRMZM5G883764		Zm.7721.1.A1_at	GRMZM2G076818
Zm.16781.1.A1_at	GRMZM2G133819		Zm.553.1.S1_at	GRMZM2G077206
Zm.16783.2.A1_at	GRMZM2G177867		ZmAffx.689.1.A1_at	GRMZM2G077214
Zm.16830.2.S1_at	GRMZM2G023840		Zm.749.1.S1_at	GRMZM2G077333
Zm.16838.2.A1_a_at	GRMZM2G105348		Zm.14813.1.S1_at	GRMZM2G077632
Zm.16849.1.S1_at	GRMZM2G058032		Zm.1495.1.A1_at	GRMZM2G078373
Zm.16853.1.A1_at	GRMZM2G026015		Zm.3592.1.S1_at	GRMZM2G078500
Zm.16890.1.A1_at	GRMZM2G372074		Zm.1350.1.S1_at	GRMZM2G078725
Zm.16892.1.A1_at	GRMZM2G077227		Zm.10591.1.S1_at	GRMZM2G078756
Zm.16899.1.A1_at	GRMZM2G366146		ZmAffx.763.1.A1_at	GRMZM2G079353
Zm.16901.1.A1_at	GRMZM2G109932		Zm.1462.1.S1_at	GRMZM2G079452
Zm.16904.2.A1_a_at	GRMZM2G055717		Zm.10189.2.A1_at	GRMZM2G079632
Zm.16907.1.S1_at	GRMZM2G170400		Zm.3400.1.S1_at	GRMZM2G079759
Zm.16923.1.A1_at	GRMZM2G402936		Zm.14133.1.A1_at	GRMZM2G079949
Zm.16923.3.A1_at	GRMZM2G353753		Zm.1499.2.S1_a_at	GRMZM2G080079
Zm.16934.1.A1_at	GRMZM2G092752		Zm.959.1.A1_at	GRMZM2G080107
Zm.16936.1.A1_at	GRMZM2G383623		Zm.1840.2.A1_a_at	GRMZM2G080168
Zm.16958.1.A1_a_at	GRMZM2G030016		Zm.3445.1.S1_at	GRMZM2G080355
Zm.16959.2.A1_at	GRMZM2G046382		Zm.1134.1.A1_at	GRMZM2G080450
Zm.16963.2.S1_at	GRMZM2G356938		Zm.9199.1.A1_at	GRMZM2G080530
Zm.16964.1.S1_at	GRMZM2G094639		Zm.2343.1.S1_at	GRMZM2G080586
Zm.16971.1.A1_s_at	GRMZM2G167220		Zm.11838.1.A1_at	GRMZM2G080839
Zm.16973.1.S1_at	AC207043.3		Zm.1491.1.A1_at	GRMZM2G080959
Zm.16992.1.A1_at	GRMZM2G120320		Zm.4210.1.S1_at	GRMZM2G081114
Zm.17003.1.S1_at	GRMZM5G861875		Zm.10051.1.A1_at	GRMZM2G081343
Zm.17021.1.S1_at	GRMZM2G121700		Zm.14596.3.S1_at	GRMZM2G081462
Zm.17027.2.S1_a_at	GRMZM5G829831		Zm.228.1.S1_at	GRMZM2G081554
Zm.17087.1.S1_at	GRMZM2G387360		Zm.8795.1.A1_a_at	GRMZM2G081838
Zm.17088.1.A1_at	GRMZM2G101769		Zm.7579.1.A1_at	GRMZM2G081957
Zm.17092.1.S1_at	AC197146.3		Zm.8576.1.A1_at	GRMZM2G082007
Zm.17093.1.S1_at	GRMZM2G002147		Zm.4762.1.A1_at	GRMZM2G082302
Zm.17102.1.A1_at	GRMZM2G401581		Zm.16513.9.A1_a_at	GRMZM2G082484
Zm.17110.1.S1_at	GRMZM2G135385		Zm.11645.1.A1_at	GRMZM2G082653
Zm.17115.1.S1_at	GRMZM2G173615		Zm.9111.2.A1_a_at	GRMZM2G082792
Zm.17119.1.S1_at	GRMZM2G048474		Zm.11624.1.A1_at	GRMZM2G082886
Zm.17156.1.A1_at	GRMZM2G067350		Zm.7568.1.A1_at	GRMZM2G082940
Zm.17162.1.S1_at	AC198418.3		Zm.2846.1.A1_at	GRMZM2G083128
Zm.17165.1.S1_at	GRMZM2G108153		Zm.17186.1.A1_at	GRMZM2G083526
Zm.17175.1.A1_at	GRMZM2G026855		Zm.3461.2.A1_a_at	GRMZM2G083716
Zm.17178.1.A1_at	GRMZM2G383088		ZmAffx.191.1.A1_at	GRMZM2G083725
Zm.17187.1.A1_at	GRMZM2G013206		Zm.17272.1.S1_at	GRMZM2G083788
Zm.17201.1.S1_at	GRMZM2G180246		Zm.2433.1.S1_at	GRMZM2G083841
Zm.17217.1.A1_at	GRMZM2G043632		Zm.2459.1.S1_at	GRMZM2G083847
Zm.17219.2.S1_a_at	GRMZM2G170101		Zm.9643.1.A1_s_at	GRMZM2G083888
Zm.17228.1.A1_at	GRMZM2G162453		Zm.3196.1.S1_at	GRMZM2G084279
Zm.17232.2.A1_at	GRMZM2G516952		Zm.2967.1.A1_at	GRMZM2G084491
Zm.17238.1.S1_at	GRMZM2G074024		ZmAffx.368.1.A1_at	GRMZM2G084942
Zm.17240.1.A1_at	GRMZM2G122853		Zm.10202.1.A1_at	GRMZM2G085086
Zm.17243.1.S1_at	GRMZM2G013236		Zm.782.1.A1_at	GRMZM2G085153
Zm.17245.1.S1_at	GRMZM2G027958		Zm.91.1.S1_at	GRMZM2G085661
Zm.17250.1.S1_at	GRMZM2G025895		Zm.19108.1.S1_at	GRMZM2G085812
Zm.17254.1.A1_at	GRMZM2G003409		ZmAffx.1201.1.S1_at	GRMZM2G085885
Zm.17256.1.A1_at	GRMZM2G106344		Zm.1544.1.A1_a_at	GRMZM2G085924
Zm.17264.1.A1_a_at	GRMZM2G132450		Zm.18294.1.A1_at	GRMZM2G085945
Zm.17265.1.A1_at	GRMZM2G093405		Zm.6756.1.S1_s_at	GRMZM2G085964
Zm.17267.1.S1_at	GRMZM2G086897		Zm.13059.1.S1_at	GRMZM2G086258
Zm.17268.1.S1_at	GRMZM2G175406		Zm.3417.1.A1_at	GRMZM2G086788
Zm.17271.9.A1_at	GRMZM2G446960		Zm.8139.1.A1_at	GRMZM2G087041
Zm.17272.1.S1_at	GRMZM2G083788		Zm.4424.1.A1_at	GRMZM2G087095
Zm.17274.1.A1_at	GRMZM2G389903		Zm.6579.1.A1_at	GRMZM2G087103
Zm.1729.1.A1_at	GRMZM2G174673		Zm.535.1.S1_at	GRMZM2G087804
Zm.17295.1.A1_at	AC231180.2		Zm.2946.1.S1_at	GRMZM2G088409
Zm.17301.1.A1_at	GRMZM2G470882		Zm.9991.1.S1_at	GRMZM2G088689
Zm.17306.1.A1_at	GRMZM2G432480		Zm.5828.1.A1_at	GRMZM2G089136
Zm.17308.1.A1_a_at	GRMZM2G083539		Zm.9914.1.A1_at	GRMZM2G089147
Zm.17311.1.S1_at	GRMZM2G005314		Zm.13991.1.S1_at	GRMZM2G089895
Zm.17312.1.A1_at	GRMZM2G362726		Zm.4338.1.A1_at	GRMZM2G089982
Zm.17320.1.A1_at	GRMZM2G058279		Zm.12518.1.A1_at	GRMZM2G090245
Zm.17326.1.A1_at	GRMZM2G047319		Zm.6705.1.S1_at	GRMZM2G090500
Zm.17335.1.S1_at	GRMZM2G340656		ZmAffx.1178.1.S1_at	GRMZM2G090584
Zm.17338.4.S1_at	GRMZM2G567649		Zm.8593.1.A1_at	GRMZM2G090675
Zm.1735.1.S1_at	GRMZM2G017290		Zm.19138.1.S1_at	GRMZM2G091245
Zm.17373.1.S1_at	GRMZM5G805685		Zm.17163.1.A1_at	GRMZM2G091540
Zm.17379.1.S1_at	GRMZM2G132678		Zm.9563.1.A1_at	GRMZM2G091588
Zm.1739.1.A1_at	GRMZM2G168375		Zm.8578.2.A1_at	GRMZM2G091743
Zm.17395.1.A1_at	GRMZM2G476538		Zm.12481.1.A1_at	GRMZM2G091811
Zm.1741.1.S1_at	GRMZM2G053977		Zm.3025.1.S1_at	GRMZM2G091825
Zm.17435.1.A1_at	GRMZM2G415390		Zm.5097.1.A1_at	GRMZM2G091900
Zm.1747.1.A1_at	GRMZM2G021427		Zm.14486.1.A1_at	GRMZM2G092311
Zm.17471.1.S1_at	GRMZM5G843446		Zm.12297.1.A1_at	GRMZM2G092363
Zm.17475.1.S1_x_at	GRMZM2G126781		Zm.7091.2.S1_a_at	GRMZM2G092427
Zm.17476.1.S1_at	GRMZM2G041415		ZmAffx.1198.1.A1_at	GRMZM2G092474
Zm.17498.1.A1_at	GRMZM2G339540		Zm.8900.1.A1_at	GRMZM2G092632
Zm.17508.1.S1_at	GRMZM2G054870		Zm.16934.1.A1_at	GRMZM2G092752
Zm.17520.1.A1_a_at	GRMZM2G103137		Zm.4977.1.S1_at	GRMZM2G092945
Zm.17534.2.S1_at	GRMZM2G096458		Zm.19261.1.A1_at	GRMZM2G092991
Zm.17536.1.A1_at	GRMZM2G171716		Zm.13232.1.S1_at	GRMZM2G093125
Zm.17547.1.S1_at	GRMZM2G029518		Zm.8565.1.S1_at	GRMZM2G093254
Zm.17552.1.A1_at	GRMZM5G880280		Zm.10410.1.S1_a_at	GRMZM2G093276
Zm.17589.1.A1_at	GRMZM2G110567		Zm.16502.4.A1_at	GRMZM2G093325
Zm.17616.1.A1_at	GRMZM2G177491		Zm.17265.1.A1_at	GRMZM2G093405
Zm.17621.1.S1_at	GRMZM2G023655		Zm.6433.1.S1_at	GRMZM2G094072
Zm.17622.1.A1_at	GRMZM2G145061		Zm.1079.3.A1_at	GRMZM2G094165
Zm.17640.1.S1_at	GRMZM2G019806		Zm.2715.1.A1_at	GRMZM2G094273
Zm.17666.1.A1_at	GRMZM2G012904		Zm.6357.2.A1_at	GRMZM2G094353
Zm.17667.1.A1_at	GRMZM2G449133		Zm.9932.1.A1_at	GRMZM2G094510
Zm.17672.1.A1_at	GRMZM2G455440		Zm.15895.1.A1_at	GRMZM2G095082
Zm.17676.1.S1_at	GRMZM2G401511		Zm.1216.1.A1_at	GRMZM2G095126
Zm.17679.1.A1_at	AC195147.3		Zm.9684.1.A1_at	GRMZM2G095689
Zm.17688.1.S1_at	GRMZM2G033649		Zm.18014.1.A1_s_at	GRMZM2G095968
Zm.1769.1.S1_at	GRMZM2G339327		Zm.326.1.S1_at	GRMZM2G096171
Zm.17690.2.A1_a_at	GRMZM2G102186		Zm.770.1.A1_at	GRMZM2G096391
Zm.17691.1.S1_at	GRMZM2G331811		Zm.15615.1.S1_at	GRMZM2G096546
Zm.17703.1.A1_at	GRMZM2G030790		Zm.7913.1.A1_at	GRMZM2G096663
Zm.17711.1.A1_at	GRMZM2G304745		Zm.18100.2.S1_at	GRMZM2G096695
Zm.17715.1.A1_at	GRMZM2G040117		Zm.11888.1.A1_at	GRMZM2G097109
Zm.1772.1.A1_at	GRMZM2G030494		Zm.19030.1.A1_at	GRMZM2G097135
Zm.17733.1.A1_at	GRMZM2G059496		Zm.5330.1.A1_at	GRMZM2G097283
Zm.17737.1.S1_at	GRMZM2G484801		Zm.10312.1.A1_at	GRMZM2G097706
Zm.17740.1.A1_at	GRMZM2G370193		Zm.3010.1.A1_at	GRMZM2G097739
Zm.17752.1.A1_at	GRMZM2G026649		Zm.18059.1.A1_at	GRMZM2G097967
Zm.17756.1.S1_at	GRMZM2G119971		Zm.12517.1.A1_at	GRMZM2G098167
Zm.17766.1.S1_at	GRMZM2G135286		Zm.9070.1.A1_at	GRMZM2G098460
Zm.17770.1.S1_at	GRMZM2G132442		Zm.12299.1.A1_at	GRMZM2G098545
Zm.1778.1.A1_at	GRMZM5G894582		Zm.19066.1.S1_at	GRMZM2G098875
Zm.17797.1.A1_at	GRMZM2G033538		Zm.10793.1.A1_at	GRMZM2G099045
Zm.17809.1.A1_at	GRMZM2G001375		Zm.233.1.S1_s_at	GRMZM2G099363
Zm.17814.1.S1_at	AC197717.3		Zm.8179.1.A1_at	GRMZM2G099367
Zm.1782.1.A1_at	GRMZM2G177508		Zm.16805.3.S1_at	GRMZM2G099454
Zm.17829.1.A1_at	GRMZM2G477603		Zm.18409.1.A1_at	GRMZM2G099491
Zm.1788.1.A1_at	GRMZM2G177659		Zm.9482.1.A1_at	GRMZM2G099496
Zm.17903.1.S1_at	GRMZM5G847982		Zm.12006.1.A1_at	GRMZM2G099529
Zm.17915.1.A1_at	GRMZM2G314328		Zm.8650.1.A1_at	GRMZM2G099907
Zm.17916.1.S1_at	GRMZM2G003970		Zm.16988.4.A1_at	GRMZM2G099944
Zm.17917.1.A1_at	GRMZM2G029888		Zm.17859.1.A1_at	GRMZM2G100058
Zm.17919.1.A1_at	GRMZM2G393337		Zm.18743.1.A1_at	GRMZM2G100641
Zm.1794.1.S1_at	GRMZM2G168552		Zm.10826.1.S1_at	GRMZM2G101125
Zm.17946.1.S1_at	GRMZM2G543303		Zm.7411.1.A1_at	GRMZM2G101664
Zm.17948.1.A1_at	GRMZM2G081949		Zm.17088.1.A1_at	GRMZM2G101769
Zm.17954.1.A1_at	GRMZM5G868679		Zm.5711.1.S1_at	GRMZM2G101818
Zm.17966.2.A1_a_at	GRMZM2G074914		Zm.16215.1.A1_at	GRMZM2G101930
Zm.17970.1.A1_at	GRMZM2G412630		Zm.17690.2.A1_a_at	GRMZM2G102186
Zm.17971.1.A1_at	GRMZM2G333049		Zm.13194.1.S1_at	GRMZM2G102365
Zm.17976.1.A1_at	GRMZM2G385428		Zm.18077.1.S1_at	GRMZM2G102382
Zm.17982.1.A1_at	GRMZM2G000052		ZmAffx.1112.1.A1_s_at	GRMZM2G102843
Zm.17992.1.A1_at	GRMZM2G000231		Zm.290.1.S1_at	GRMZM2G102946
Zm.18005.1.A1_at	GRMZM2G075712		Zm.12005.1.A1_at	GRMZM2G102968
Zm.18014.1.A1_s_at	GRMZM2G095968		Zm.17520.1.A1_a_at	GRMZM2G103137
Zm.18018.1.A1_at	GRMZM2G324956		Zm.13112.1.A1_at	GRMZM2G103315
Zm.18039.1.A1_at	GRMZM2G070825		Zm.2136.1.S1_at	GRMZM2G103342
Zm.18040.1.S1_at	GRMZM2G107495		Zm.6671.1.S1_a_at	GRMZM2G103512
Zm.18043.1.A1_at	GRMZM2G322615		Zm.3153.3.S1_a_at	GRMZM2G103617
Zm.18049.1.A1_at	GRMZM5G852886		Zm.617.1.A1_at	GRMZM2G103945
Zm.18054.1.A1_at	GRMZM2G059465		Zm.7540.1.S1_at	GRMZM2G104081
Zm.18083.1.A1_a_at	GRMZM2G045970		Zm.15306.1.A1_at	GRMZM2G104538
Zm.18086.1.S1_at	GRMZM2G319781		Zm.13239.3.S1_at	GRMZM2G104549
Zm.18088.1.A1_at	GRMZM2G008773		Zm.4412.1.S1_at	GRMZM2G104551
Zm.18091.1.A1_at	GRMZM2G152975		Zm.6587.1.A1_at	GRMZM2G104847
Zm.18093.1.A1_at	GRMZM2G006841		Zm.16838.2.A1_a_at	GRMZM2G105348
Zm.18094.1.A1_at	GRMZM2G176375		Zm.17995.1.A1_at	GRMZM2G105473
Zm.18100.3.A1_at	GRMZM2G380414		Zm.14399.1.S1_at	GRMZM2G105570
Zm.18102.1.A1_at	GRMZM2G158313		Zm.3702.1.S1_at	GRMZM2G105644
Zm.18111.1.S1_at	GRMZM5G843748		Zm.5500.1.A1_at	GRMZM2G105827
Zm.18117.1.S1_at	GRMZM2G313481		Zm.10119.1.A1_at	GRMZM2G106164
Zm.18121.1.A1_at	GRMZM2G144109		Zm.7654.1.A1_at	GRMZM2G106177
Zm.18132.1.S1_at	GRMZM2G091201		Zm.17569.1.S1_at	GRMZM2G106263
Zm.18146.1.A1_at	GRMZM2G130943		Zm.17256.1.A1_at	GRMZM2G106344
Zm.18147.1.S1_at	GRMZM2G030880		Zm.9036.1.A1_at	GRMZM2G106462
Zm.18214.1.S1_at	GRMZM2G369484		Zm.10110.1.A1_at	GRMZM2G106511
Zm.18229.1.A1_at	GRMZM2G158083		Zm.9723.1.A1_at	GRMZM2G106917
Zm.18239.1.S1_at	GRMZM5G801949		Zm.265.1.A1_at	GRMZM2G106980
Zm.18254.1.S1_at	GRMZM2G072121		Zm.8986.1.A1_at	GRMZM2G107076
Zm.18265.1.A1_at	GRMZM2G132958		Zm.6409.1.A1_at	GRMZM2G107092
Zm.18268.1.A1_at	GRMZM2G060999		Zm.9931.1.A1_at	GRMZM2G107380
Zm.18282.1.A1_at	GRMZM2G122618		Zm.18040.1.S1_at	GRMZM2G107495
Zm.18290.1.S1_at	GRMZM2G010855		Zm.4168.1.A1_at	GRMZM2G107839
Zm.18292.1.A1_at	GRMZM2G179528		Zm.9749.1.S1_a_at	GRMZM2G108133
Zm.18312.1.S1_at	GRMZM2G125516		Zm.11803.1.A1_at	GRMZM2G108207
Zm.18322.1.A1_at	GRMZM2G354621		Zm.12021.1.A1_at	GRMZM2G108480
Zm.18324.1.A1_at	GRMZM2G541845		Zm.8778.1.A1_at	GRMZM2G108487
Zm.1835.1.A1_at	GRMZM2G391286		Zm.15067.1.S1_at	GRMZM2G108643
Zm.1835.2.A1_at	GRMZM2G391272		Zm.7172.1.A1_at	GRMZM2G108766
Zm.18352.1.S1_at	GRMZM2G335054		Zm.3332.1.A1_at	GRMZM2G108847
Zm.18375.1.S1_at	GRMZM2G109480		Zm.8858.1.A1_at	GRMZM2G108851
Zm.18417.1.A1_at	GRMZM2G073700		Zm.11842.1.A1_at	GRMZM2G108959
Zm.18429.1.A1_at	GRMZM5G815358		Zm.18085.1.S1_at	GRMZM2G109070
Zm.18456.1.A1_at	GRMZM2G030882		Zm.5668.1.S1_at	GRMZM2G109165
Zm.1848.1.A1_at	GRMZM2G350802		Zm.9415.1.A1_at	GRMZM2G109175
Zm.18482.1.A1_at	GRMZM2G124179		Zm.13562.1.S1_at	GRMZM2G109221
Zm.18483.1.A1_at	GRMZM2G179329		Zm.8255.1.A1_at	GRMZM2G109244
Zm.18490.1.A1_at	GRMZM2G141009		Zm.5955.1.A1_at	GRMZM2G109526
Zm.18501.1.A1_at	GRMZM2G060837		Zm.17334.1.A1_at	GRMZM2G109932
Zm.1851.1.A1_at	GRMZM2G113626		Zm.8691.1.A1_at	GRMZM2G110027
Zm.18517.1.A1_at	GRMZM5G829376		Zm.3051.1.A1_at	GRMZM2G110145
Zm.18520.1.A1_at	GRMZM2G438195		Zm.9290.1.A1_at	GRMZM2G110277
Zm.18537.1.S1_at	GRMZM2G117164		Zm.1139.1.A1_at	GRMZM2G110279
Zm.18556.1.S1_at	GRMZM2G118183		Zm.5835.1.S1_at	GRMZM2G110294
Zm.18594.1.A1_at	GRMZM2G031447		Zm.7106.1.A1_at	GRMZM2G110504
Zm.186.1.S1_at	GRMZM2G156632		Zm.5311.1.A1_at	GRMZM2G110558
Zm.1861.1.S1_at	GRMZM5G846152		Zm.17589.1.A1_at	GRMZM2G110567
Zm.18611.1.A1_at	GRMZM5G810727		Zm.16426.1.S1_at	GRMZM2G110834
Zm.1871.1.A1_at	GRMZM2G148904		Zm.6706.1.A1_at	GRMZM2G110881
Zm.18808.1.A1_at	GRMZM2G079376		Zm.5636.1.A1_at	GRMZM2G111603
Zm.18849.1.A1_at	GRMZM2G425778		Zm.9366.1.A1_at	GRMZM2G111954
Zm.18877.1.A1_at	GRMZM2G003096		Zm.5573.1.A1_at	GRMZM2G112149
Zm.18946.1.A1_at	GRMZM2G154549		Zm.10208.1.A1_at	GRMZM2G112247
Zm.18952.1.S1_at	GRMZM2G139834		Zm.1967.1.A1_at	GRMZM2G112524
Zm.18954.1.A1_at	GRMZM2G171254		Zm.13960.1.A1_at	GRMZM2G112728
Zm.18989.1.S1_at	GRMZM2G068557		Zm.12339.1.S1_at	GRMZM2G112895
Zm.18990.1.A1_at	GRMZM2G121565		Zm.8842.1.A1_at	GRMZM2G112951
Zm.19002.1.A1_at	GRMZM2G014979		Zm.6694.1.A1_at	GRMZM2G112968
Zm.19010.1.A1_at	GRMZM2G062424		Zm.13701.1.A1_at	GRMZM2G113093
Zm.1903.1.S1_at	GRMZM2G167649		Zm.2191.1.A1_at	GRMZM2G113129
Zm.19030.1.A1_at	GRMZM2G097135		Zm.6762.1.A1_at	GRMZM2G113287
Zm.19033.1.S1_at	GRMZM2G152447		Zm.15083.2.A1_at	GRMZM2G113332
Zm.19036.1.S1_at	GRMZM2G134054		Zm.11685.1.A1_at	GRMZM2G113370
Zm.19089.1.A1_at	GRMZM2G052821		Zm.9606.1.A1_at	GRMZM2G113532
Zm.19099.1.S1_at	GRMZM2G164591		Zm.4034.1.A1_at	GRMZM2G113726
Zm.19106.1.A1_at	GRMZM2G462118		Zm.7031.1.A1_at	GRMZM2G113967
Zm.19110.1.A1_at	GRMZM2G005859		Zm.4465.1.A1_at	GRMZM2G114322
Zm.19132.1.S1_at	GRMZM2G009478		Zm.3709.1.S1_at	GRMZM2G114325
Zm.19140.1.A1_at	GRMZM2G300348		Zm.7633.1.A1_at	GRMZM2G114503
Zm.1915.1.S1_at	GRMZM2G122028		Zm.15451.1.S1_at	GRMZM2G114751
Zm.19158.1.A1_at	GRMZM2G025954		Zm.12538.1.A1_at	GRMZM2G114841
Zm.19158.2.S1_a_at	GRMZM2G017419		Zm.7330.1.A1_at	GRMZM2G114861
Zm.19170.1.S1_at	GRMZM2G154936		Zm.17712.1.S1_at	GRMZM2G115476
Zm.19172.1.A1_at	GRMZM2G037265		Zm.630.1.A1_at	GRMZM2G115564
Zm.19178.1.S1_at	GRMZM2G091511		Zm.1230.1.A1_at	GRMZM2G115839
Zm.19183.1.A1_at	GRMZM2G427692		Zm.1046.1.S1_at	GRMZM2G116167
Zm.19189.1.A1_at	GRMZM2G474651		Zm.4105.1.A1_at	GRMZM2G116185
Zm.19193.1.A1_at	GRMZM2G132251		Zm.4841.1.S1_at	GRMZM2G116258
Zm.19195.1.S1_at	GRMZM2G003165		Zm.4388.1.A1_s_at	GRMZM2G116620
Zm.19204.1.S1_at	GRMZM2G006429		Zm.688.1.A1_at	GRMZM2G116658
Zm.1921.1.S1_at	GRMZM2G112377		Zm.7646.1.A1_at	GRMZM2G116881
Zm.19214.1.S1_at	GRMZM5G821637		Zm.18537.1.S1_at	GRMZM2G117164
Zm.19220.1.S1_at	GRMZM2G146463		Zm.18472.1.A1_at	GRMZM2G117189
Zm.19221.1.S1_at	GRMZM2G174855		Zm.16683.1.S1_at	GRMZM2G117412
Zm.19227.1.S1_at	GRMZM2G162527		ZmAffx.1469.1.S1_at	GRMZM2G117572
Zm.19233.1.A1_at	GRMZM2G024099		Zm.5903.1.S1_at	GRMZM2G117968
Zm.19260.2.A1_at	GRMZM2G130528		Zm.9644.1.A1_at	GRMZM2G118172
Zm.19263.1.S1_at	GRMZM2G057571		Zm.7441.1.A1_at	GRMZM2G118378
Zm.19276.1.A1_at	GRMZM2G315321		Zm.13994.1.A1_at	GRMZM2G118497
Zm.19299.1.A1_at	GRMZM2G414727		Zm.1567.1.S1_at	GRMZM2G118610
Zm.19320.1.A1_at	GRMZM2G098637		Zm.10177.1.A1_at	GRMZM2G118800
Zm.19326.1.A1_at	GRMZM2G165991		Zm.4535.1.A1_at	GRMZM2G119249
Zm.19339.1.A1_at	GRMZM2G437912		Zm.4488.1.A1_x_at	GRMZM2G119642
Zm.19356.1.A1_at	GRMZM2G091540		Zm.13959.1.S1_at	GRMZM2G119691
Zm.19362.1.A1_at	GRMZM2G445066		Zm.10120.1.A1_at	GRMZM2G119823
Zm.1967.1.A1_at	GRMZM2G112524		Zm.11815.1.A1_a_at	GRMZM2G119906
Zm.2005.1.A1_at	GRMZM2G082199		Zm.18453.1.A1_at	GRMZM2G120079
Zm.2006.1.A1_at	GRMZM2G041980		Zm.3829.1.S1_at	GRMZM2G120563
Zm.2015.2.S1_at	AC186512.3		Zm.2545.1.A1_at	GRMZM2G120657
Zm.2031.2.A1_a_at	GRMZM2G130173		Zm.8456.1.A1_at	GRMZM2G121128
Zm.2073.2.S1_a_at	GRMZM2G053669		Zm.5146.2.S1_at	GRMZM2G121456
Zm.2076.1.A1_a_at	GRMZM2G377797		Zm.3459.1.A1_at	GRMZM2G121494
Zm.209.1.A1_at	GRMZM2G146644		Zm.17021.1.S1_at	GRMZM2G121700
Zm.2093.1.S1_at	GRMZM2G125648		Zm.17331.1.A1_at	GRMZM2G122073
Zm.2107.1.A1_at	GRMZM2G100349		Zm.6597.1.A1_at	GRMZM2G122258
Zm.2119.1.A1_at	GRMZM2G121210		Zm.16185.1.A1_at	GRMZM2G122277
Zm.2131.2.A1_at	GRMZM2G054252		Zm.16353.1.S1_at	GRMZM2G122543
Zm.2136.1.S1_at	GRMZM2G103342		Zm.18282.1.A1_at	GRMZM2G122618
Zm.2171.1.A1_at	GRMZM2G154789		Zm.809.1.A1_at	GRMZM2G122715
Zm.2190.1.A1_at	GRMZM2G020468		Zm.101.2.S1_a_at	GRMZM2G122793
Zm.2191.1.A1_at	GRMZM2G113129		Zm.17240.1.A1_at	GRMZM2G122853
Zm.2192.1.A1_at	GRMZM2G403121		Zm.8449.1.A1_at	GRMZM2G122943
Zm.22.1.S1_a_at	GRMZM5G822829		Zm.1843.1.A1_at	GRMZM2G123029
Zm.2207.1.A1_at	GRMZM2G051915		Zm.5994.1.A1_at	GRMZM2G123234
Zm.2227.1.A1_at	GRMZM2G117942		Zm.9840.1.A1_at	GRMZM2G123407
Zm.2233.1.A1_at	GRMZM2G093826		Zm.2003.1.S1_at	GRMZM2G123440
Zm.2236.1.S1_at	GRMZM2G012276		Zm.5194.1.A1_at	GRMZM2G123886
Zm.224.1.S1_at	GRMZM2G026643		Zm.8725.1.A1_at	GRMZM2G124138
Zm.2247.1.A1_at	GRMZM2G123371		Zm.4051.1.A1_at	GRMZM2G124276
Zm.2250.1.A1_at	GRMZM2G129246		Zm.2434.1.S1_at	GRMZM2G124307
Zm.227.1.S2_s_at	GRMZM2G090338		Zm.5976.1.S1_at	GRMZM2G124365
Zm.2277.1.S1_at	GRMZM2G178486		Zm.4138.1.A1_at	GRMZM2G124477
Zm.228.1.S1_at	GRMZM2G081554		Zm.5798.1.A1_at	GRMZM2G124644
Zm.2301.1.A1_at	GRMZM2G127418		Zm.13884.1.S1_at	GRMZM2G124715
Zm.231.1.S1_at	GRMZM2G089836		Zm.10416.1.A1_at	GRMZM2G124974
Zm.2319.2.S1_at	GRMZM5G818977		Zm.3536.1.A1_at	GRMZM2G125241
Zm.2322.1.A1_at	GRMZM2G155232		Zm.6302.1.A1_at	GRMZM2G125522
Zm.2323.1.A1_at	GRMZM2G090177		Zm.13241.1.S1_at	GRMZM2G125669
Zm.2336.1.A1_at	GRMZM2G431573		Zm.18271.1.A1_at	GRMZM2G125923
Zm.2347.1.S1_at	GRMZM2G177570		Zm.1616.1.A1_at	GRMZM2G126261
Zm.2349.1.A1_at	GRMZM2G164062		Zm.13938.1.A1_at	GRMZM2G126361
Zm.2357.1.S1_at	GRMZM2G115342		Zm.7127.1.A1_at	GRMZM2G126397
Zm.2360.1.S1_at	GRMZM2G001645		Zm.7597.1.A1_at	GRMZM2G126496
Zm.2361.1.A1_at	GRMZM2G306679		Zm.16227.1.A1_at	GRMZM2G126900
Zm.2376.3.S1_at	GRMZM2G134045		Zm.8484.1.A1_at	GRMZM2G127117
Zm.2376.4.A1_x_at	AC234161.1		Zm.13445.1.A1_at	GRMZM2G127230
Zm.2376.7.A1_at	GRMZM2G094390		Zm.2301.1.A1_at	GRMZM2G127418
Zm.2433.1.S1_at	GRMZM2G083841		Zm.15729.1.A1_at	GRMZM2G127853
Zm.2434.1.S1_at	GRMZM2G124307		Zm.3098.1.A1_at	GRMZM2G127948
Zm.244.2.A1_at	GRMZM2G032198		Zm.5291.1.A1_at	GRMZM2G128012
Zm.2445.1.A1_at	GRMZM2G007885		Zm.1235.1.S1_at	GRMZM2G128432
Zm.2458.1.S1_at	GRMZM2G164696		Zm.471.1.A1_s_at	GRMZM2G128454
Zm.2463.1.S1_a_at	GRMZM2G128902		Zm.18470.1.A1_at	GRMZM2G128466
Zm.2463.2.S1_at	GRMZM2G138632		Zm.19273.1.A1_at	GRMZM2G128564
Zm.2482.1.A1_at	GRMZM2G158232		Zm.2250.1.A1_at	GRMZM2G129246
Zm.2505.1.S1_at	GRMZM2G069093		Zm.245.1.S1_at	GRMZM2G129357
Zm.2519.1.A1_at	GRMZM2G157505		Zm.8571.1.A1_at	GRMZM2G129450
Zm.2525.1.A1_at	GRMZM2G087111		Zm.7391.1.A1_at	GRMZM2G129804
Zm.2540.1.A1_at	GRMZM2G047867		Zm.5744.1.A1_at	GRMZM2G129860
Zm.2550.2.A1_at	GRMZM5G800014		Zm.18435.1.A1_at	GRMZM2G130085
Zm.2570.1.S1_at	GRMZM2G407740		Zm.2031.2.A1_a_at	GRMZM2G130173
Zm.2590.1.S1_at	GRMZM2G068476		Zm.16325.1.A1_at	GRMZM2G130356
Zm.26.1.A1_at	GRMZM5G875238		Zm.1899.1.A1_at	GRMZM2G130358
Zm.2603.2.A1_at	GRMZM2G060919		Zm.8230.1.A1_at	GRMZM2G130379
Zm.2627.1.A1_at	AC177897.2		Zm.345.1.S1_at	GRMZM2G130442
Zm.2628.1.S1_at	GRMZM2G103672		Zm.18146.1.A1_at	GRMZM2G130943
Zm.2641.1.A1_at	GRMZM2G001421		Zm.16174.1.S1_at	GRMZM2G131087
Zm.2644.1.A1_at	GRMZM2G024437		Zm.15827.1.A1_at	GRMZM2G131099
Zm.265.1.A1_at	GRMZM2G106980		Zm.3026.1.A1_at	GRMZM2G131243
Zm.2681.1.A1_at	GRMZM2G124799		Zm.4189.1.S1_at	GRMZM2G131286
Zm.2702.1.A1_at	GRMZM2G386643		Zm.8707.1.A1_at	GRMZM2G131708
Zm.2707.1.S1_at	GRMZM2G427815		Zm.9825.1.A1_at	GRMZM2G131969
Zm.272.1.A1_at	GRMZM2G168143		Zm.17770.1.S1_at	GRMZM2G132442
Zm.2743.1.A1_a_at	GRMZM2G124863		Zm.17264.1.A1_a_at	GRMZM2G132450
Zm.2757.1.A1_at	GRMZM2G465812		Zm.18265.1.A1_at	GRMZM2G132958
Zm.2794.1.A1_at	GRMZM2G018793		Zm.8101.1.A1_at	GRMZM2G133314
Zm.2798.1.A1_at	GRMZM2G086614		Zm.14159.1.A1_at	GRMZM2G133400
Zm.2807.1.A1_at	GRMZM2G400714		Zm.7791.1.A1_at	GRMZM2G133407
Zm.2847.1.A1_at	GRMZM2G033644		Zm.5420.1.A1_at	GRMZM2G133844
Zm.2853.1.A1_at	GRMZM2G128421		Zm.11766.1.A1_at	GRMZM2G134023
Zm.288.1.A1_at	GRMZM2G018375		Zm.5847.1.A1_at	GRMZM2G134067
Zm.2893.1.A1_at	GRMZM5G853836		Zm.17681.1.S1_at	GRMZM2G134244
Zm.2903.1.A1_at	GRMZM2G378580		Zm.15748.1.S1_at	GRMZM2G134251
Zm.2920.1.A1_at	GRMZM5G843555		Zm.694.1.A1_a_at	GRMZM2G134264
Zm.2926.1.A1_at	GRMZM2G015912		Zm.19219.1.A1_at	GRMZM2G134398
Zm.2933.1.A1_at	GRMZM2G038281		Zm.9601.1.A1_at	GRMZM2G135165
Zm.2962.1.S1_at	GRMZM2G077669		Zm.8668.1.A1_at	GRMZM2G135332
Zm.2972.1.A1_at	GRMZM2G132704		Zm.2407.1.A1_a_at	GRMZM2G135359
Zm.3049.1.A1_s_at	GRMZM2G173372		Zm.17110.1.S1_at	GRMZM2G135385
Zm.3080.1.A1_at	GRMZM2G159285		Zm.11922.1.A1_at	GRMZM2G135536
Zm.3093.1.S1_at	GRMZM2G042347		ZmAffx.457.1.A1_at	GRMZM2G135960
Zm.3102.1.A1_at	GRMZM2G017991		Zm.14962.1.A1_at	GRMZM2G136106
Zm.3114.1.A1_at	GRMZM2G146809		Zm.16510.1.A1_at	GRMZM2G136300
Zm.3118.1.S1_at	GRMZM2G158835		Zm.4494.1.A1_at	GRMZM2G136306
Zm.312.1.A1_at	GRMZM2G163437		Zm.8978.1.S1_at	GRMZM2G136344
Zm.3129.1.A1_at	GRMZM5G851266		Zm.2966.1.S1_at	GRMZM2G136389
Zm.3143.1.S1_at	GRMZM2G445958		Zm.4659.2.A1_at	GRMZM2G136513
Zm.315.1.A1_at	GRMZM2G040638		Zm.16745.1.A1_at	GRMZM2G136830
Zm.317.1.S1_at	GRMZM2G168681		Zm.930.1.A1_at	GRMZM2G137329
Zm.3200.2.A1_at	GRMZM2G014303		Zm.4255.1.S1_at	GRMZM2G137352
Zm.3219.3.S1_at	GRMZM2G027663		Zm.9873.1.A1_at	GRMZM2G137535
Zm.3225.1.S1_at	GRMZM2G005954		ZmAffx.60.1.A1_at	GRMZM2G137816
Zm.3233.1.S1_at	GRMZM2G127656		Zm.13605.1.S1_at	GRMZM2G137868
Zm.3247.1.A1_at	GRMZM2G139894		Zm.5801.1.A1_at	GRMZM2G138258
Zm.3256.1.A1_a_at	GRMZM2G072612		Zm.15063.1.S1_at	GRMZM2G138589
Zm.326.1.S1_at	GRMZM2G096171		Zm.34.1.A2_a_at	GRMZM2G138727
Zm.3264.1.A1_at	GRMZM2G121229		Zm.11650.1.A1_at	GRMZM2G138918
Zm.3270.1.A1_at	GRMZM2G362785		Zm.18639.1.A1_at	GRMZM2G138943
Zm.3307.1.A1_a_at	GRMZM2G106795		Zm.5538.1.A1_at	GRMZM2G139250
Zm.3316.1.A1_at	GRMZM2G145962		Zm.1925.1.A1_at	GRMZM2G139462
Zm.3332.1.A1_at	GRMZM2G108847		Zm.10032.1.S1_at	GRMZM2G139535
Zm.3364.1.A1_at	GRMZM2G080567		Zm.1466.1.S1_at	GRMZM2G139708
Zm.3376.1.A1_at	GRMZM2G700188		Zm.3557.1.A1_at	GRMZM2G139828
Zm.3380.1.A1_at	GRMZM2G314769		Zm.6602.1.A1_at	GRMZM2G139963
Zm.3388.1.S1_at	GRMZM2G044947		Zm.18317.1.A1_at	GRMZM2G140107
Zm.3400.1.S1_at	GRMZM2G079759		Zm.16171.1.A1_at	GRMZM2G140455
Zm.3410.1.A1_at	GRMZM2G059083		Zm.8229.1.S1_at	GRMZM2G141707
Zm.342.2.A1_at	GRMZM2G073054		Zm.7440.1.A1_at	GRMZM2G142093
Zm.3420.1.A1_at	GRMZM2G007113		Zm.5862.1.A1_at	GRMZM2G142097
Zm.3438.1.A1_at	GRMZM2G118687		Zm.3486.1.S1_at	GRMZM2G142315
Zm.3442.1.A1_at	GRMZM2G047954		Zm.5741.2.A1_at	GRMZM2G142321
Zm.3443.1.A1_at	GRMZM2G413337		Zm.5910.1.S1_at	GRMZM2G142705
Zm.3445.1.S1_at	GRMZM2G080355		Zm.1452.1.A1_at	GRMZM2G142709
Zm.3452.1.S1_at	GRMZM2G022958		Zm.687.1.A1_at	GRMZM2G142891
Zm.3455.2.A1_at	GRMZM2G162233		Zm.13270.1.A1_at	GRMZM2G143469
Zm.3462.1.A1_at	GRMZM2G003157		Zm.12541.1.S1_at	GRMZM2G143646
Zm.3467.1.A1_at	GRMZM2G121514		Zm.7005.1.A1_at	GRMZM2G143788
Zm.3471.1.A1_at	GRMZM2G153081		Zm.10301.1.A1_s_at	GRMZM2G144021
Zm.3480.1.S1_at	GRMZM2G079559		Zm.11636.1.A1_at	GRMZM2G144024
Zm.3500.1.S1_at	GRMZM2G306105		Zm.431.1.S1_at	GRMZM2G144196
Zm.3519.1.A1_at	GRMZM2G490663		Zm.19095.1.S1_at	GRMZM2G144705
Zm.3557.1.A1_at	GRMZM2G139828		Zm.7495.1.A1_at	GRMZM2G144742
Zm.3573.1.A1_at	GRMZM2G088765		Zm.1661.1.A1_at	GRMZM2G145496
Zm.3624.2.S1_at	GRMZM2G418258		Zm.11654.1.A1_at	GRMZM2G145518
Zm.3630.1.A1_at	GRMZM2G345700		Zm.2790.1.A1_at	GRMZM2G145662
Zm.3630.2.S1_at	GRMZM2G031354		Zm.5720.1.A1_at	GRMZM2G145895
Zm.3633.4.A1_at	GRMZM2G106445		Zm.3316.1.A1_at	GRMZM2G145962
Zm.3635.1.A1_at	GRMZM2G089736		Zm.14869.1.A1_s_at	GRMZM2G146219
Zm.3644.1.S1_at	GRMZM2G394500		ZmAffx.996.1.A1_at	GRMZM2G146234
Zm.3647.1.A1_at	GRMZM2G313448		Zm.6450.1.S1_at	GRMZM2G147221
Zm.3649.1.A1_at	GRMZM2G059887		Zm.3969.1.A1_at	GRMZM2G147266
Zm.3655.1.S1_at	GRMZM2G022318		Zm.15057.1.S1_at	GRMZM2G147390
Zm.3670.3.S1_at	GRMZM2G104876		Zm.8940.1.A1_a_at	GRMZM2G147399
Zm.3693.1.A1_at	GRMZM5G857693		Zm.8111.1.S1_at	GRMZM2G147422
Zm.3702.1.S1_at	GRMZM2G105644		Zm.4239.1.A1_at	GRMZM2G147491
Zm.3731.2.A1_at	GRMZM5G841343		Zm.3942.1.A1_at	GRMZM2G147882
Zm.3737.1.A1_at	GRMZM2G001915		Zm.9422.1.A1_at	GRMZM2G148087
Zm.375.1.S1_at	AC208221.3		Zm.13214.1.A1_at	GRMZM2G148485
Zm.3790.1.A1_at	GRMZM2G374065		Zm.5909.1.A1_at	GRMZM2G148930
Zm.380.1.A1_at	GRMZM2G451224		Zm.10093.1.A1_at	GRMZM2G149422
Zm.3812.1.S1_at	GRMZM2G065205		Zm.4180.1.S1_at	GRMZM2G149534
Zm.3855.1.S1_at	GRMZM2G420001		Zm.2984.2.S1_at	GRMZM2G149636
Zm.3883.1.S1_at	GRMZM2G450125		Zm.5347.1.A1_at	GRMZM2G149905
Zm.389.1.S1_at	GRMZM2G119705		Zm.6997.1.A1_at	GRMZM2G150187
Zm.3895.1.A1_at	GRMZM2G175562		Zm.456.1.S1_at	GRMZM2G150276
Zm.3895.2.A1_at	GRMZM2G153184		Zm.14039.2.S1_at	GRMZM2G150688
Zm.3899.1.A1_at	GRMZM2G322129		Zm.10146.1.A1_at	GRMZM2G150691
Zm.390.1.S1_at	GRMZM2G093195		Zm.10100.1.A1_at	GRMZM2G150791
Zm.3900.1.S1_at	GRMZM2G450055		Zm.5170.1.S1_at	GRMZM2G150893
Zm.3907.1.S1_at	GRMZM2G359952		Zm.7882.1.A1_at	GRMZM2G151230
Zm.3918.1.S1_at	GRMZM2G003506		ZmAffx.447.1.A1_at	GRMZM2G151425
Zm.3926.1.A1_at	GRMZM2G376282		Zm.8344.1.A1_at	GRMZM2G151519
Zm.3938.1.A1_at	GRMZM2G040121		Zm.11661.1.A1_at	GRMZM2G152016
Zm.4034.1.A1_at	GRMZM2G113726		Zm.7016.2.A1_at	GRMZM2G152041
Zm.4035.1.A1_at	GRMZM2G334165		Zm.10099.1.A1_at	GRMZM2G152056
Zm.405.1.A1_at	GRMZM2G133475		Zm.7657.1.A1_at	GRMZM2G152089
Zm.4059.1.A1_at	GRMZM2G331566		Zm.9159.1.A1_at	GRMZM2G152396
Zm.4060.1.A1_s_at	GRMZM2G311220		Zm.16730.1.S1_at	GRMZM2G152461
Zm.4072.1.S1_at	GRMZM2G100864		Zm.6352.1.A1_at	GRMZM2G152548
Zm.4077.2.A1_a_at	GRMZM2G085049		Zm.7842.1.S1_at	GRMZM2G153075
Zm.4089.1.S1_at	AC208897.3		Zm.3895.2.A1_at	GRMZM2G153184
Zm.409.1.S1_at	GRMZM2G139300		Zm.8875.1.S1_at	GRMZM2G153476
Zm.4107.1.A1_at	GRMZM2G098747		Zm.7295.1.S1_at	GRMZM2G153488
Zm.4109.1.A1_at	GRMZM2G174481		Zm.1240.1.A1_at	GRMZM2G153745
Zm.4117.1.A1_at	GRMZM2G087207		Zm.6912.1.A1_at	GRMZM2G153887
Zm.4123.1.S1_at	GRMZM2G701688		Zm.8772.1.A1_at	GRMZM2G154093
Zm.4132.1.A1_at	GRMZM5G849149		Zm.14320.1.S1_at	GRMZM2G154223
Zm.4136.1.A1_at	GRMZM2G703231		Zm.7022.1.A1_at	GRMZM2G154508
Zm.4145.1.A1_at	GRMZM2G137751		Zm.18946.1.A1_at	GRMZM2G154549
Zm.4147.1.A1_x_at	GRMZM2G136429		Zm.1383.1.A1_at	GRMZM2G154570
Zm.4157.1.A1_at	GRMZM2G161306		Zm.1042.1.A1_at	GRMZM2G154641
Zm.4165.1.A1_at	GRMZM2G001696		Zm.750.1.A1_at	GRMZM2G154648
Zm.4168.1.A1_at	GRMZM2G107839		Zm.2171.1.A1_at	GRMZM2G154789
Zm.4176.1.A1_at	GRMZM2G071089		Zm.15442.1.A1_at	GRMZM2G155216
Zm.4202.1.A1_at	GRMZM2G092718		Zm.11730.1.S1_at	GRMZM2G155253
Zm.4203.1.A1_at	GRMZM2G178875		Zm.6067.1.S1_at	GRMZM2G155281
Zm.4213.1.A1_at	GRMZM2G175076		Zm.11322.1.S1_at	GRMZM2G155321
Zm.4239.1.A1_at	GRMZM2G147491		Zm.16202.1.A1_s_at	GRMZM2G155329
Zm.4245.1.A1_at	GRMZM2G017520		Zm.15248.1.A1_at	GRMZM2G155370
Zm.4252.1.A1_at	GRMZM2G027385		Zm.13810.1.S1_at	GRMZM2G156019
Zm.4270.2.A1_a_at	GRMZM2G075315		Zm.10076.1.S1_at	GRMZM2G156227
Zm.4274.1.S1_at	GRMZM2G138074		Zm.16074.1.A1_at	GRMZM2G156296
Zm.4284.1.A1_at	GRMZM2G029720		Zm.186.1.S1_at	GRMZM2G156632
Zm.4288.1.A1_at	GRMZM2G073003		Zm.3188.1.A1_at	GRMZM2G157007
Zm.4295.1.A1_at	GRMZM2G060255		Zm.11862.1.A1_at	GRMZM2G157350
Zm.43.1.S1_a_at	GRMZM2G096475		Zm.9980.1.A1_at	GRMZM2G157429
Zm.431.1.S1_at	GRMZM2G144196		Zm.18534.1.A1_at	GRMZM2G157481
Zm.4312.3.S1_at	GRMZM2G702664		Zm.2519.1.A1_at	GRMZM2G157505
Zm.4338.1.A1_at	GRMZM2G089982		Zm.18325.1.S1_at	GRMZM2G157536
Zm.4340.1.A1_at	GRMZM2G005024		Zm.1886.1.S1_at	GRMZM2G157675
Zm.4350.1.A1_at	GRMZM5G888860		Zm.8478.2.A1_x_at	GRMZM2G157683
Zm.4358.1.S1_at	GRMZM2G410175		Zm.18229.1.A1_at	GRMZM2G158083
Zm.4360.1.A1_at	GRMZM2G303915		Zm.16286.1.A1_at	GRMZM2G158097
Zm.4378.1.A1_at	GRMZM2G050286		Zm.2482.1.A1_at	GRMZM2G158232
Zm.439.1.A1_at	GRMZM2G006736		Zm.16419.1.S1_at	GRMZM2G158447
Zm.4398.1.S1_at	GRMZM2G005082		Zm.2041.1.A1_at	GRMZM2G158462
Zm.4407.1.A1_at	AC205471.4		Zm.3118.1.S1_at	GRMZM2G158835
Zm.4425.2.A1_at	GRMZM2G052507		Zm.1281.1.S1_at	GRMZM2G159105
Zm.4426.1.A1_at	GRMZM2G352159		Zm.16193.1.A1_at	GRMZM2G159250
Zm.443.1.S1_at	GRMZM2G164064		Zm.10063.1.A1_at	GRMZM2G159431
Zm.4435.1.A1_at	GRMZM2G093270		Zm.8764.1.A1_at	GRMZM2G159477
Zm.4441.1.A1_at	GRMZM2G161664		Zm.15925.1.S1_at	GRMZM2G159554
Zm.4447.1.A1_at	GRMZM2G002280		Zm.10442.1.S1_at	GRMZM2G159641
Zm.4465.1.A1_at	GRMZM2G114322		Zm.9994.1.A1_at	GRMZM2G159700
Zm.4469.1.S1_at	GRMZM2G125020		Zm.13829.1.A1_at	GRMZM2G159759
Zm.4471.2.S1_a_at	GRMZM2G097457		Zm.17571.1.A1_at	GRMZM2G160702
Zm.4475.1.S1_a_at	AC187262.4		Zm.3568.2.A1_a_at	GRMZM2G160710
Zm.4481.1.A1_at	AC234156.1		Zm.10153.1.S1_at	GRMZM2G161295
Zm.4485.1.A1_at	GRMZM5G858839		Zm.4157.1.A1_at	GRMZM2G161306
Zm.4489.1.A1_at	GRMZM2G023051		Zm.17337.1.A1_at	GRMZM2G161641
Zm.4499.1.A1_a_at	GRMZM2G102815		ZmAffx.15.1.A1_at	GRMZM2G161668
Zm.4517.1.A1_at	GRMZM2G018820		Zm.551.1.A1_at	GRMZM2G161905
Zm.4524.1.A1_at	GRMZM2G322819		Zm.18583.1.A1_at	GRMZM2G162109
Zm.4544.1.A1_at	GRMZM5G887068		Zm.514.1.A1_at	GRMZM2G162200
Zm.456.1.S1_at	GRMZM2G150276		Zm.3455.2.A1_at	GRMZM2G162233
Zm.4561.2.A1_a_at	GRMZM5G847270		Zm.2139.1.S1_at	GRMZM2G162359
Zm.4580.1.A1_at	GRMZM2G162177		Zm.16299.2.A1_a_at	GRMZM2G162369
Zm.4582.1.A1_at	GRMZM2G352274		Zm.17228.1.A1_at	GRMZM2G162453
Zm.4586.1.A1_at	GRMZM5G811926		Zm.9675.1.A1_at	GRMZM2G162505
Zm.4600.1.A1_at	GRMZM2G137546		Zm.19227.1.S1_at	GRMZM2G162527
Zm.4603.1.S1_at	GRMZM2G059865		Zm.6687.1.A1_at	GRMZM2G162529
Zm.4646.1.A1_at	GRMZM2G028980		Zm.1263.1.A1_at	GRMZM2G162672
Zm.4647.1.A1_at	GRMZM2G112483		Zm.1087.1.S1_at	GRMZM2G162748
Zm.4702.1.A1_at	GRMZM2G114276		Zm.1396.1.A1_at	GRMZM2G162868
Zm.4707.1.A1_at	GRMZM2G113537		Zm.312.1.A1_at	GRMZM2G163437
Zm.4713.1.A1_at	GRMZM2G047759		ZmAffx.59.1.A1_at	GRMZM2G163905
Zm.4750.1.S1_at	GRMZM2G310115		Zm.6652.1.A1_at	GRMZM2G163988
Zm.4767.1.A1_at	GRMZM2G057491		Zm.2349.1.A1_at	GRMZM2G164062
Zm.4781.1.S1_at	GRMZM2G002420		Zm.7003.1.A1_at	GRMZM2G164558
Zm.4811.1.A1_a_at	GRMZM2G019986		Zm.19099.1.S1_at	GRMZM2G164591
Zm.4811.2.A1_x_at	GRMZM2G044629		Zm.9118.1.A1_at	GRMZM2G164965
Zm.4821.1.S1_at	GRMZM5G882225		ZmAffx.1098.1.A1_at	GRMZM2G165179
Zm.4823.1.A1_at	GRMZM2G314094		Zm.15392.1.A1_at	GRMZM2G165301
Zm.4845.2.S1_at	GRMZM2G100478		Zm.730.2.A1_a_at	GRMZM2G165357
Zm.4846.1.A1_at	GRMZM2G138886		Zm.3773.1.S1_at	GRMZM2G165488
Zm.4862.1.S1_at	GRMZM2G151826		Zm.7905.1.S1_at	GRMZM2G165655
Zm.4871.1.A1_at	GRMZM2G178261		Zm.13466.1.S1_at	GRMZM2G165694
Zm.4882.1.S1_at	GRMZM2G043338		Zm.12202.1.A1_at	GRMZM2G165919
Zm.4898.1.S1_at	GRMZM2G091119		Zm.9001.1.A1_a_at	GRMZM2G166711
Zm.4929.2.A1_a_at	GRMZM5G836314		Zm.8060.1.A1_at	GRMZM2G167103
Zm.4944.1.S1_at	GRMZM2G320689		Zm.16971.1.A1_s_at	GRMZM2G167220
Zm.4945.1.A1_at	GRMZM2G105253		Zm.5959.1.A1_at	GRMZM2G167243
Zm.4977.1.S1_at	GRMZM2G092945		Zm.5605.1.S1_at	GRMZM2G167549
Zm.4987.1.A1_at	GRMZM2G388684		Zm.15331.1.S1_at	GRMZM2G167669
Zm.4991.1.A1_at	GRMZM2G115635		Zm.7961.1.A1_at	GRMZM2G167758
Zm.5014.1.A1_at	GRMZM2G430680		Zm.15673.1.A1_at	GRMZM2G167786
Zm.5020.1.S1_at	GRMZM2G366373		Zm.5642.1.A1_at	GRMZM2G167892
Zm.5021.1.S1_at	GRMZM2G147500		Zm.272.1.A1_at	GRMZM2G168143
Zm.5027.1.A1_at	GRMZM2G094080		Zm.3726.1.A1_at	GRMZM2G168364
Zm.5035.1.S1_at	GRMZM2G302639		Zm.9441.1.A1_at	GRMZM2G168590
Zm.5042.1.A1_a_at	GRMZM2G052422		Zm.14951.3.S1_x_at	GRMZM2G168651
Zm.5048.4.A1_a_at	GRMZM2G082747		Zm.2246.1.A1_at	GRMZM2G168833
Zm.5050.1.S1_at	GRMZM2G051270		Zm.11985.1.A1_at	GRMZM2G168898
Zm.5058.1.A1_at	GRMZM2G045883		Zm.13975.1.A1_at	GRMZM2G168976
Zm.5069.1.A1_at	GRMZM2G065655		Zm.15798.1.S1_at	GRMZM2G169201
Zm.5077.1.A1_at	GRMZM2G075744		Zm.17557.1.A1_at	GRMZM2G169321
Zm.5090.1.A1_at	GRMZM2G172214		Zm.767.1.A1_at	GRMZM2G169405
Zm.51.1.A1_at	GRMZM2G040736		Zm.8921.1.A1_at	GRMZM2G169699
Zm.5102.1.S1_at	GRMZM2G086934		Zm.8268.1.S1_at	GRMZM2G170008
Zm.5105.1.A1_at	GRMZM2G447691		Zm.18469.1.S1_at	GRMZM2G170013
Zm.5108.1.A1_at	GRMZM2G413017		Zm.8610.1.A1_at	GRMZM2G170017
Zm.5114.1.A1_at	GRMZM2G126096		Zm.14524.1.S1_at	GRMZM2G170049
Zm.5127.1.A1_at	GRMZM2G168337		Zm.10409.1.A1_at	GRMZM2G170452
Zm.514.1.A1_at	GRMZM2G162200		Zm.4387.1.A1_at	GRMZM2G171028
Zm.5168.1.A1_at	GRMZM2G377534		Zm.11757.1.A1_at	GRMZM2G171096
Zm.5170.1.S1_at	GRMZM2G150893		Zm.18996.1.A1_at	GRMZM2G171423
Zm.5171.1.S1_at	GRMZM2G181104		Zm.5786.1.A1_at	GRMZM2G171444
Zm.5180.1.A1_at	GRMZM5G829297		Zm.19076.1.A1_at	GRMZM2G171468
Zm.5193.1.A1_at	GRMZM2G431309		Zm.8285.1.S1_at	GRMZM2G171559
Zm.5225.1.A1_at	GRMZM2G435587		Zm.1758.1.S1_at	GRMZM2G171648
Zm.5274.1.S1_at	GRMZM2G174107		Zm.14540.1.A1_at	GRMZM2G172011
Zm.5277.1.A1_at	GRMZM2G070515		Zm.18548.1.A1_at	GRMZM2G172098
Zm.5279.1.S1_at	GRMZM2G167187		Zm.15293.1.S1_a_at	GRMZM2G172204
Zm.528.1.S1_at	GRMZM5G803874		Zm.5090.1.A1_at	GRMZM2G172214
Zm.531.1.S1_at	GRMZM2G108712		Zm.4127.1.A1_at	GRMZM2G172621
Zm.5311.1.A1_at	GRMZM2G110558		Zm.4414.1.A1_at	GRMZM2G172900
Zm.5322.3.A1_at	GRMZM2G137528		ZmAffx.1153.1.A1_at	GRMZM2G173501
Zm.534.2.S1_at	GRMZM2G114127		Zm.11334.1.A1_at	GRMZM2G173682
Zm.5342.1.A1_at	GRMZM2G064613		Zm.5274.1.S1_at	GRMZM2G174107
Zm.5345.1.A1_at	GRMZM2G073429		Zm.8187.1.A1_at	GRMZM2G174145
Zm.5377.1.A1_at	GRMZM2G042181		Zm.8187.2.A1_at	GRMZM2G174218
Zm.5397.1.A1_at	GRMZM2G361659		Zm.12317.1.S1_at	GRMZM2G174347
Zm.5401.1.S1_at	GRMZM2G165506		Zm.16524.5.A1_at	GRMZM2G174441
Zm.5417.1.A1_at	GRMZM2G151651		Zm.4109.1.A1_at	GRMZM2G174481
Zm.5427.1.A1_at	GRMZM2G133895		Zm.2968.1.A1_at	GRMZM2G174719
Zm.5438.1.A1_at	GRMZM2G414528		Zm.15628.1.S1_at	GRMZM2G174834
Zm.5439.1.S1_at	GRMZM2G107689		Zm.14810.1.S1_a_at	GRMZM2G174984
Zm.5446.1.A1_at	GRMZM5G886952		Zm.8035.2.A1_a_at	GRMZM2G175019
Zm.545.1.S1_at	GRMZM2G150474		Zm.4213.1.A1_at	GRMZM2G175076
Zm.5454.1.A1_at	GRMZM2G154904		Zm.11141.1.S1_at	GRMZM2G175140
Zm.550.1.A1_at	GRMZM2G330635		Zm.17268.1.S1_at	GRMZM2G175406
Zm.5502.1.A1_at	GRMZM2G165007		Zm.3895.1.A1_at	GRMZM2G175562
Zm.551.1.A1_at	GRMZM2G161905		Zm.7636.1.A1_at	GRMZM2G175755
Zm.5511.1.A1_at	GRMZM2G050268		Zm.17625.1.A1_at	GRMZM2G175761
Zm.5524.1.S1_at	GRMZM2G060253		Zm.14588.1.A1_at	GRMZM2G175867
Zm.5539.1.A1_at	GRMZM2G377168		ZmAffx.962.1.A1_at	GRMZM2G175989
Zm.555.1.S1_at	GRMZM2G127789		Zm.7864.1.A1_at	GRMZM2G176282
Zm.5555.1.S1_at	GRMZM2G097032		Zm.10534.1.A1_x_at	GRMZM2G176394
Zm.5558.1.A1_at	GRMZM2G063756		Zm.19277.1.A1_at	GRMZM2G176737
Zm.5570.1.A1_at	GRMZM2G136453		Zm.18438.1.S1_at	GRMZM2G176820
Zm.5576.1.A1_at	GRMZM2G065848		Zm.19071.1.S1_at	GRMZM2G176840
Zm.5599.1.A1_at	GRMZM2G140996		Zm.10790.1.S1_at	GRMZM2G177412
Zm.5605.1.S1_at	GRMZM2G167549		Zm.2529.1.A1_s_at	GRMZM2G177491
Zm.5608.1.S1_a_at	GRMZM2G390334		Zm.1782.1.A1_at	GRMZM2G177508
Zm.5620.1.A1_at	GRMZM2G022897		Zm.8321.1.S1_at	GRMZM2G178074
Zm.563.1.A1_at	GRMZM2G066369		Zm.5833.1.A1_at	GRMZM2G178192
Zm.5637.1.A1_at	GRMZM2G063566		Zm.2277.1.S1_at	GRMZM2G178486
Zm.5638.1.S1_at	GRMZM2G072264		Zm.17190.1.A1_a_at	GRMZM2G178660
Zm.5654.1.A1_at	GRMZM2G037284		Zm.18128.1.S1_at	GRMZM2G178886
Zm.5670.1.A1_at	GRMZM2G167085		Zm.1332.1.S1_at	GRMZM2G179146
Zm.5674.1.S1_at	GRMZM5G850455		Zm.18292.1.A1_at	GRMZM2G179528
Zm.5704.1.A1_at	GRMZM2G349187		Zm.6275.2.A1_at	GRMZM2G179703
Zm.5737.1.S1_at	GRMZM2G069911		Zm.18496.1.S1_at	GRMZM2G179827
Zm.5744.1.A1_at	GRMZM2G129860		Zm.8493.1.S1_at	GRMZM2G180596
Zm.5746.1.A1_at	GRMZM2G410338		Zm.17516.1.S1_at	GRMZM2G180916
Zm.5749.1.S1_at	GRMZM2G165987		Zm.3518.1.A1_at	GRMZM2G180920
Zm.5754.1.A1_at	GRMZM2G036629		Zm.11819.1.A1_at	GRMZM2G181231
Zm.5755.1.A1_at	AC234185.1		Zm.15532.1.S1_at	GRMZM2G181236
Zm.5760.1.A1_at	GRMZM2G146240		Zm.476.1.S1_at	GRMZM2G181362
Zm.5768.1.A1_at	GRMZM2G380561		Zm.14324.2.A1_at	GRMZM2G181546
Zm.5775.1.A1_at	GRMZM2G012140		Zm.8777.1.A1_at	GRMZM2G300077
Zm.5777.1.A1_at	GRMZM2G029400		Zm.19140.1.A1_at	GRMZM2G300348
Zm.5797.2.A1_a_at	GRMZM2G472852		Zm.13531.1.A1_at	GRMZM2G300408
Zm.5799.1.A1_at	GRMZM2G035213		Zm.11891.1.A1_at	GRMZM2G301089
Zm.5808.1.A1_at	GRMZM2G085967		Zm.13772.1.S1_at	GRMZM2G301823
Zm.5822.1.A1_at	GRMZM2G056236		Zm.4201.1.A1_at	GRMZM2G301885
Zm.5828.1.A1_at	GRMZM2G089136		Zm.5663.1.A1_at	GRMZM2G302045
Zm.5834.1.A1_a_at	GRMZM2G019358		Zm.1125.2.S1_at	GRMZM2G302195
Zm.5835.1.S1_at	GRMZM2G110294		Zm.1272.1.S1_at	GRMZM2G302233
Zm.5851.2.A1_at	GRMZM2G011721		Zm.5035.1.S1_at	GRMZM2G302639
Zm.5862.1.A1_at	GRMZM2G142097		Zm.13760.1.A1_at	GRMZM2G303639
Zm.5919.1.S1_at	GRMZM2G006042		Zm.3216.1.S1_at	GRMZM2G304712
Zm.5960.1.A1_at	GRMZM2G146143		Zm.3469.1.A1_at	GRMZM2G305007
Zm.5973.1.S1_at	GRMZM2G132077		Zm.11863.1.A1_at	GRMZM2G305264
Zm.5974.1.A1_a_at	GRMZM5G836910		Zm.14802.1.S1_at	GRMZM2G306079
Zm.5976.1.S1_at	GRMZM2G124365		Zm.3500.1.S1_at	GRMZM2G306105
Zm.5988.1.A1_at	GRMZM2G152059		Zm.2361.1.A1_at	GRMZM2G306679
Zm.5999.1.A1_at	GRMZM5G855347		Zm.18297.1.S1_at	GRMZM2G306732
Zm.600.1.S1_at	GRMZM2G178693		Zm.1377.1.A1_at	GRMZM2G306741
Zm.6005.1.S1_a_at	GRMZM2G145444		Zm.9732.1.S1_at	GRMZM2G307368
Zm.6021.1.A1_at	GRMZM2G158359		Zm.6663.1.A1_at	GRMZM2G308615
Zm.6021.2.A1_at	GRMZM2G137788		Zm.11992.1.A1_at	GRMZM2G308910
Zm.6023.1.S1_at	GRMZM2G074743		ZmAffx.1221.1.S1_at	GRMZM2G309058
Zm.6027.1.A1_at	GRMZM2G136800		Zm.3371.1.A1_at	GRMZM2G311036
Zm.6038.2.S1_at	GRMZM2G014994		Zm.4125.1.A1_at	GRMZM2G311684
Zm.6049.3.A1_a_at	GRMZM2G031837		Zm.7144.1.A1_at	GRMZM2G311919
Zm.6064.1.S1_at	GRMZM2G380656		Zm.3207.1.A1_at	GRMZM2G311961
Zm.607.1.A1_at	GRMZM2G047368		Zm.10831.1.S1_at	GRMZM2G311969
Zm.6088.1.A1_at	AC233872.1		Zm.10304.1.S1_at	GRMZM2G312201
Zm.6100.1.A1_at	GRMZM2G171248		Zm.15516.1.S1_at	GRMZM2G312521
Zm.6108.1.A1_at	GRMZM2G086030		Zm.1219.1.S1_at	GRMZM2G312877
Zm.6130.2.A1_at	GRMZM2G701689		ZmAffx.1072.1.A1_at	GRMZM2G312910
Zm.614.1.A1_at	GRMZM2G056908		Zm.13494.1.S1_at	GRMZM2G312997
Zm.6149.1.A1_at	GRMZM2G064701		Zm.4823.1.A1_at	GRMZM2G314094
Zm.6226.1.A1_at	GRMZM2G345544		Zm.3380.1.A1_at	GRMZM2G314769
Zm.6241.1.A1_at	GRMZM2G145753		Zm.7059.1.S1_at	GRMZM2G314898
Zm.6242.2.A1_a_at	GRMZM2G129261		Zm.13128.1.A1_at	GRMZM2G316362
Zm.6246.2.A1_at	GRMZM5G829840		ZmAffx.1094.1.S1_at	GRMZM2G316789
Zm.6270.1.A1_at	GRMZM2G022945		Zm.5887.1.S1_at	GRMZM2G317451
Zm.6272.1.A1_at	GRMZM2G083935		Zm.6828.1.A1_at	GRMZM2G317743
Zm.6286.1.A1_at	GRMZM2G115825		Zm.9753.1.A1_at	GRMZM2G318213
Zm.6294.1.A1_at	GRMZM2G493195		Zm.13317.1.S1_at	GRMZM2G318592
Zm.6299.1.A1_at	GRMZM2G150172		Zm.5516.1.A1_at	GRMZM2G318635
Zm.6302.1.A1_at	GRMZM2G125522		Zm.18086.1.S1_at	GRMZM2G319781
Zm.6313.1.A1_at	GRMZM2G458164		Zm.17956.1.A1_at	GRMZM2G319786
Zm.6322.1.A1_at	GRMZM2G065423		Zm.10181.1.A1_at	GRMZM2G322413
Zm.6326.1.A1_at	GRMZM2G076985		ZmAffx.1080.1.S1_at	GRMZM2G322506
Zm.6344.1.A1_at	AC208201.3		Zm.18043.1.A1_at	GRMZM2G322615
Zm.6349.1.A1_at	GRMZM2G025685		Zm.14380.1.A1_at	GRMZM2G323024
Zm.6357.2.A1_at	GRMZM2G094353		Zm.1295.1.A1_at	GRMZM2G324467
Zm.6368.1.A1_at	GRMZM2G071582		Zm.9093.1.A1_at	GRMZM2G325693
Zm.6370.1.A1_at	GRMZM2G128658		Zm.16176.1.A1_s_at	GRMZM2G326222
Zm.6372.1.S1_at	GRMZM2G543060		Zm.8383.1.A1_at	GRMZM2G326235
Zm.6376.1.A1_at	GRMZM2G309711		Zm.1338.1.S1_at	GRMZM2G326270
Zm.6398.1.A1_at	GRMZM2G114055		ZmAffx.1082.1.A1_at	GRMZM2G327686
Zm.6399.1.A1_at	GRMZM2G389567		Zm.4986.1.S1_a_at	GRMZM2G328500
Zm.6405.1.A1_at	GRMZM2G055135		Zm.743.1.S1_at	GRMZM2G328908
Zm.6416.1.S1_at	GRMZM2G012224		Zm.8464.1.S1_at	GRMZM2G329181
Zm.6419.1.A1_at	GRMZM2G004699		Zm.550.1.A1_at	GRMZM2G330635
Zm.6422.1.A1_at	GRMZM2G179677		Zm.6763.3.A1_at	GRMZM2G331581
Zm.6429.1.A1_at	GRMZM2G075978		Zm.13989.1.A1_at	GRMZM2G332259
Zm.6430.1.A1_at	GRMZM2G012970		Zm.5167.1.A1_a_at	GRMZM2G332522
Zm.6436.1.A1_at	GRMZM2G046776		Zm.4035.1.A1_at	GRMZM2G334165
Zm.6450.1.S1_at	GRMZM2G147221		Zm.18148.1.A1_at	GRMZM2G334181
Zm.6452.1.A1_at	GRMZM2G021885		Zm.19239.1.A1_at	GRMZM2G336448
Zm.6463.1.A1_at	GRMZM5G835629		Zm.3992.1.S1_at	GRMZM2G337143
Zm.6466.1.A1_at	GRMZM2G136838		Zm.17498.1.A1_at	GRMZM2G339540
Zm.6486.1.S1_at	GRMZM2G495626		Zm.17335.1.S1_at	GRMZM2G340656
Zm.649.1.S1_at	GRMZM2G106213		Zm.5824.1.A1_at	GRMZM2G341621
Zm.6506.1.A1_a_at	GRMZM2G098714		Zm.8293.1.S1_at	GRMZM2G342243
Zm.6507.1.S1_at	GRMZM2G129453		Zm.3630.1.A1_at	GRMZM2G345700
Zm.6528.1.A1_at	GRMZM2G107711		Zm.7925.1.A1_at	GRMZM2G346133
Zm.6532.2.S1_at	GRMZM2G036092		Zm.12817.1.A1_at	GRMZM2G346263
Zm.6532.8.A1_at	GRMZM2G016622		Zm.9342.1.A1_at	GRMZM2G346312
Zm.6551.1.A1_at	GRMZM5G861547		Zm.17196.1.A1_at	GRMZM2G347836
Zm.6569.3.S1_at	GRMZM2G050412		Zm.1079.6.A1_at	GRMZM2G348512
Zm.6577.1.A1_at	GRMZM2G049693		Zm.19283.1.A1_at	GRMZM2G348873
Zm.6578.1.A1_at	GRMZM2G353444		Zm.3780.2.S1_at	GRMZM2G349655
Zm.6597.1.A1_at	GRMZM2G122258		Zm.8016.1.A1_at	GRMZM2G350693
Zm.6602.1.A1_at	GRMZM2G139963		Zm.13239.2.A1_at	GRMZM2G351977
Zm.6604.1.A1_at	GRMZM5G878615		Zm.10237.1.A1_at	GRMZM2G352618
Zm.6626.1.A1_at	GRMZM2G037431		Zm.6578.1.A1_at	GRMZM2G353444
Zm.6638.1.A1_at	GRMZM2G469898		Zm.16923.3.A1_at	GRMZM2G353753
Zm.6657.1.A1_at	GRMZM2G441541		Zm.7350.1.A1_at	GRMZM2G354772
Zm.6659.1.A1_at	GRMZM2G402631		ZmAffx.469.1.A1_at	GRMZM2G354851
Zm.667.1.A1_at	GRMZM2G074585		Zm.9554.1.A1_at	GRMZM2G354909
Zm.6671.1.S1_a_at	GRMZM2G103512		Zm.8882.1.S1_at	GRMZM2G355752
Zm.6687.1.A1_at	GRMZM2G162529		Zm.9762.1.A1_at	GRMZM2G356439
Zm.6706.1.A1_at	GRMZM2G110881		Zm.16524.4.A1_at	GRMZM2G356534
Zm.6721.10.S1_at	GRMZM2G149178		Zm.719.1.A1_at	GRMZM2G358009
Zm.6721.12.A1_s_at	GRMZM2G181153		Zm.3368.1.A1_at	GRMZM2G359038
Zm.6721.4.A1_s_at	GRMZM2G479684		Zm.15595.1.S1_at	GRMZM2G359397
Zm.6721.6.A1_at	GRMZM2G073275		Zm.18048.1.A1_at	GRMZM2G359929
Zm.6721.8.S1_at	GRMZM2G060429		Zm.9179.1.S1_at	GRMZM2G361569
Zm.6726.1.S1_x_at	GRMZM2G178005		Zm.9163.1.A1_at	GRMZM2G361688
Zm.6726.2.A1_at	GRMZM2G070255		Zm.18378.1.A1_at	GRMZM2G363429
Zm.6732.1.S1_s_at	GRMZM2G066528		Zm.3971.1.S1_at	GRMZM2G364528
Zm.6732.3.A1_at	GRMZM2G162284		Zm.11704.1.A1_at	GRMZM2G365298
Zm.674.1.S1_at	GRMZM2G176595		Zm.2928.1.S1_at	GRMZM2G365319
Zm.6743.2.S1_at	GRMZM5G812555		Zm.9297.1.A1_at	GRMZM2G366910
Zm.6756.1.S1_s_at	GRMZM2G085964		Zm.12529.1.A1_at	GRMZM2G368827
Zm.6757.1.S1_at	GRMZM2G105364		Zm.16376.1.S1_at	GRMZM2G369472
Zm.6762.1.A1_at	GRMZM2G113287		Zm.8591.1.A1_a_at	GRMZM2G371795
Zm.6790.1.A1_at	GRMZM2G020295		Zm.9586.1.A1_at	GRMZM2G371944
Zm.6806.1.A1_at	GRMZM2G071704		Zm.16890.1.A1_at	GRMZM2G372074
Zm.6810.2.A1_at	GRMZM5G886561		Zm.10055.1.A1_at	GRMZM2G374085
Zm.6822.1.S1_at	GRMZM2G102347		Zm.1511.1.S1_at	GRMZM2G375159
Zm.6828.1.A1_at	GRMZM2G317743		Zm.5539.1.A1_at	GRMZM2G377168
Zm.6830.1.S1_at	GRMZM2G170397		Zm.1085.4.A1_at	GRMZM2G377855
Zm.6851.1.A1_at	GRMZM2G464885		Zm.17673.1.A1_at	GRMZM2G379540
Zm.689.1.S1_at	GRMZM2G119714		Zm.18100.3.A1_at	GRMZM2G380414
Zm.6891.1.S1_at	GRMZM2G166082		Zm.11809.1.A1_at	GRMZM2G380432
Zm.6903.1.S1_at	GRMZM2G436981		Zm.853.1.A1_at	GRMZM2G380457
Zm.6944.2.S1_a_at	GRMZM2G152328		Zm.5768.1.A1_at	GRMZM2G380561
Zm.6946.1.A1_at	GRMZM2G068465		Zm.6064.1.S1_at	GRMZM2G380656
Zm.6983.1.S1_at	GRMZM2G554653		Zm.12810.1.A1_at	GRMZM2G380765
Zm.6992.1.A1_at	GRMZM2G001653		Zm.19307.1.S1_at	GRMZM2G381059
Zm.6993.1.S1_at	GRMZM2G075775		Zm.16474.1.A1_at	GRMZM2G381404
Zm.7003.1.A1_at	GRMZM2G164558		Zm.16879.1.A1_at	GRMZM2G383154
Zm.7031.1.A1_at	GRMZM2G113967		Zm.7788.1.A1_at	GRMZM2G383404
Zm.7041.1.S1_at	GRMZM5G829291		Zm.13055.2.S1_at	GRMZM2G384528
Zm.7043.2.S1_a_at	GRMZM2G084958		Zm.10106.1.A1_at	GRMZM2G385305
Zm.7046.1.S1_at	GRMZM2G041381		ZmAffx.1087.1.S1_s_at	GRMZM2G385313
Zm.7055.1.A1_at	GRMZM2G050730		Zm.17976.1.A1_at	GRMZM2G385428
Zm.7060.1.A1_at	GRMZM2G057690		Zm.17087.1.S1_at	GRMZM2G387360
Zm.708.1.A1_at	GRMZM2G118345		Zm.10168.1.A1_at	GRMZM2G387594
Zm.7128.1.A1_a_at	GRMZM2G054405		Zm.6399.1.A1_at	GRMZM2G389567
Zm.7136.1.S1_at	GRMZM2G073351		Zm.17274.1.A1_at	GRMZM2G389903
Zm.7143.1.S1_at	GRMZM2G001930		Zm.1835.2.A1_at	GRMZM2G391272
Zm.7149.1.A1_at	GRMZM2G474555		Zm.12201.1.A1_at	GRMZM2G391936
Zm.7152.1.A1_at	GRMZM2G162333		Zm.222.1.S1_at	GRMZM2G392101
Zm.7275.1.A1_at	GRMZM2G129019		ZmAffx.450.1.A1_at	GRMZM2G392791
Zm.7279.1.S1_at	GRMZM2G014212		Zm.11974.1.A1_at	GRMZM2G393897
Zm.728.1.A1_at	GRMZM5G805132		Zm.3644.1.S1_at	GRMZM2G394500
Zm.7293.1.S1_at	GRMZM2G033098		Zm.14867.1.A1_at	GRMZM2G394528
Zm.7295.1.S1_at	GRMZM2G153488		Zm.10614.1.A1_at	GRMZM2G395114
Zm.730.2.A1_a_at	GRMZM2G165357		Zm.3483.1.A1_at	GRMZM2G397247
Zm.7304.1.A1_x_at	GRMZM2G446999		Zm.16941.1.S1_at	GRMZM2G399136
Zm.7304.2.S1_a_at	GRMZM2G568478		Zm.9557.1.A1_at	GRMZM2G399183
Zm.7330.1.A1_at	GRMZM2G114861		Zm.2807.1.A1_at	GRMZM2G400714
Zm.7331.1.S1_at	GRMZM2G132371		Zm.8811.1.A1_at	GRMZM2G401436
Zm.7333.1.A1_at	GRMZM2G034828		Zm.11594.1.S1_at	GRMZM2G402092
Zm.7334.1.S1_at	GRMZM2G124883		Zm.6659.1.A1_at	GRMZM2G402631
Zm.7370.1.A1_at	GRMZM2G094990		Zm.16923.1.A1_at	GRMZM2G402936
Zm.7385.1.A1_at	GRMZM2G039993		Zm.13789.1.A1_at	GRMZM2G403007
Zm.7387.1.A1_at	GRMZM2G320705		Zm.9651.1.A1_at	GRMZM2G404608
Zm.7402.1.A1_at	GRMZM2G052336		Zm.11690.1.A1_at	GRMZM2G406763
Zm.7405.1.A1_at	GRMZM2G158009		Zm.1987.2.A1_at	GRMZM2G407223
Zm.7444.1.A1_at	GRMZM5G843336		Zm.12609.1.S1_at	GRMZM2G407949
Zm.7453.1.A1_at	GRMZM2G015804		Zm.18400.1.S1_at	GRMZM2G407996
Zm.749.1.S1_at	GRMZM2G077333		Zm.4358.1.S1_at	GRMZM2G410175
Zm.7496.1.A1_at	GRMZM2G028302		Zm.695.1.A1_at	GRMZM2G410515
Zm.7498.1.A1_at	GRMZM2G112530		Zm.17970.1.A1_at	GRMZM2G412630
Zm.750.1.A1_at	GRMZM2G154648		Zm.5438.1.A1_at	GRMZM2G414528
Zm.7559.1.A1_at	GRMZM5G860226		Zm.19299.1.A1_at	GRMZM2G414727
Zm.7568.1.A1_at	GRMZM2G082940		Zm.17435.1.A1_at	GRMZM2G415390
Zm.7570.1.A1_at	GRMZM5G807276		Zm.15910.1.S1_at	GRMZM2G419606
Zm.7579.1.A1_at	GRMZM2G081957		Zm.3855.1.S1_at	GRMZM2G420001
Zm.7583.1.A1_at	GRMZM2G004548		Zm.15056.1.A1_at	GRMZM2G420055
Zm.7611.1.A1_a_at	GRMZM2G115357		Zm.9047.1.A1_at	GRMZM2G420108
Zm.7611.2.A1_at	GRMZM2G115354		Zm.3873.1.S1_at	GRMZM2G420436
Zm.7633.1.A1_at	GRMZM2G114503		Zm.1663.1.A1_at	GRMZM2G420715
Zm.7635.1.A1_at	GRMZM2G072034		Zm.11983.1.A1_at	GRMZM2G424205
Zm.765.1.A1_at	GRMZM2G085960		Zm.1900.1.S1_at	GRMZM2G424577
Zm.7654.1.A1_at	GRMZM2G106177		Zm.657.1.S1_s_at	GRMZM2G425728
Zm.7657.1.A1_at	GRMZM2G152089		Zm.10267.1.A1_at	GRMZM2G426046
Zm.7659.1.S1_at	GRMZM2G326707		Zm.6797.1.A1_at	GRMZM2G427087
Zm.7677.1.A1_at	GRMZM2G043932		Zm.2707.1.S1_at	GRMZM2G427815
Zm.7709.1.A1_at	GRMZM2G040424		Zm.549.1.A1_at	GRMZM2G428168
Zm.7721.1.A1_at	GRMZM2G076818		Zm.1443.1.A1_at	GRMZM2G428216
Zm.7734.1.A1_at	GRMZM2G057116		Zm.12227.1.S1_at	GRMZM2G428391
Zm.7787.1.A1_at	GRMZM2G113241		Zm.10098.1.A1_at	GRMZM2G429617
Zm.781.1.S1_at	GRMZM2G078839		Zm.4236.1.A1_at	GRMZM2G432390
Zm.7848.1.A1_at	GRMZM2G427054		ZmAffx.144.1.A1_at	GRMZM2G433025
Zm.7858.1.A1_at	GRMZM2G074267		Zm.11904.1.A1_at	GRMZM2G433184
Zm.7864.1.A1_at	GRMZM2G176282		Zm.2885.1.A1_at	GRMZM2G434506
Zm.7865.1.A1_at	GRMZM2G072820		Zm.17793.1.A1_at	GRMZM2G438243
Zm.7867.2.S1_a_at	GRMZM2G014695		Zm.10825.1.A2_at	GRMZM2G441753
Zm.7869.1.A1_at	GRMZM2G430052		Zm.18985.1.A1_at	GRMZM2G442804
Zm.7874.1.A1_at	GRMZM2G043493		Zm.9211.1.A1_at	GRMZM2G443345
Zm.79.1.S1_at	GRMZM2G334899		Zm.7431.1.A1_at	GRMZM2G443888
Zm.7900.1.A1_at	GRMZM2G172230		Zm.3600.2.S1_a_at	GRMZM2G443985
Zm.7909.1.A1_at	GRMZM2G166639		ZmAffx.1341.1.S1_at	GRMZM2G444541
Zm.791.1.S1_s_at	GRMZM2G065585		Zm.17599.1.A1_at	GRMZM2G444845
Zm.7951.1.S1_at	GRMZM2G181607		Zm.4386.1.A1_at	GRMZM2G445602
Zm.7961.1.A1_at	GRMZM2G167758		Zm.10850.1.S1_at	GRMZM2G445634
Zm.7964.1.A1_at	GRMZM2G120962		Zm.11759.1.S1_at	GRMZM2G445905
Zm.7998.1.A1_at	AC234163.1		Zm.8204.1.A1_at	GRMZM2G447433
Zm.803.1.A1_at	AC152495.1		Zm.8822.2.A1_at	GRMZM2G447795
Zm.8060.1.A1_at	GRMZM2G167103		Zm.6656.1.A1_at	GRMZM2G447804
Zm.8097.1.A1_at	GRMZM2G475185		ZmAffx.1461.1.S1_at	GRMZM2G448389
Zm.8099.1.S1_at	GRMZM2G132303		Zm.11924.1.A1_at	GRMZM2G449094
Zm.8116.1.A1_a_at	GRMZM2G048085		Zm.17667.1.A1_at	GRMZM2G449133
Zm.813.1.S1_at	GRMZM2G019090		Zm.8536.1.A1_at	GRMZM2G449496
Zm.815.1.S1_at	GRMZM2G110333		Zm.2254.1.S1_at	GRMZM2G449950
Zm.8187.2.A1_at	GRMZM2G174218		Zm.3883.1.S1_at	GRMZM2G450125
Zm.8188.1.A1_at	GRMZM2G097297		Zm.17181.1.S1_at	GRMZM2G450498
Zm.8213.1.A1_at	GRMZM2G036966		Zm.7000.1.A1_at	GRMZM2G450866
Zm.8230.1.A1_at	GRMZM2G130379		Zm.380.1.A1_at	GRMZM2G451224
Zm.8277.1.S1_at	GRMZM2G008263		Zm.12794.1.A1_at	GRMZM2G452811
Zm.8326.1.A1_at	AC209050.3		Zm.1085.1.A1_a_at	GRMZM2G453805
Zm.8422.1.A1_at	GRMZM2G123815		Zm.11794.1.A1_at	GRMZM2G454056
Zm.8452.1.A1_at	GRMZM2G129146		Zm.458.1.S1_at	GRMZM2G454952
Zm.847.1.S1_at	GRMZM2G145461		Zm.386.1.S1_at	GRMZM2G455809
Zm.8525.1.A1_at	GRMZM5G838098		Zm.3024.1.A1_at	GRMZM2G456086
Zm.853.1.A1_at	GRMZM2G380457		Zm.9879.2.S1_at	GRMZM2G456217
Zm.8557.1.A1_at	GRMZM2G037485		Zm.10085.1.A1_at	GRMZM2G456997
Zm.8568.1.S1_at	GRMZM5G802761		Zm.11378.1.A1_at	GRMZM2G458824
Zm.8571.1.A1_at	GRMZM2G129450		Zm.744.1.A1_at	GRMZM2G459391
Zm.8584.1.A1_at	GRMZM2G152226		Zm.17296.1.A1_at	GRMZM2G460383
Zm.8610.1.A1_at	GRMZM2G170017		Zm.11846.1.A1_at	GRMZM2G460544
Zm.8626.1.A1_at	GRMZM2G080516		Zm.11615.1.A1_at	GRMZM2G460617
Zm.8631.1.A1_at	GRMZM2G131961		Zm.2248.1.A1_at	GRMZM2G463280
Zm.8639.1.A1_at	GRMZM2G033236		Zm.5449.1.A1_at	GRMZM2G463913
Zm.8662.1.A1_at	GRMZM2G023081		ZmAffx.1079.1.A1_at	GRMZM2G464328
Zm.8671.1.A1_at	GRMZM2G004352		Zm.15513.1.S1_at	GRMZM2G467069
Zm.8675.2.A1_a_at	AC149475.2		Zm.10091.1.A1_at	GRMZM2G468111
Zm.869.1.A1_x_at	GRMZM5G889927		Zm.17180.1.A1_at	GRMZM2G470075
Zm.8697.1.A1_at	GRMZM2G162486		Zm.14826.1.S1_at	GRMZM2G471089
Zm.8720.1.S1_at	GRMZM2G038598		Zm.2331.1.S1_x_at	GRMZM2G472248
Zm.8725.1.A1_at	GRMZM2G124138		Zm.470.1.A1_at	GRMZM2G472651
Zm.8726.1.A1_at	GRMZM2G136372		Zm.5797.2.A1_a_at	GRMZM2G472852
Zm.873.1.S1_at	GRMZM2G081310		Zm.9565.1.A1_at	GRMZM2G474194
Zm.8736.1.S1_at	GRMZM2G366681		ZmAffx.1521.1.S1_at	GRMZM2G474459
Zm.8739.1.A1_at	GRMZM2G117007		Zm.8097.1.A1_at	GRMZM2G475185
Zm.8742.1.A1_at	GRMZM2G026203		Zm.11941.1.A1_at	GRMZM2G475702
Zm.8745.1.A1_at	GRMZM2G119322		Zm.10659.1.A1_at	GRMZM2G476762
Zm.8750.1.A1_at	AC212835.3		Zm.3019.1.A1_at	GRMZM2G476848
Zm.8773.1.A1_at	GRMZM2G070849		Zm.16320.1.S1_at	GRMZM2G477205
Zm.8811.1.A1_at	GRMZM2G401436		Zm.15861.1.A1_at	GRMZM2G477236
Zm.8822.2.A1_at	GRMZM2G447795		Zm.17829.1.A1_at	GRMZM2G477603
Zm.8839.1.A1_at	AC217910.3		Zm.5716.1.A1_at	GRMZM2G480850
Zm.8844.1.A1_at	GRMZM2G016290		Zm.3097.1.A1_at	GRMZM2G481730
Zm.8866.1.A1_at	GRMZM2G026147		Zm.10980.1.A1_at	GRMZM2G487931
Zm.8874.1.A1_at	GRMZM2G010149		Zm.2930.1.A1_at	GRMZM2G497922
Zm.8879.1.A1_at	GRMZM2G017532		Zm.3949.1.S1_at	GRMZM2G502046
Zm.8887.1.A1_at	GRMZM2G052610		Zm.9627.1.A1_at	GRMZM2G511109
Zm.8910.1.A1_at	GRMZM2G021498		Zm.9837.1.A1_at	GRMZM2G531818
Zm.8914.1.S1_at	GRMZM2G067575		Zm.13256.1.S1_at	GRMZM2G543629
Zm.892.1.A1_at	GRMZM2G010884		Zm.1923.1.S1_at	GRMZM2G546254
Zm.8927.1.S1_at	GRMZM2G399930		Zm.12625.1.A1_at	GRMZM2G561957
Zm.8940.1.A1_a_at	GRMZM2G147399		Zm.1416.1.S1_at	GRMZM2G564284
Zm.8944.1.S1_at	GRMZM2G119219		Zm.5368.1.A1_at	GRMZM2G566786
Zm.8958.1.A1_at	GRMZM2G134476		ZmAffx.568.1.A1_at	GRMZM2G578659
Zm.8972.1.S1_at	GRMZM2G124524		Zm.8836.1.A1_a_at	GRMZM2G585349
Zm.8976.1.A1_at	GRMZM2G166159		ZmAffx.1426.1.S1_at	GRMZM2G587606
Zm.8986.1.A1_at	GRMZM2G107076		Zm.16524.2.A1_at	GRMZM2G700649
Zm.8990.1.A1_at	GRMZM2G052630		Zm.7856.1.A1_at	GRMZM2G700665
Zm.90.1.A1_a_at	GRMZM2G172491		Zm.18931.1.A1_at	GRMZM2G701206
Zm.901.1.S1_at	GRMZM2G086841		Zm.8446.1.A1_at	GRMZM2G701207
Zm.9048.2.A1_at	GRMZM2G063276		Zm.4136.1.A1_at	GRMZM2G703231
Zm.9049.1.A1_x_at	GRMZM2G030772		ZmAffx.1305.1.S1_s_at	GRMZM5G800101
Zm.9057.1.A1_at	GRMZM2G046353		Zm.13095.1.A1_at	GRMZM5G802566
Zm.9079.1.A1_at	GRMZM2G153683		Zm.8568.1.S1_at	GRMZM5G802761
Zm.9081.1.A1_at	GRMZM2G125853		Zm.528.1.S1_at	GRMZM5G803874
Zm.9093.1.A1_at	GRMZM2G325693		Zm.17373.1.S1_at	GRMZM5G805685
Zm.91.1.S1_at	GRMZM2G085661		Zm.3632.1.S1_at	GRMZM5G805911
Zm.911.1.A1_at	GRMZM2G131228		Zm.13966.2.S1_a_at	GRMZM5G806143
Zm.9116.1.A1_at	AC202185.4		Zm.9267.1.A1_at	GRMZM5G806387
Zm.9124.1.A1_at	GRMZM2G153523		Zm.1877.1.A1_at	GRMZM5G807019
Zm.9126.1.A1_at	GRMZM2G458659		ZmAffx.1211.1.A1_at	GRMZM5G807267
Zm.9130.1.A1_at	GRMZM2G091338		Zm.5796.1.S1_at	GRMZM5G810061
Zm.9159.1.A1_at	GRMZM2G152396		ZmAffx.1437.1.S1_at	GRMZM5G811749
Zm.9174.1.A1_at	GRMZM2G127537		Zm.687.2.S1_at	GRMZM5G813217
Zm.9197.2.A1_at	GRMZM2G312661		Zm.14833.1.A1_at	GRMZM5G813768
Zm.9212.1.A1_at	GRMZM2G362413		Zm.14827.1.A1_at	GRMZM5G814279
Zm.9217.1.A1_at	GRMZM2G059138		Zm.6680.1.A1_at	GRMZM5G814451
Zm.9218.1.A1_at	GRMZM2G099666		Zm.18429.1.A1_at	GRMZM5G815358
Zm.9223.1.A1_at	GRMZM2G060522		Zm.12405.1.A1_at	GRMZM5G815808
Zm.9267.1.A1_at	GRMZM5G806387		Zm.17544.1.A1_at	GRMZM5G818058
Zm.9280.1.A1_at	GRMZM2G176995		Zm.1527.2.A1_a_at	GRMZM5G820074
Zm.9282.1.A1_at	GRMZM2G139815		Zm.19214.1.S1_at	GRMZM5G821637
Zm.9290.1.A1_at	GRMZM2G110277		Zm.6468.1.A1_at	GRMZM5G821755
Zm.9296.1.A1_at	GRMZM2G067600		Zm.12981.1.S1_at	GRMZM5G822007
Zm.9322.1.A1_at	GRMZM2G097229		Zm.22.1.S1_a_at	GRMZM5G822829
Zm.9342.1.A1_at	GRMZM2G346312		Zm.15585.1.A1_at	GRMZM5G822947
Zm.9359.1.A1_at	GRMZM2G039880		Zm.17499.1.A1_at	GRMZM5G824123
Zm.9368.1.A1_at	GRMZM2G361210		Zm.6914.1.A1_at	GRMZM5G824534
Zm.9384.1.A1_at	GRMZM2G354801		Zm.709.1.A1_at	GRMZM5G825759
Zm.9398.1.S1_at	GRMZM2G063679		Zm.9693.1.A1_at	GRMZM5G826194
Zm.9413.1.A1_at	GRMZM2G091233		Zm.1531.1.A1_at	GRMZM5G826911
Zm.9414.1.A1_at	GRMZM2G151516		Zm.10517.1.S1_at	GRMZM5G828182
Zm.9422.1.A1_at	GRMZM2G148087		Zm.10199.1.A1_at	GRMZM5G828581
Zm.9423.1.A1_at	GRMZM2G065073		Zm.7041.1.S1_at	GRMZM5G829291
Zm.9463.1.A1_at	GRMZM2G380377		Zm.18517.1.A1_at	GRMZM5G829376
Zm.9467.1.A1_at	GRMZM2G159169		Zm.13162.1.A1_at	GRMZM5G829946
Zm.9472.1.A1_at	GRMZM2G056431		ZmAffx.175.1.A1_at	GRMZM5G830749
Zm.9482.1.A1_at	GRMZM2G099496		Zm.12554.1.S1_at	GRMZM5G830932
Zm.9486.1.A1_at	GRMZM2G181227		Zm.5691.1.A1_at	GRMZM5G830983
Zm.9490.1.A1_at	GRMZM5G847216		ZmAffx.1336.1.S1_at	GRMZM5G831090
Zm.9508.1.A1_at	GRMZM2G145655		Zm.15097.1.A1_a_at	GRMZM5G831313
Zm.953.1.A1_at	GRMZM2G013324		ZmAffx.1467.1.S1_at	GRMZM5G831540
Zm.9554.1.A1_at	GRMZM2G354909		Zm.19092.1.A1_at	GRMZM5G834195
Zm.9556.1.A1_at	GRMZM2G105092		ZmAffx.1333.1.S1_s_at	GRMZM5G834377
Zm.9563.1.A1_at	GRMZM2G091588		ZmAffx.1468.1.S1_at	GRMZM5G834496
Zm.9565.1.A1_at	GRMZM2G474194		Zm.8601.1.A1_at	GRMZM5G834532
Zm.9570.1.A1_a_at	GRMZM2G031087		Zm.1248.1.A1_at	GRMZM5G834596
Zm.959.1.A1_at	GRMZM2G080107		Zm.10773.1.A1_at	GRMZM5G836174
Zm.960.1.S1_at	GRMZM2G091456		Zm.13437.2.S1_at	GRMZM5G836250
Zm.9635.1.A1_a_at	GRMZM2G157845		Zm.11822.1.A1_at	GRMZM5G836353
Zm.9636.1.A1_at	GRMZM2G026143		ZmAffx.1436.1.S1_at	GRMZM5G836994
Zm.9637.1.A1_at	GRMZM5G845613		Zm.5715.1.A2_at	GRMZM5G837563
Zm.9644.1.A1_at	GRMZM2G118172		Zm.16285.1.S1_at	GRMZM5G839422
Zm.9648.1.A1_at	GRMZM2G018992		Zm.14275.1.A1_at	GRMZM5G839640
Zm.9651.1.A1_at	GRMZM2G404608		Zm.3829.2.A1_at	GRMZM5G840582
Zm.9654.1.A1_at	GRMZM2G382035		Zm.5280.1.S1_at	GRMZM5G843368
Zm.9667.1.A1_at	GRMZM2G419239		Zm.2383.1.A1_at	GRMZM5G843434
Zm.9674.1.A1_at	GRMZM2G106560		Zm.17471.1.S1_at	GRMZM5G843446
Zm.9678.1.A1_at	GRMZM2G339640		Zm.2920.1.A1_at	GRMZM5G843555
Zm.9689.1.A1_at	GRMZM5G863076		Zm.64.1.A1_at	GRMZM5G844562
Zm.970.1.S1_at	GRMZM5G817559		ZmAffx.1519.1.S1_s_at	GRMZM5G845244
Zm.9729.1.A1_at	GRMZM2G005730		Zm.5984.1.A1_at	GRMZM5G845398
Zm.974.1.A1_at	GRMZM2G470307		Zm.6988.1.S1_at	GRMZM5G845611
Zm.9754.1.A1_at	GRMZM2G050997		Zm.10225.1.A1_at	GRMZM5G845878
Zm.9760.1.A1_at	GRMZM2G467640		Zm.1736.1.S1_at	GRMZM5G846343
Zm.9765.1.A1_at	GRMZM2G031062		Zm.13210.1.A1_at	GRMZM5G848182
Zm.9768.1.A1_at	GRMZM2G165060		Zm.8680.1.A1_at	GRMZM5G851051
Zm.9789.1.A1_at	GRMZM2G400043		Zm.19112.1.A1_at	GRMZM5G851862
Zm.9810.1.A1_a_at	GRMZM2G136964		Zm.18049.1.A1_at	GRMZM5G852886
Zm.9830.2.A1_a_at	GRMZM2G009344		Zm.14906.1.A1_s_at	GRMZM5G853702
Zm.9837.1.A1_at	GRMZM2G531818		Zm.2893.1.A1_at	GRMZM5G853836
Zm.9840.1.A1_at	GRMZM2G123407		Zm.10597.1.A1_at	GRMZM5G853962
Zm.9841.1.A1_at	GRMZM2G044104		Zm.11806.1.S1_at	GRMZM5G854533
Zm.9845.1.S1_at	AC205274.3		ZmAffx.195.1.A1_at	GRMZM5G855860
Zm.9851.1.A1_at	GRMZM2G317614		Zm.9904.2.A1_a_at	GRMZM5G856297
Zm.9852.1.A1_at	GRMZM2G414540		Zm.3693.1.A1_at	GRMZM5G857693
Zm.9856.1.S1_at	GRMZM2G020523		Zm.5382.1.S1_at	GRMZM5G858373
Zm.9873.1.A1_at	GRMZM2G137535		Zm.4485.1.A1_at	GRMZM5G858839
Zm.9879.2.S1_at	GRMZM2G456217		Zm.7116.1.A1_at	GRMZM5G859316
Zm.9880.2.A1_at	GRMZM2G561040		ZmAffx.1435.1.S1_at	GRMZM5G859979
Zm.9888.2.A1_a_at	GRMZM2G500285		Zm.1391.1.A1_at	GRMZM5G860761
Zm.989.1.A1_at	GRMZM2G096010		Zm.17003.1.S1_at	GRMZM5G861875
Zm.9904.2.A1_a_at	GRMZM5G856297		Zm.5414.1.A1_at	GRMZM5G862107
Zm.9906.1.A1_at	GRMZM2G032047		Zm.3449.1.S1_at	GRMZM5G862663
Zm.993.1.S1_at	GRMZM2G072671		Zm.6894.1.A1_at	GRMZM5G863596
Zm.9932.1.A1_at	GRMZM2G094510		Zm.10492.1.S1_at	GRMZM5G863645
Zm.9943.1.A1_at	GRMZM2G073059		Zm.19179.1.S1_at	GRMZM5G864166
Zm.9944.1.A1_at	GRMZM2G135192		Zm.5391.2.A1_a_at	GRMZM5G864335
Zm.9946.1.A1_at	GRMZM2G046442		ZmAffx.1340.1.S1_at	GRMZM5G864407
Zm.995.1.A1_at	GRMZM2G325783		Zm.17779.1.S1_at	GRMZM5G864689
Zm.9953.1.S1_at	GRMZM2G016312		Zm.2137.1.S1_at	GRMZM5G869196
Zm.9954.1.A1_a_at	GRMZM2G145059		Zm.6518.1.S1_at	GRMZM5G870446
Zm.9991.1.S1_at	GRMZM2G088689		Zm.11798.1.A1_at	GRMZM5G872499
Zm.9994.1.A1_at	GRMZM2G159700		Zm.772.1.S1_at	GRMZM5G873519
Zm.9995.1.A1_at	GRMZM2G000812		Zm.16538.1.S1_at	GRMZM5G874955
ZmAffx.1070.1.A1_at	GRMZM2G480480		Zm.26.1.A1_at	GRMZM5G875238
ZmAffx.1072.1.A1_at	GRMZM2G312910		Zm.125.1.S1_at	GRMZM5G878558
ZmAffx.1082.1.A1_at	GRMZM2G327686		Zm.6604.1.A1_at	GRMZM5G878615
ZmAffx.1087.1.S1_s_at	GRMZM2G385313		Zm.19018.1.A1_at	GRMZM5G878823
ZmAffx.1091.1.S1_at	GRMZM2G005955		Zm.17552.1.A1_at	GRMZM5G880280
ZmAffx.1106.1.A1_at	GRMZM2G060156		Zm.15204.1.A1_at	GRMZM5G884941
ZmAffx.1112.1.S1_at	GRMZM2G102843		Zm.12184.1.A1_at	GRMZM5G885392
ZmAffx.1116.1.A1_at	GRMZM2G026780		ZmAffx.1281.1.S1_s_at	GRMZM5G885524
ZmAffx.1127.1.S1_at	GRMZM2G066213		Zm.12046.1.A1_at	GRMZM5G885766
ZmAffx.1132.1.A1_at	GRMZM2G113098		Zm.4350.1.A1_at	GRMZM5G888860
ZmAffx.1133.1.A1_at	GRMZM2G058244		Zm.12165.1.A1_at	GRMZM5G889520
ZmAffx.1136.1.S1_at	GRMZM2G076212		Zm.7109.1.A1_at	GRMZM5G890145
ZmAffx.1185.1.A1_at	GRMZM2G176780		Zm.9038.1.S1_at	GRMZM5G892718
ZmAffx.1198.1.A1_at	GRMZM2G092474		Zm.6108.2.S1_at	GRMZM5G892758
ZmAffx.12.1.S1_at	GRMZM2G044481		Zm.8477.1.S1_at	GRMZM5G894808
ZmAffx.1221.1.S1_at	GRMZM2G309058		Zm.4838.1.A1_at	GRMZM5G895499
ZmAffx.126.1.A1_at	GRMZM2G004988		Zm.6593.1.S1_at	GRMZM5G896082
ZmAffx.1276.1.S1_s_at	GRMZM5G861353		Zm.1785.1.A1_at	GRMZM5G897592
ZmAffx.1295.1.S1_s_at	GRMZM5G897626		Zm.13207.1.A1_at	GRMZM5G897958
ZmAffx.1317.1.S1_at	GRMZM5G839924		Zm.8781.1.A1_at	GRMZM5G898857
ZmAffx.1318.1.S1_at	GRMZM5G822734		Zm.2934.1.S1_at	GRMZM5G899260
ZmAffx.1325.1.S1_at	GRMZM5G819258		Zm.15540.1.S1_at	GRMZM5G899378
ZmAffx.1342.1.S1_at	GRMZM5G899452
ZmAffx.1347.1.S1_s_at	GRMZM5G892690
ZmAffx.1353.1.S1_at	GRMZM5G845024
ZmAffx.1354.1.S1_at	GRMZM5G834282
ZmAffx.1355.1.S1_at	GRMZM5G884912
ZmAffx.1356.1.S1_at	GRMZM5G893089
ZmAffx.1375.1.S1_at	GRMZM2G109550
ZmAffx.1390.1.S1_at	GRMZM5G898647
ZmAffx.1391.1.S1_at	GRMZM5G834207
ZmAffx.1393.1.S1_at	GRMZM5G825253
ZmAffx.1401.1.S1_at	GRMZM5G816772
ZmAffx.1413.1.S1_at	GRMZM5G834666
ZmAffx.1419.1.S1_at	GRMZM5G808200
ZmAffx.1426.1.S1_at	GRMZM2G587606
ZmAffx.1447.1.S1_at	GRMZM5G813608
ZmAffx.1448.1.S1_at	GRMZM5G853409
ZmAffx.1470.1.S1_at	GRMZM2G062044
ZmAffx.1473.1.S1_at	GRMZM5G881661
ZmAffx.1497.1.S1_at	GRMZM5G889905
ZmAffx.1501.1.S1_at	GRMZM5G844331
ZmAffx.1502.1.S1_at	GRMZM5G830772
ZmAffx.152.1.A1_at	GRMZM2G133053
ZmAffx.1523.1.S1_at	GRMZM5G807592
ZmAffx.1524.1.S1_at	GRMZM5G846968
ZmAffx.1528.1.S1_at	GRMZM2G475482
ZmAffx.154.1.A1_at	GRMZM2G020302
ZmAffx.172.1.S1_at	GRMZM2G518583
ZmAffx.372.1.A1_at	GRMZM2G079638
ZmAffx.42.1.A1_at	GRMZM5G897604
ZmAffx.447.1.A1_at	GRMZM2G151425
ZmAffx.450.1.A1_at	GRMZM2G392791
ZmAffx.462.1.S1_at	GRMZM2G062192
ZmAffx.466.1.A1_at	GRMZM2G386389
ZmAffx.467.1.A1_at	GRMZM2G149923
ZmAffx.470.1.A1_at	GRMZM2G139903
ZmAffx.498.1.A1_at	GRMZM2G095043
ZmAffx.501.1.A1_at	GRMZM5G898600
ZmAffx.509.1.A1_at	GRMZM5G858794
ZmAffx.510.1.A1_at	GRMZM5G819222
ZmAffx.525.1.S1_at	GRMZM2G086873
ZmAffx.529.1.A1_at	GRMZM2G141386
ZmAffx.556.1.A1_at	GRMZM2G057798
ZmAffx.563.1.A1_at	GRMZM2G047161
ZmAffx.579.1.A1_at	GRMZM2G022820
ZmAffx.664.1.A1_at	GRMZM2G082855
ZmAffx.667.1.S1_at	GRMZM2G047187
ZmAffx.675.1.A1_at	GRMZM2G118078
ZmAffx.697.1.S1_at	GRMZM5G873926
ZmAffx.732.1.A1_at	GRMZM2G064503
ZmAffx.769.1.A1_at	GRMZM2G148937
ZmAffx.77.1.A1_at	GRMZM2G008309
ZmAffx.778.1.A1_at	GRMZM2G023436
ZmAffx.79.1.S1_at	GRMZM2G044590
ZmAffx.909.1.S1_at	GRMZM5G825952
ZmAffx.943.1.S1_at	GRMZM2G304010
ZmAffx.948.1.A1_at	GRMZM2G166612
ZmAffx.949.1.A1_at	GRMZM2G395983
ZmAffx.950.1.S1_at	GRMZM2G073310
ZmAffx.96.1.A1_at	GRMZM2G426415
ZmAffx.965.1.A1_at	GRMZM2G303149
ZmAffx.967.1.S1_s_at	GRMZM2G166026
ZmAffx.982.3.S1_at	GRMZM2G010636
ZmAffx.982.4.A1_at	GRMZM2G510249

## Sheet: Table S9 in File S1
Table S9 in File S1. Functional clustering of co-expression network in (A) tolerant genotype and (B) susceptible genotype.
(A)						(B)
Annotation Cluster 1	Enrichment Score: 13.255103655911403					Annotation Cluster 1	Enrichment Score: 16.822150795608714
Term	Count	PValue	Genes			Term	Count	PValue	Genes
GO:0005576~extracellular region	35	2.08872e-14	ZM.14498.1.A1_AT, ZM.665.1.S1_AT, ZM.674.1.S1_AT, ZM.667.1.A1_AT, ZM.7008.1.A1_AT, ZM.704.1.S1_AT, ZM.2525.1.A1_AT, ZM.6551.1.A1_AT, ZM.9845.1.S1_AT, ZM.15280.1.A1_S_AT, ZM.4270.2.A1_A_AT, ZM.672.1.A1_AT, ZM.5822.1.A1_AT, ZM.13984.1.A1_AT, ZM.18254.1.S1_AT, ZM.8866.1.A1_AT, ZM.13944.1.A1_AT, ZM.18501.1.A1_AT, ZM.9566.1.S1_AT, ZM.5637.1.A1_AT, ZM.409.1.S1_AT, ZM.186.1.S1_AT, ZM.15023.1.A1_AT, ZM.2…			GO:0009536~plastid	49	2.06499e-18	ZM.8907.1.A1_AT, ZM.6763.4.S1_AT, ZM.3369.1.A1_AT, ZM.15306.1.A1_AT, ZM.14486.1.A1_AT, ZM.4471.2.S1_AT, ZM.15818.1.S1_AT, ZM.6763.1.S1_AT, ZM.4471.1.A1_A_AT, ZM.122.1.S1_AT, ZMAFFX.1461.1.S1_AT, ZM.16923.1.A1_AT, ZM.661.2.S1_A_AT, ZM.13960.1.A1_AT, ZMAFFX.1307.1.S1_AT, ZM.1076.2.A1_A_AT, ZM.16683.1.S1_AT, ZM.6.1.A1_AT, ZM.719.2.S1_AT, ZM.19140.1.A1_AT, ZM.283.1.S1_AT, ZM.1578.1.A1_AT, ZM.312.1.A1…
GO:0005576~extracellular region	35	2.2349e-14	ZM.14498.1.A1_AT, ZM.665.1.S1_AT, ZM.674.1.S1_AT, ZM.667.1.A1_AT, ZM.7008.1.A1_AT, ZM.704.1.S1_AT, ZM.2525.1.A1_AT, ZM.6551.1.A1_AT, ZM.9845.1.S1_AT, ZM.15280.1.A1_S_AT, ZM.4270.2.A1_A_AT, ZM.672.1.A1_AT, ZM.5822.1.A1_AT, ZM.13984.1.A1_AT, ZM.18254.1.S1_AT, ZM.8866.1.A1_AT, ZM.13944.1.A1_AT, ZM.18501.1.A1_AT, ZM.9566.1.S1_AT, ZM.5637.1.A1_AT, ZM.409.1.S1_AT, ZM.186.1.S1_AT, ZM.15023.1.A1_AT, ZM.2…			GO:0009536~plastid	49	2.22534e-18	ZM.8907.1.A1_AT, ZM.6763.4.S1_AT, ZM.3369.1.A1_AT, ZM.15306.1.A1_AT, ZM.14486.1.A1_AT, ZM.4471.2.S1_AT, ZM.15818.1.S1_AT, ZM.6763.1.S1_AT, ZM.4471.1.A1_A_AT, ZM.122.1.S1_AT, ZMAFFX.1461.1.S1_AT, ZM.16923.1.A1_AT, ZM.661.2.S1_A_AT, ZM.13960.1.A1_AT, ZMAFFX.1307.1.S1_AT, ZM.1076.2.A1_A_AT, ZM.16683.1.S1_AT, ZM.6.1.A1_AT, ZM.719.2.S1_AT, ZM.19140.1.A1_AT, ZM.283.1.S1_AT, ZM.1578.1.A1_AT, ZM.312.1.A1…
GO:0005576~extracellular region	35	3.67748e-13	ZM.14498.1.A1_AT, ZM.665.1.S1_AT, ZM.674.1.S1_AT, ZM.667.1.A1_AT, ZM.7008.1.A1_AT, ZM.704.1.S1_AT, ZM.2525.1.A1_AT, ZM.6551.1.A1_AT, ZM.9845.1.S1_AT, ZM.15280.1.A1_S_AT, ZM.4270.2.A1_A_AT, ZM.672.1.A1_AT, ZM.5822.1.A1_AT, ZM.13984.1.A1_AT, ZM.18254.1.S1_AT, ZM.8866.1.A1_AT, ZM.13944.1.A1_AT, ZM.18501.1.A1_AT, ZM.9566.1.S1_AT, ZM.5637.1.A1_AT, ZM.409.1.S1_AT, ZM.186.1.S1_AT, ZM.15023.1.A1_AT, ZM.2…			GO:0009536~plastid	49	2.25446e-18	ZM.8907.1.A1_AT, ZM.6763.4.S1_AT, ZM.3369.1.A1_AT, ZM.15306.1.A1_AT, ZM.14486.1.A1_AT, ZM.4471.2.S1_AT, ZM.15818.1.S1_AT, ZM.6763.1.S1_AT, ZM.4471.1.A1_A_AT, ZM.122.1.S1_AT, ZMAFFX.1461.1.S1_AT, ZM.16923.1.A1_AT, ZM.661.2.S1_A_AT, ZM.13960.1.A1_AT, ZMAFFX.1307.1.S1_AT, ZM.1076.2.A1_A_AT, ZM.16683.1.S1_AT, ZM.6.1.A1_AT, ZM.719.2.S1_AT, ZM.19140.1.A1_AT, ZM.283.1.S1_AT, ZM.1578.1.A1_AT, ZM.312.1.A1…
						GO:0009507~chloroplast	47	8.08306e-18	ZM.8907.1.A1_AT, ZM.6763.4.S1_AT, ZM.3369.1.A1_AT, ZM.15306.1.A1_AT, ZM.14486.1.A1_AT, ZM.4471.2.S1_AT, ZM.15818.1.S1_AT, ZM.6763.1.S1_AT, ZM.4471.1.A1_A_AT, ZM.122.1.S1_AT, ZMAFFX.1461.1.S1_AT, ZM.661.2.S1_A_AT, ZM.16923.1.A1_AT, ZMAFFX.1307.1.S1_AT, ZM.1076.2.A1_A_AT, ZM.16683.1.S1_AT, ZM.6.1.A1_AT, ZM.719.2.S1_AT, ZM.19140.1.A1_AT, ZM.283.1.S1_AT, ZM.1578.1.A1_AT, ZM.312.1.A1_AT, ZM.380.1.A1_A…
Annotation Cluster 2	Enrichment Score: 7.573857237802042					GO:0009507~chloroplast	47	8.4807e-18	ZM.8907.1.A1_AT, ZM.6763.4.S1_AT, ZM.3369.1.A1_AT, ZM.15306.1.A1_AT, ZM.14486.1.A1_AT, ZM.4471.2.S1_AT, ZM.15818.1.S1_AT, ZM.6763.1.S1_AT, ZM.4471.1.A1_A_AT, ZM.122.1.S1_AT, ZMAFFX.1461.1.S1_AT, ZM.661.2.S1_A_AT, ZM.16923.1.A1_AT, ZMAFFX.1307.1.S1_AT, ZM.1076.2.A1_A_AT, ZM.16683.1.S1_AT, ZM.6.1.A1_AT, ZM.719.2.S1_AT, ZM.19140.1.A1_AT, ZM.283.1.S1_AT, ZM.1578.1.A1_AT, ZM.312.1.A1_AT, ZM.380.1.A1_A…
Term	Count	PValue	Genes			GO:0009536~plastid	49	2.79665e-17	ZM.8907.1.A1_AT, ZM.6763.4.S1_AT, ZM.3369.1.A1_AT, ZM.15306.1.A1_AT, ZM.14486.1.A1_AT, ZM.4471.2.S1_AT, ZM.15818.1.S1_AT, ZM.6763.1.S1_AT, ZM.4471.1.A1_A_AT, ZM.122.1.S1_AT, ZMAFFX.1461.1.S1_AT, ZM.16923.1.A1_AT, ZM.661.2.S1_A_AT, ZM.13960.1.A1_AT, ZMAFFX.1307.1.S1_AT, ZM.1076.2.A1_A_AT, ZM.16683.1.S1_AT, ZM.6.1.A1_AT, ZM.719.2.S1_AT, ZM.19140.1.A1_AT, ZM.283.1.S1_AT, ZM.1578.1.A1_AT, ZM.312.1.A1…
GO:0006950~response to stress	55	8.79644e-09	ZM.4870.1.A1_A_AT, ZM.438.1.S1_AT, ZM.3994.1.S1_AT, ZM.12227.1.S1_AT, ZM.16504.1.A1_AT, ZM.631.1.S1_AT, ZM.13681.1.S1_AT, ZM.2505.1.S1_AT, ZM.4295.1.A1_AT, ZM.10175.1.A1_AT, ZM.14392.1.S1_AT, ZM.16176.1.A1_S_AT, ZM.6743.2.S1_AT, ZM.16643.1.S1_AT, ZM.11214.1.S1_AT, ZM.166.2.A1_A_AT, ZM.615.1.S1_AT, ZM.405.1.A1_AT, ZM.19263.1.S1_AT, ZM.315.1.A1_AT, ZM.3384.1.A1_A_AT, ZM.17119.1.S1_AT, ZM.10377.1.A1…			GO:0009507~chloroplast	47	1.04387e-16	ZM.8907.1.A1_AT, ZM.6763.4.S1_AT, ZM.3369.1.A1_AT, ZM.15306.1.A1_AT, ZM.14486.1.A1_AT, ZM.4471.2.S1_AT, ZM.15818.1.S1_AT, ZM.6763.1.S1_AT, ZM.4471.1.A1_A_AT, ZM.122.1.S1_AT, ZMAFFX.1461.1.S1_AT, ZM.661.2.S1_A_AT, ZM.16923.1.A1_AT, ZMAFFX.1307.1.S1_AT, ZM.1076.2.A1_A_AT, ZM.16683.1.S1_AT, ZM.6.1.A1_AT, ZM.719.2.S1_AT, ZM.19140.1.A1_AT, ZM.283.1.S1_AT, ZM.1578.1.A1_AT, ZM.312.1.A1_AT, ZM.380.1.A1_A…
GO:0006950~response to stress	55	8.9193e-09	ZM.4870.1.A1_A_AT, ZM.438.1.S1_AT, ZM.3994.1.S1_AT, ZM.12227.1.S1_AT, ZM.16504.1.A1_AT, ZM.631.1.S1_AT, ZM.13681.1.S1_AT, ZM.2505.1.S1_AT, ZM.4295.1.A1_AT, ZM.10175.1.A1_AT, ZM.14392.1.S1_AT, ZM.16176.1.A1_S_AT, ZM.6743.2.S1_AT, ZM.16643.1.S1_AT, ZM.11214.1.S1_AT, ZM.166.2.A1_A_AT, ZM.615.1.S1_AT, ZM.405.1.A1_AT, ZM.19263.1.S1_AT, ZM.315.1.A1_AT, ZM.3384.1.A1_A_AT, ZM.17119.1.S1_AT, ZM.10377.1.A1…			chloroplast	44	1.27687e-15	ZM.8907.1.A1_AT, ZMAFFX.1464.1.S1_AT, ZM.6763.4.S1_AT, ZM.13239.3.S1_AT, ZM.14314.1.A1_AT, ZM.4189.1.S1_AT, ZM.719.1.A1_AT, ZM.695.1.A1_AT, ZM.3369.1.A1_AT, ZM.15442.1.A1_AT, ZM.15306.1.A1_AT, ZM.14486.1.A1_AT, ZM.7091.2.S1_A_AT, ZM.16923.3.A1_AT, ZM.13437.1.S1_AT, ZM.4471.2.S1_AT, ZM.150.1.A1_AT, ZM.457.1.S1_AT, ZM.15818.1.S1_AT, ZM.6763.1.S1_AT, ZM.122.1.S1_AT, ZM.4471.1.A1_A_AT, ZMAFFX.1461.1.…
GO:0050896~response to stimulus	63	7.26901e-08	ZM.4870.1.A1_A_AT, ZM.438.1.S1_AT, ZM.3994.1.S1_AT, ZM.12227.1.S1_AT, ZM.16504.1.A1_AT, ZM.631.1.S1_AT, ZM.13681.1.S1_AT, ZM.2505.1.S1_AT, ZM.4295.1.A1_AT, ZM.10175.1.A1_AT, ZM.3080.1.A1_AT, ZM.14392.1.S1_AT, ZM.16176.1.A1_S_AT, ZM.6743.2.S1_AT, ZM.16643.1.S1_AT, ZM.11214.1.S1_AT, ZM.166.2.A1_A_AT, ZM.405.1.A1_AT, ZM.615.1.S1_AT, ZM.19263.1.S1_AT, ZM.315.1.A1_AT, ZM.3384.1.A1_A_AT, ZM.17119.1.S1_…
GO:0050896~response to stimulus	63	8.88092e-08	ZM.4870.1.A1_A_AT, ZM.438.1.S1_AT, ZM.3994.1.S1_AT, ZM.12227.1.S1_AT, ZM.16504.1.A1_AT, ZM.631.1.S1_AT, ZM.13681.1.S1_AT, ZM.2505.1.S1_AT, ZM.4295.1.A1_AT, ZM.10175.1.A1_AT, ZM.3080.1.A1_AT, ZM.14392.1.S1_AT, ZM.16176.1.A1_S_AT, ZM.6743.2.S1_AT, ZM.16643.1.S1_AT, ZM.11214.1.S1_AT, ZM.166.2.A1_A_AT, ZM.405.1.A1_AT, ZM.615.1.S1_AT, ZM.19263.1.S1_AT, ZM.315.1.A1_AT, ZM.3384.1.A1_A_AT, ZM.17119.1.S1_…			Annotation Cluster 2	Enrichment Score: 14.74719107759762
						Term	Count	PValue	Genes
Annotation Cluster 3	Enrichment Score: 7.47606191890667					transit peptide	36	2.56137e-23	ZM.6763.4.S1_AT, ZM.14314.1.A1_AT, ZM.4189.1.S1_AT, ZM.719.1.A1_AT, ZM.695.1.A1_AT, ZM.3369.1.A1_AT, ZM.18314.1.S1_AT, ZM.15442.1.A1_AT, ZM.15306.1.A1_AT, ZM.16923.3.A1_AT, ZM.13437.1.S1_AT, ZM.4471.2.S1_AT, ZM.457.1.S1_AT, ZM.150.1.A1_AT, ZM.15818.1.S1_AT, ZM.6763.1.S1_AT, ZM.122.1.S1_AT, ZM.4471.1.A1_A_AT, ZM.661.2.S1_A_AT, ZM.1987.2.A1_AT, ZM.13437.2.S1_AT, ZM.6.1.A1_AT, ZM.7069.1.S1_AT, ZM.67…
Term	Count	PValue	Genes			transit peptide:Chloroplast	28	3.40312e-12	ZM.6763.4.S1_AT, ZM.14314.1.A1_AT, ZM.4189.1.S1_AT, ZM.719.1.A1_AT, ZM.3369.1.A1_AT, ZM.15442.1.A1_AT, ZM.15306.1.A1_AT, ZM.16923.3.A1_AT, ZM.13437.1.S1_AT, ZM.4471.2.S1_AT, ZM.457.1.S1_AT, ZM.150.1.A1_AT, ZM.15818.1.S1_AT, ZM.6763.1.S1_AT, ZM.122.1.S1_AT, ZM.4471.1.A1_A_AT, ZM.661.2.S1_A_AT, ZM.13437.2.S1_AT, ZM.6.1.A1_AT, ZM.678.1.S1_AT, ZM.7146.1.A1_AT, ZM.288.1.A1_AT, ZM.2.1.A1_AT, ZM.719.2.S…
IPR007118:Expansin/Lol pI	14	5.4459e-09	ZM.665.1.S1_AT, ZM.14498.1.A1_AT, ZM.674.1.S1_AT, ZM.667.1.A1_AT, ZM.15023.1.A1_AT, ZM.2628.1.S1_AT, ZM.672.1.A1_AT, ZM.13944.3.S1_A_AT, ZM.5822.1.A1_AT, ZM.18254.1.S1_AT, ZM.8866.1.A1_AT, ZM.13944.1.A1_AT, ZM.9566.1.S1_AT, ZM.669.1.S1_AT, ZM.7370.1.A1_AT			plastid	34	6.57776e-11	ZMAFFX.1464.1.S1_AT, ZM.6763.4.S1_AT, ZM.14314.1.A1_AT, ZM.4189.1.S1_AT, ZM.719.1.A1_AT, ZM.695.1.A1_AT, ZM.3369.1.A1_AT, ZM.15442.1.A1_AT, ZM.15306.1.A1_AT, ZM.16923.3.A1_AT, ZM.13437.1.S1_AT, ZM.4471.2.S1_AT, ZM.457.1.S1_AT, ZM.150.1.A1_AT, ZM.15818.1.S1_AT, ZM.6763.1.S1_AT, ZM.122.1.S1_AT, ZM.4471.1.A1_A_AT, ZMAFFX.1461.1.S1_AT, ZM.661.2.S1_A_AT, ZMAFFX.1307.1.S1_AT, ZM.13437.2.S1_AT, ZM.6.1.A…
PS50842:EXPANSIN_EG45	14	9.11427e-09	ZM.665.1.S1_AT, ZM.14498.1.A1_AT, ZM.674.1.S1_AT, ZM.667.1.A1_AT, ZM.15023.1.A1_AT, ZM.2628.1.S1_AT, ZM.672.1.A1_AT, ZM.13944.3.S1_A_AT, ZM.5822.1.A1_AT, ZM.18254.1.S1_AT, ZM.8866.1.A1_AT, ZM.13944.1.A1_AT, ZM.9566.1.S1_AT, ZM.669.1.S1_AT, ZM.7370.1.A1_AT
IPR005132:Rare lipoprotein A	14	1.31195e-08	ZM.665.1.S1_AT, ZM.14498.1.A1_AT, ZM.674.1.S1_AT, ZM.667.1.A1_AT, ZM.15023.1.A1_AT, ZM.2628.1.S1_AT, ZM.672.1.A1_AT, ZM.13944.3.S1_A_AT, ZM.5822.1.A1_AT, ZM.18254.1.S1_AT, ZM.8866.1.A1_AT, ZM.13944.1.A1_AT, ZM.9566.1.S1_AT, ZM.669.1.S1_AT, ZM.7370.1.A1_AT			Annotation Cluster 3	Enrichment Score: 11.069161283258852
IPR007112:Expansin 45, endoglucanase-like	14	1.31195e-08	ZM.665.1.S1_AT, ZM.14498.1.A1_AT, ZM.674.1.S1_AT, ZM.667.1.A1_AT, ZM.15023.1.A1_AT, ZM.2628.1.S1_AT, ZM.672.1.A1_AT, ZM.13944.3.S1_A_AT, ZM.5822.1.A1_AT, ZM.18254.1.S1_AT, ZM.8866.1.A1_AT, ZM.13944.1.A1_AT, ZM.9566.1.S1_AT, ZM.669.1.S1_AT, ZM.7370.1.A1_AT			Term	Count	PValue	Genes
IPR014734:Pollen allergen, N-terminal	14	1.31195e-08	ZM.665.1.S1_AT, ZM.14498.1.A1_AT, ZM.674.1.S1_AT, ZM.667.1.A1_AT, ZM.15023.1.A1_AT, ZM.2628.1.S1_AT, ZM.672.1.A1_AT, ZM.13944.3.S1_A_AT, ZM.5822.1.A1_AT, ZM.18254.1.S1_AT, ZM.8866.1.A1_AT, ZM.13944.1.A1_AT, ZM.9566.1.S1_AT, ZM.669.1.S1_AT, ZM.7370.1.A1_AT			GO:0015979~photosynthesis	31	4.01419e-12	ZM.8907.1.A1_AT, ZMAFFX.1464.1.S1_AT, ZM.6763.4.S1_AT, ZM.13239.3.S1_AT, ZM.14314.1.A1_AT, ZM.19071.1.S1_AT, ZM.18314.1.S1_AT, ZM.8882.1.S1_AT, ZM.15442.1.A1_AT, ZM.749.1.S1_AT, ZM.14486.1.A1_AT, ZM.1735.1.S1_AT, ZM.7091.2.S1_A_AT, ZM.16923.3.A1_AT, ZM.14810.1.S1_A_AT, ZM.4471.2.S1_AT, ZM.6763.1.S1_AT, ZM.4471.1.A1_A_AT, ZM.16923.1.A1_AT, ZM.13960.1.A1_AT, ZM.1085.2.A1_AT, ZM.13239.2.A1_AT, ZM.10…
PF03330:DPBB_1	14	1.47065e-08	ZM.665.1.S1_AT, ZM.14498.1.A1_AT, ZM.674.1.S1_AT, ZM.667.1.A1_AT, ZM.15023.1.A1_AT, ZM.2628.1.S1_AT, ZM.672.1.A1_AT, ZM.13944.3.S1_A_AT, ZM.5822.1.A1_AT, ZM.18254.1.S1_AT, ZM.8866.1.A1_AT, ZM.13944.1.A1_AT, ZM.9566.1.S1_AT, ZM.669.1.S1_AT, ZM.7370.1.A1_AT			GO:0015979~photosynthesis	31	8.25471e-12	ZM.8907.1.A1_AT, ZMAFFX.1464.1.S1_AT, ZM.6763.4.S1_AT, ZM.13239.3.S1_AT, ZM.14314.1.A1_AT, ZM.19071.1.S1_AT, ZM.18314.1.S1_AT, ZM.8882.1.S1_AT, ZM.15442.1.A1_AT, ZM.749.1.S1_AT, ZM.14486.1.A1_AT, ZM.1735.1.S1_AT, ZM.7091.2.S1_A_AT, ZM.16923.3.A1_AT, ZM.14810.1.S1_A_AT, ZM.4471.2.S1_AT, ZM.6763.1.S1_AT, ZM.4471.1.A1_A_AT, ZM.16923.1.A1_AT, ZM.13960.1.A1_AT, ZM.1085.2.A1_AT, ZM.13239.2.A1_AT, ZM.10…
PS50843:EXPANSIN_CBD	14	2.05641e-08	ZM.665.1.S1_AT, ZM.14498.1.A1_AT, ZM.674.1.S1_AT, ZM.667.1.A1_AT, ZM.15023.1.A1_AT, ZM.2628.1.S1_AT, ZM.672.1.A1_AT, ZM.13944.3.S1_A_AT, ZM.5822.1.A1_AT, ZM.18254.1.S1_AT, ZM.8866.1.A1_AT, ZM.13944.1.A1_AT, ZM.9566.1.S1_AT, ZM.669.1.S1_AT, ZM.7370.1.A1_AT			GO:0015979~photosynthesis	31	1.87161e-11	ZM.8907.1.A1_AT, ZMAFFX.1464.1.S1_AT, ZM.6763.4.S1_AT, ZM.13239.3.S1_AT, ZM.14314.1.A1_AT, ZM.19071.1.S1_AT, ZM.18314.1.S1_AT, ZM.8882.1.S1_AT, ZM.15442.1.A1_AT, ZM.749.1.S1_AT, ZM.14486.1.A1_AT, ZM.1735.1.S1_AT, ZM.7091.2.S1_A_AT, ZM.16923.3.A1_AT, ZM.14810.1.S1_A_AT, ZM.4471.2.S1_AT, ZM.6763.1.S1_AT, ZM.4471.1.A1_A_AT, ZM.16923.1.A1_AT, ZM.13960.1.A1_AT, ZM.1085.2.A1_AT, ZM.13239.2.A1_AT, ZM.10…
IPR007117:Pollen allergen/expansin, C-terminal	14	2.94622e-08	ZM.665.1.S1_AT, ZM.14498.1.A1_AT, ZM.674.1.S1_AT, ZM.667.1.A1_AT, ZM.15023.1.A1_AT, ZM.2628.1.S1_AT, ZM.672.1.A1_AT, ZM.13944.3.S1_A_AT, ZM.5822.1.A1_AT, ZM.18254.1.S1_AT, ZM.8866.1.A1_AT, ZM.13944.1.A1_AT, ZM.9566.1.S1_AT, ZM.669.1.S1_AT, ZM.7370.1.A1_AT
PS50842:Expansin, family-45 endoglucanase-like domain profile.	14	3.26786e-08	ZM.665.1.S1_AT, ZM.14498.1.A1_AT, ZM.674.1.S1_AT, ZM.667.1.A1_AT, ZM.15023.1.A1_AT, ZM.2628.1.S1_AT, ZM.672.1.A1_AT, ZM.13944.3.S1_A_AT, ZM.5822.1.A1_AT, ZM.18254.1.S1_AT, ZM.8866.1.A1_AT, ZM.13944.1.A1_AT, ZM.9566.1.S1_AT, ZM.669.1.S1_AT, ZM.7370.1.A1_AT			Annotation Cluster 4	Enrichment Score: 6.231621467015023
PF01357:Pollen_allerg_1	14	3.2993e-08	ZM.665.1.S1_AT, ZM.14498.1.A1_AT, ZM.674.1.S1_AT, ZM.667.1.A1_AT, ZM.15023.1.A1_AT, ZM.2628.1.S1_AT, ZM.672.1.A1_AT, ZM.13944.3.S1_A_AT, ZM.5822.1.A1_AT, ZM.18254.1.S1_AT, ZM.8866.1.A1_AT, ZM.13944.1.A1_AT, ZM.9566.1.S1_AT, ZM.669.1.S1_AT, ZM.7370.1.A1_AT			Term	Count	PValue	Genes
PS50843:Expansin, Cellulose-binding-like domain profile.	14	4.99428e-08	ZM.665.1.S1_AT, ZM.14498.1.A1_AT, ZM.674.1.S1_AT, ZM.667.1.A1_AT, ZM.15023.1.A1_AT, ZM.2628.1.S1_AT, ZM.672.1.A1_AT, ZM.13944.3.S1_A_AT, ZM.5822.1.A1_AT, ZM.18254.1.S1_AT, ZM.8866.1.A1_AT, ZM.13944.1.A1_AT, ZM.9566.1.S1_AT, ZM.669.1.S1_AT, ZM.7370.1.A1_AT			GO:0034357~photosynthetic membrane	18	3.51254e-08	ZMAFFX.1464.1.S1_AT, ZM.1085.4.A1_AT, ZM.14396.1.S1_AT, ZM.19071.1.S1_AT, ZM.14314.1.A1_AT, ZM.15442.1.A1_AT, ZM.18100.3.A1_AT, ZM.1735.1.S1_AT, ZM.1087.1.S1_AT, ZM.5837.1.S1_AT, ZM.5797.2.A1_A_AT, ZM.16923.3.A1_AT, ZM.14810.1.S1_A_AT, ZM.3410.1.A1_AT, ZM.380.1.A1_AT, ZM.3895.1.A1_AT, ZM.1085.2.A1_AT, ZM.272.1.A1_AT
SSF49590:Expan_Lol_pI_C	14	4.1923e-07	ZM.665.1.S1_AT, ZM.14498.1.A1_AT, ZM.674.1.S1_AT, ZM.667.1.A1_AT, ZM.15023.1.A1_AT, ZM.2628.1.S1_AT, ZM.672.1.A1_AT, ZM.13944.3.S1_A_AT, ZM.5822.1.A1_AT, ZM.18254.1.S1_AT, ZM.8866.1.A1_AT, ZM.13944.1.A1_AT, ZM.9566.1.S1_AT, ZM.669.1.S1_AT, ZM.7370.1.A1_AT			GO:0034357~photosynthetic membrane	18	4.67811e-08	ZMAFFX.1464.1.S1_AT, ZM.1085.4.A1_AT, ZM.14396.1.S1_AT, ZM.19071.1.S1_AT, ZM.14314.1.A1_AT, ZM.15442.1.A1_AT, ZM.18100.3.A1_AT, ZM.1735.1.S1_AT, ZM.1087.1.S1_AT, ZM.5837.1.S1_AT, ZM.5797.2.A1_A_AT, ZM.16923.3.A1_AT, ZM.14810.1.S1_A_AT, ZM.3410.1.A1_AT, ZM.380.1.A1_AT, ZM.3895.1.A1_AT, ZM.1085.2.A1_AT, ZM.272.1.A1_AT
PR01225:EXPANSNFAMLY	14	2.8718e-06	ZM.665.1.S1_AT, ZM.14498.1.A1_AT, ZM.674.1.S1_AT, ZM.667.1.A1_AT, ZM.15023.1.A1_AT, ZM.2628.1.S1_AT, ZM.672.1.A1_AT, ZM.13944.3.S1_A_AT, ZM.5822.1.A1_AT, ZM.18254.1.S1_AT, ZM.8866.1.A1_AT, ZM.13944.1.A1_AT, ZM.9566.1.S1_AT, ZM.669.1.S1_AT, ZM.7370.1.A1_AT			GO:0034357~photosynthetic membrane	18	5.57989e-08	ZMAFFX.1464.1.S1_AT, ZM.1085.4.A1_AT, ZM.14396.1.S1_AT, ZM.19071.1.S1_AT, ZM.14314.1.A1_AT, ZM.15442.1.A1_AT, ZM.18100.3.A1_AT, ZM.1735.1.S1_AT, ZM.1087.1.S1_AT, ZM.5837.1.S1_AT, ZM.5797.2.A1_A_AT, ZM.16923.3.A1_AT, ZM.14810.1.S1_A_AT, ZM.3410.1.A1_AT, ZM.380.1.A1_AT, ZM.3895.1.A1_AT, ZM.1085.2.A1_AT, ZM.272.1.A1_AT
						GO:0034357~photosynthetic membrane	18	1.92579e-07	ZMAFFX.1464.1.S1_AT, ZM.1085.4.A1_AT, ZM.14396.1.S1_AT, ZM.19071.1.S1_AT, ZM.14314.1.A1_AT, ZM.15442.1.A1_AT, ZM.18100.3.A1_AT, ZM.1735.1.S1_AT, ZM.1087.1.S1_AT, ZM.5837.1.S1_AT, ZM.5797.2.A1_A_AT, ZM.16923.3.A1_AT, ZM.14810.1.S1_A_AT, ZM.3410.1.A1_AT, ZM.380.1.A1_AT, ZM.3895.1.A1_AT, ZM.1085.2.A1_AT, ZM.272.1.A1_AT
Annotation Cluster 4	Enrichment Score: 6.465340272148141					GO:0009579~thylakoid	20	5.58138e-07	ZMAFFX.1464.1.S1_AT, ZM.1085.4.A1_AT, ZM.14396.1.S1_AT, ZM.19071.1.S1_AT, ZM.14314.1.A1_AT, ZM.15442.1.A1_AT, ZM.18100.3.A1_AT, ZM.1735.1.S1_AT, ZM.1087.1.S1_AT, ZM.5837.1.S1_AT, ZM.16923.3.A1_AT, ZM.5797.2.A1_A_AT, ZM.14810.1.S1_A_AT, ZM.7003.1.A1_AT, ZM.3410.1.A1_AT, ZM.380.1.A1_AT, ZM.3895.1.A1_AT, ZMAFFX.1461.1.S1_AT, ZM.1085.2.A1_AT, ZM.272.1.A1_AT
Term	Count	PValue	Genes			GO:0009579~thylakoid	20	7.52012e-07	ZMAFFX.1464.1.S1_AT, ZM.1085.4.A1_AT, ZM.14396.1.S1_AT, ZM.19071.1.S1_AT, ZM.14314.1.A1_AT, ZM.15442.1.A1_AT, ZM.18100.3.A1_AT, ZM.1735.1.S1_AT, ZM.1087.1.S1_AT, ZM.5837.1.S1_AT, ZM.16923.3.A1_AT, ZM.5797.2.A1_A_AT, ZM.14810.1.S1_A_AT, ZM.7003.1.A1_AT, ZM.3410.1.A1_AT, ZM.380.1.A1_AT, ZM.3895.1.A1_AT, ZMAFFX.1461.1.S1_AT, ZM.1085.2.A1_AT, ZM.272.1.A1_AT
GO:0016798~hydrolase activity, acting on glycosyl bonds	37	6.31261e-08	ZM.4398.1.S1_AT, ZM.3557.1.A1_AT, ZM.1085.1.A1_A_AT, ZM.8099.1.S1_AT, ZM.2227.1.A1_AT, ZM.704.1.S1_AT, ZM.6689.1.A1_AT, ZM.7008.1.A1_AT, ZM.1595.1.S1_AT, ZM.389.1.S1_AT, ZM.508.1.S1_AT, ZM.6626.1.A1_AT, ZM.2478.1.A1_AT, ZM.18611.1.A1_AT, ZM.1454.1.A1_AT, ZM.847.1.S1_AT, ZM.4252.1.A1_AT, ZM.16805.3.S1_AT, ZM.9873.1.A1_AT, ZM.8822.2.A1_AT, ZM.13537.1.S1_AT, ZM.18501.1.A1_AT, ZM.13632.1.A1_AT, ZM.79…			GO:0009579~thylakoid	20	8.8867e-07	ZMAFFX.1464.1.S1_AT, ZM.1085.4.A1_AT, ZM.14396.1.S1_AT, ZM.19071.1.S1_AT, ZM.14314.1.A1_AT, ZM.15442.1.A1_AT, ZM.18100.3.A1_AT, ZM.1735.1.S1_AT, ZM.1087.1.S1_AT, ZM.5837.1.S1_AT, ZM.16923.3.A1_AT, ZM.5797.2.A1_A_AT, ZM.14810.1.S1_A_AT, ZM.7003.1.A1_AT, ZM.3410.1.A1_AT, ZM.380.1.A1_AT, ZM.3895.1.A1_AT, ZMAFFX.1461.1.S1_AT, ZM.1085.2.A1_AT, ZM.272.1.A1_AT
GO:0016798~hydrolase activity, acting on glycosyl bonds	37	1.57553e-07	ZM.4398.1.S1_AT, ZM.3557.1.A1_AT, ZM.1085.1.A1_A_AT, ZM.8099.1.S1_AT, ZM.2227.1.A1_AT, ZM.704.1.S1_AT, ZM.6689.1.A1_AT, ZM.7008.1.A1_AT, ZM.1595.1.S1_AT, ZM.389.1.S1_AT, ZM.508.1.S1_AT, ZM.6626.1.A1_AT, ZM.2478.1.A1_AT, ZM.18611.1.A1_AT, ZM.1454.1.A1_AT, ZM.847.1.S1_AT, ZM.4252.1.A1_AT, ZM.16805.3.S1_AT, ZM.9873.1.A1_AT, ZM.8822.2.A1_AT, ZM.13537.1.S1_AT, ZM.18501.1.A1_AT, ZM.13632.1.A1_AT, ZM.79…			GO:0009579~thylakoid	20	9.00207e-07	ZMAFFX.1464.1.S1_AT, ZM.1085.4.A1_AT, ZM.14396.1.S1_AT, ZM.19071.1.S1_AT, ZM.14314.1.A1_AT, ZM.15442.1.A1_AT, ZM.18100.3.A1_AT, ZM.1735.1.S1_AT, ZM.1087.1.S1_AT, ZM.5837.1.S1_AT, ZM.16923.3.A1_AT, ZM.5797.2.A1_A_AT, ZM.14810.1.S1_A_AT, ZM.7003.1.A1_AT, ZM.3410.1.A1_AT, ZM.380.1.A1_AT, ZM.3895.1.A1_AT, ZMAFFX.1461.1.S1_AT, ZM.1085.2.A1_AT, ZM.272.1.A1_AT
GO:0004553~hydrolase activity, hydrolyzing O-glycosyl compounds	33	7.66039e-07	ZM.4398.1.S1_AT, ZM.3557.1.A1_AT, ZM.1085.1.A1_A_AT, ZM.2227.1.A1_AT, ZM.704.1.S1_AT, ZM.6689.1.A1_AT, ZM.7008.1.A1_AT, ZM.1595.1.S1_AT, ZM.508.1.S1_AT, ZM.6626.1.A1_AT, ZM.2478.1.A1_AT, ZM.18611.1.A1_AT, ZM.1454.1.A1_AT, ZM.847.1.S1_AT, ZM.4252.1.A1_AT, ZM.16805.3.S1_AT, ZM.9873.1.A1_AT, ZM.8822.2.A1_AT, ZM.13537.1.S1_AT, ZM.18501.1.A1_AT, ZM.791.1.S1_S_AT, ZM.6450.1.S1_AT, ZM.5637.1.A1_AT, ZM.4…			GO:0009521~photosystem	15	1.2169e-06	ZMAFFX.1464.1.S1_AT, ZM.1085.4.A1_AT, ZM.14396.1.S1_AT, ZM.19071.1.S1_AT, ZM.14314.1.A1_AT, ZM.15442.1.A1_AT, ZM.18100.3.A1_AT, ZM.1735.1.S1_AT, ZM.5837.1.S1_AT, ZM.5797.2.A1_A_AT, ZM.16923.3.A1_AT, ZM.14810.1.S1_A_AT, ZM.380.1.A1_AT, ZM.3895.1.A1_AT, ZM.1085.2.A1_AT
GO:0004553~hydrolase activity, hydrolyzing O-glycosyl compounds	33	1.80614e-06	ZM.4398.1.S1_AT, ZM.3557.1.A1_AT, ZM.1085.1.A1_A_AT, ZM.2227.1.A1_AT, ZM.704.1.S1_AT, ZM.6689.1.A1_AT, ZM.7008.1.A1_AT, ZM.1595.1.S1_AT, ZM.508.1.S1_AT, ZM.6626.1.A1_AT, ZM.2478.1.A1_AT, ZM.18611.1.A1_AT, ZM.1454.1.A1_AT, ZM.847.1.S1_AT, ZM.4252.1.A1_AT, ZM.16805.3.S1_AT, ZM.9873.1.A1_AT, ZM.8822.2.A1_AT, ZM.13537.1.S1_AT, ZM.18501.1.A1_AT, ZM.791.1.S1_S_AT, ZM.6450.1.S1_AT, ZM.5637.1.A1_AT, ZM.4…			GO:0009521~photosystem	15	1.5323e-06	ZMAFFX.1464.1.S1_AT, ZM.1085.4.A1_AT, ZM.14396.1.S1_AT, ZM.19071.1.S1_AT, ZM.14314.1.A1_AT, ZM.15442.1.A1_AT, ZM.18100.3.A1_AT, ZM.1735.1.S1_AT, ZM.5837.1.S1_AT, ZM.5797.2.A1_A_AT, ZM.16923.3.A1_AT, ZM.14810.1.S1_A_AT, ZM.380.1.A1_AT, ZM.3895.1.A1_AT, ZM.1085.2.A1_AT
						GO:0009521~photosystem	15	1.77827e-06	ZMAFFX.1464.1.S1_AT, ZM.1085.4.A1_AT, ZM.14396.1.S1_AT, ZM.19071.1.S1_AT, ZM.14314.1.A1_AT, ZM.15442.1.A1_AT, ZM.18100.3.A1_AT, ZM.1735.1.S1_AT, ZM.5837.1.S1_AT, ZM.5797.2.A1_A_AT, ZM.16923.3.A1_AT, ZM.14810.1.S1_A_AT, ZM.380.1.A1_AT, ZM.3895.1.A1_AT, ZM.1085.2.A1_AT
Annotation Cluster 5	Enrichment Score: 6.3440780929022145					GO:0009521~photosystem	15	1.79395e-06	ZMAFFX.1464.1.S1_AT, ZM.1085.4.A1_AT, ZM.14396.1.S1_AT, ZM.19071.1.S1_AT, ZM.14314.1.A1_AT, ZM.15442.1.A1_AT, ZM.18100.3.A1_AT, ZM.1735.1.S1_AT, ZM.5837.1.S1_AT, ZM.5797.2.A1_A_AT, ZM.16923.3.A1_AT, ZM.14810.1.S1_A_AT, ZM.380.1.A1_AT, ZM.3895.1.A1_AT, ZM.1085.2.A1_AT
Term	Count	PValue	Genes			GO:0009579~thylakoid	20	3.22371e-06	ZMAFFX.1464.1.S1_AT, ZM.1085.4.A1_AT, ZM.14396.1.S1_AT, ZM.19071.1.S1_AT, ZM.14314.1.A1_AT, ZM.15442.1.A1_AT, ZM.18100.3.A1_AT, ZM.1735.1.S1_AT, ZM.1087.1.S1_AT, ZM.5837.1.S1_AT, ZM.16923.3.A1_AT, ZM.5797.2.A1_A_AT, ZM.14810.1.S1_A_AT, ZM.7003.1.A1_AT, ZM.3410.1.A1_AT, ZM.380.1.A1_AT, ZM.3895.1.A1_AT, ZMAFFX.1461.1.S1_AT, ZM.1085.2.A1_AT, ZM.272.1.A1_AT
11351085	10	4.57567e-10	ZM.13728.1.S1_AT, ZM.9565.1.A1_AT, ZM.14498.1.A1_AT, ZM.665.1.S1_AT, ZM.674.1.S1_AT, ZM.667.1.A1_AT, ZM.13944.1.A1_AT, ZM.669.1.S1_AT, ZM.9566.1.S1_AT, ZM.672.1.A1_AT, ZM.13944.3.S1_A_AT			GO:0009521~photosystem	15	5.0299e-06	ZMAFFX.1464.1.S1_AT, ZM.1085.4.A1_AT, ZM.14396.1.S1_AT, ZM.19071.1.S1_AT, ZM.14314.1.A1_AT, ZM.15442.1.A1_AT, ZM.18100.3.A1_AT, ZM.1735.1.S1_AT, ZM.5837.1.S1_AT, ZM.5797.2.A1_A_AT, ZM.16923.3.A1_AT, ZM.14810.1.S1_A_AT, ZM.380.1.A1_AT, ZM.3895.1.A1_AT, ZM.1085.2.A1_AT
PF03330:Rare lipoprotein A	8	5.44355e-08	ZM.14498.1.A1_AT, ZM.665.1.S1_AT, ZM.674.1.S1_AT, ZM.667.1.A1_AT, ZM.13944.1.A1_AT, ZM.669.1.S1_AT, ZM.9566.1.S1_AT, ZM.672.1.A1_AT, ZM.13944.3.S1_A_AT
PF01357:Pollen allergen	8	5.44355e-08	ZM.14498.1.A1_AT, ZM.665.1.S1_AT, ZM.674.1.S1_AT, ZM.667.1.A1_AT, ZM.13944.1.A1_AT, ZM.669.1.S1_AT, ZM.9566.1.S1_AT, ZM.672.1.A1_AT, ZM.13944.3.S1_A_AT			Annotation Cluster 5	Enrichment Score: 6.072476874172694
PIRSF019642:major pollen allergen/expansion	8	3.55976e-06	ZM.14498.1.A1_AT, ZM.665.1.S1_AT, ZM.674.1.S1_AT, ZM.667.1.A1_AT, ZM.13944.1.A1_AT, ZM.669.1.S1_AT, ZM.9566.1.S1_AT, ZM.672.1.A1_AT, ZM.13944.3.S1_A_AT			Term	Count	PValue	Genes
IPB005132:Rare lipoprotein A	8	9.00027e-06	ZM.14498.1.A1_AT, ZM.665.1.S1_AT, ZM.674.1.S1_AT, ZM.667.1.A1_AT, ZM.13944.1.A1_AT, ZM.669.1.S1_AT, ZM.9566.1.S1_AT, ZM.672.1.A1_AT, ZM.13944.3.S1_A_AT			GO:0055114~oxidation reduction	79	1.9917e-07	ZM.2358.1.A1_AT, ZM.6763.4.S1_AT, ZM.13133.1.S1_AT, ZM.157.1.S1_AT, ZM.5727.2.A1_AT, ZM.125.1.S1_AT, ZM.3592.1.S1_AT, ZM.16289.1.A1_AT, ZM.10097.1.A1_AT, ZM.445.1.S1_AT, ZM.13975.1.A1_AT, ZM.16176.1.A1_S_AT, ZM.15818.1.S1_AT, ZM.8610.1.A1_AT, ZM.6763.1.S1_AT, ZM.1702.1.A1_AT, ZM.122.1.S1_AT, ZM.18989.1.S1_AT, ZM.5744.1.A1_AT, ZM.1987.2.A1_AT, ZM.10312.1.A1_AT, ZM.6.1.A1_AT, ZM.719.2.S1_AT, ZM.315…
IPB007117:Pollen allergen/expansin, C-terminal	7	0.000198444	ZM.14498.1.A1_AT, ZM.665.1.S1_AT, ZM.674.1.S1_AT, ZM.667.1.A1_AT, ZM.13944.1.A1_AT, ZM.9566.1.S1_AT, ZM.672.1.A1_AT, ZM.13944.3.S1_A_AT			GO:0055114~oxidation reduction	79	7.63341e-07	ZM.2358.1.A1_AT, ZM.6763.4.S1_AT, ZM.13133.1.S1_AT, ZM.157.1.S1_AT, ZM.5727.2.A1_AT, ZM.125.1.S1_AT, ZM.3592.1.S1_AT, ZM.16289.1.A1_AT, ZM.10097.1.A1_AT, ZM.445.1.S1_AT, ZM.13975.1.A1_AT, ZM.16176.1.A1_S_AT, ZM.15818.1.S1_AT, ZM.8610.1.A1_AT, ZM.6763.1.S1_AT, ZM.1702.1.A1_AT, ZM.122.1.S1_AT, ZM.18989.1.S1_AT, ZM.5744.1.A1_AT, ZM.1987.2.A1_AT, ZM.10312.1.A1_AT, ZM.6.1.A1_AT, ZM.719.2.S1_AT, ZM.315…
						GO:0055114~oxidation reduction	79	8.89364e-07	ZM.2358.1.A1_AT, ZM.6763.4.S1_AT, ZM.13133.1.S1_AT, ZM.157.1.S1_AT, ZM.5727.2.A1_AT, ZM.125.1.S1_AT, ZM.3592.1.S1_AT, ZM.16289.1.A1_AT, ZM.10097.1.A1_AT, ZM.445.1.S1_AT, ZM.13975.1.A1_AT, ZM.16176.1.A1_S_AT, ZM.15818.1.S1_AT, ZM.8610.1.A1_AT, ZM.6763.1.S1_AT, ZM.1702.1.A1_AT, ZM.122.1.S1_AT, ZM.18989.1.S1_AT, ZM.5744.1.A1_AT, ZM.1987.2.A1_AT, ZM.10312.1.A1_AT, ZM.6.1.A1_AT, ZM.719.2.S1_AT, ZM.315…
Annotation Cluster 6	Enrichment Score: 6.0013255522749125					GO:0016491~oxidoreductase activity	94	1.72164e-06	ZM.2358.1.A1_AT, ZM.6763.4.S1_AT, ZM.157.1.S1_AT, ZM.13133.1.S1_AT, ZM.5727.2.A1_AT, ZM.125.1.S1_AT, ZM.8268.1.S1_AT, ZM.3592.1.S1_AT, ZM.16289.1.A1_AT, ZM.17494.1.A1_AT, ZM.10097.1.A1_AT, ZM.445.1.S1_AT, ZM.13975.1.A1_AT, ZM.2236.1.S1_AT, ZM.16176.1.A1_S_AT, ZM.8610.1.A1_AT, ZM.4812.1.S1_AT, ZM.6763.1.S1_AT, ZM.9753.1.A1_AT, ZM.1702.1.A1_AT, ZM.122.1.S1_AT, ZM.18989.1.S1_AT, ZM.5744.1.A1_AT, ZM.…
Term	Count	PValue	Genes			GO:0016491~oxidoreductase activity	94	1.86487e-06	ZM.2358.1.A1_AT, ZM.6763.4.S1_AT, ZM.157.1.S1_AT, ZM.13133.1.S1_AT, ZM.5727.2.A1_AT, ZM.125.1.S1_AT, ZM.8268.1.S1_AT, ZM.3592.1.S1_AT, ZM.16289.1.A1_AT, ZM.17494.1.A1_AT, ZM.10097.1.A1_AT, ZM.445.1.S1_AT, ZM.13975.1.A1_AT, ZM.2236.1.S1_AT, ZM.16176.1.A1_S_AT, ZM.8610.1.A1_AT, ZM.4812.1.S1_AT, ZM.6763.1.S1_AT, ZM.9753.1.A1_AT, ZM.1702.1.A1_AT, ZM.122.1.S1_AT, ZM.18989.1.S1_AT, ZM.5744.1.A1_AT, ZM.…
GO:0046906~tetrapyrrole binding	34	1.59971e-07	ZM.6946.1.A1_AT, ZM.4274.1.S1_AT, ZM.14316.1.S1_AT, ZM.4338.1.A1_AT, ZM.15442.1.A1_AT, ZM.5504.1.A1_AT, ZM.11849.1.A1_AT, ZM.5170.1.S1_AT, ZM.2505.1.S1_AT, ZM.16923.3.A1_AT, ZM.2136.1.S1_AT, ZM.6507.1.S1_AT, ZM.16176.1.A1_S_AT, ZM.16643.1.S1_AT, ZM.11214.1.S1_AT, ZM.1415.1.A1_AT, ZM.5744.1.A1_AT, ZM.390.1.S1_AT, ZM.405.1.A1_AT, ZMAFFX.1502.1.S1_AT, ZM.3573.1.A1_AT, ZM.17240.1.A1_AT, ZM.315.1.A1_A…
GO:0046906~tetrapyrrole binding	34	1.78035e-07	ZM.6946.1.A1_AT, ZM.4274.1.S1_AT, ZM.14316.1.S1_AT, ZM.4338.1.A1_AT, ZM.15442.1.A1_AT, ZM.5504.1.A1_AT, ZM.11849.1.A1_AT, ZM.5170.1.S1_AT, ZM.2505.1.S1_AT, ZM.16923.3.A1_AT, ZM.2136.1.S1_AT, ZM.6507.1.S1_AT, ZM.16176.1.A1_S_AT, ZM.16643.1.S1_AT, ZM.11214.1.S1_AT, ZM.1415.1.A1_AT, ZM.5744.1.A1_AT, ZM.390.1.S1_AT, ZM.405.1.A1_AT, ZMAFFX.1502.1.S1_AT, ZM.3573.1.A1_AT, ZM.17240.1.A1_AT, ZM.315.1.A1_A…			Annotation Cluster 6	Enrichment Score: 6.050836968557332
GO:0046906~tetrapyrrole binding	34	2.28448e-07	ZM.6946.1.A1_AT, ZM.4274.1.S1_AT, ZM.14316.1.S1_AT, ZM.4338.1.A1_AT, ZM.15442.1.A1_AT, ZM.5504.1.A1_AT, ZM.11849.1.A1_AT, ZM.5170.1.S1_AT, ZM.2505.1.S1_AT, ZM.16923.3.A1_AT, ZM.2136.1.S1_AT, ZM.6507.1.S1_AT, ZM.16176.1.A1_S_AT, ZM.16643.1.S1_AT, ZM.11214.1.S1_AT, ZM.1415.1.A1_AT, ZM.5744.1.A1_AT, ZM.390.1.S1_AT, ZM.405.1.A1_AT, ZMAFFX.1502.1.S1_AT, ZM.3573.1.A1_AT, ZM.17240.1.A1_AT, ZM.315.1.A1_A…			Term	Count	PValue	Genes
GO:0020037~heme binding	32	9.12401e-07	ZM.6946.1.A1_AT, ZM.4274.1.S1_AT, ZM.14316.1.S1_AT, ZM.4338.1.A1_AT, ZM.5504.1.A1_AT, ZM.11849.1.A1_AT, ZM.5170.1.S1_AT, ZM.2505.1.S1_AT, ZM.2136.1.S1_AT, ZM.6507.1.S1_AT, ZM.16176.1.A1_S_AT, ZM.16643.1.S1_AT, ZM.11214.1.S1_AT, ZM.1415.1.A1_AT, ZM.5744.1.A1_AT, ZM.390.1.S1_AT, ZM.405.1.A1_AT, ZMAFFX.1502.1.S1_AT, ZM.3573.1.A1_AT, ZM.17240.1.A1_AT, ZM.315.1.A1_AT, ZM.18111.1.S1_AT, ZM.227.1.S2_S_A…			IPR001344:Chlorophyll A-B binding protein	13	8.69026e-08	ZM.8907.1.A1_AT, ZM.13239.3.S1_AT, ZM.1076.2.A1_A_AT, ZM.16683.1.S1_AT, ZM.8882.1.S1_AT, ZM.15442.1.A1_AT, ZM.749.1.S1_AT, ZM.14486.1.A1_AT, ZM.7091.2.S1_A_AT, ZM.16923.3.A1_AT, ZM.1578.1.A1_AT, ZM.16923.1.A1_AT, ZM.13239.2.A1_AT
GO:0020037~heme binding	32	1.1569e-06	ZM.6946.1.A1_AT, ZM.4274.1.S1_AT, ZM.14316.1.S1_AT, ZM.4338.1.A1_AT, ZM.5504.1.A1_AT, ZM.11849.1.A1_AT, ZM.5170.1.S1_AT, ZM.2505.1.S1_AT, ZM.2136.1.S1_AT, ZM.6507.1.S1_AT, ZM.16176.1.A1_S_AT, ZM.16643.1.S1_AT, ZM.11214.1.S1_AT, ZM.1415.1.A1_AT, ZM.5744.1.A1_AT, ZM.390.1.S1_AT, ZM.405.1.A1_AT, ZMAFFX.1502.1.S1_AT, ZM.3573.1.A1_AT, ZM.17240.1.A1_AT, ZM.315.1.A1_AT, ZM.18111.1.S1_AT, ZM.227.1.S2_S_A…			PF00504:Chloroa_b-bind	13	8.89599e-08	ZM.8907.1.A1_AT, ZM.13239.3.S1_AT, ZM.1076.2.A1_A_AT, ZM.16683.1.S1_AT, ZM.8882.1.S1_AT, ZM.15442.1.A1_AT, ZM.749.1.S1_AT, ZM.14486.1.A1_AT, ZM.7091.2.S1_A_AT, ZM.16923.3.A1_AT, ZM.1578.1.A1_AT, ZM.16923.1.A1_AT, ZM.13239.2.A1_AT
GO:0020037~heme binding	32	2.01144e-06	ZM.6946.1.A1_AT, ZM.4274.1.S1_AT, ZM.14316.1.S1_AT, ZM.4338.1.A1_AT, ZM.5504.1.A1_AT, ZM.11849.1.A1_AT, ZM.5170.1.S1_AT, ZM.2505.1.S1_AT, ZM.2136.1.S1_AT, ZM.6507.1.S1_AT, ZM.16176.1.A1_S_AT, ZM.16643.1.S1_AT, ZM.11214.1.S1_AT, ZM.1415.1.A1_AT, ZM.5744.1.A1_AT, ZM.390.1.S1_AT, ZM.405.1.A1_AT, ZMAFFX.1502.1.S1_AT, ZM.3573.1.A1_AT, ZM.17240.1.A1_AT, ZM.315.1.A1_AT, ZM.18111.1.S1_AT, ZM.227.1.S2_S_A…			GO:0009765~photosynthesis, light harvesting	13	1.17713e-07	ZM.8907.1.A1_AT, ZM.13239.3.S1_AT, ZM.1076.2.A1_A_AT, ZM.16683.1.S1_AT, ZM.8882.1.S1_AT, ZM.15442.1.A1_AT, ZM.749.1.S1_AT, ZM.14486.1.A1_AT, ZM.7091.2.S1_A_AT, ZM.16923.3.A1_AT, ZM.1578.1.A1_AT, ZM.16923.1.A1_AT, ZM.13239.2.A1_AT
heme	28	7.086e-05	ZM.6946.1.A1_AT, ZM.4274.1.S1_AT, ZM.14316.1.S1_AT, ZM.4338.1.A1_AT, ZM.5504.1.A1_AT, ZM.11849.1.A1_AT, ZM.2505.1.S1_AT, ZM.5170.1.S1_AT, ZM.2136.1.S1_AT, ZM.16176.1.A1_S_AT, ZM.16643.1.S1_AT, ZM.11214.1.S1_AT, ZM.1415.1.A1_AT, ZM.5744.1.A1_AT, ZM.390.1.S1_AT, ZM.405.1.A1_AT, ZMAFFX.1502.1.S1_AT, ZM.3573.1.A1_AT, ZM.315.1.A1_AT, ZM.18111.1.S1_AT, ZM.91.1.S1_AT, ZM.1616.1.A1_AT, ZM.9563.1.A1_AT, Z…			GO:0009765~photosynthesis, light harvesting	13	1.42025e-07	ZM.8907.1.A1_AT, ZM.13239.3.S1_AT, ZM.1076.2.A1_A_AT, ZM.16683.1.S1_AT, ZM.8882.1.S1_AT, ZM.15442.1.A1_AT, ZM.749.1.S1_AT, ZM.14486.1.A1_AT, ZM.7091.2.S1_A_AT, ZM.16923.3.A1_AT, ZM.1578.1.A1_AT, ZM.16923.1.A1_AT, ZM.13239.2.A1_AT
						GO:0009765~photosynthesis, light harvesting	13	3.93395e-07	ZM.8907.1.A1_AT, ZM.13239.3.S1_AT, ZM.1076.2.A1_A_AT, ZM.16683.1.S1_AT, ZM.8882.1.S1_AT, ZM.15442.1.A1_AT, ZM.749.1.S1_AT, ZM.14486.1.A1_AT, ZM.7091.2.S1_A_AT, ZM.16923.3.A1_AT, ZM.1578.1.A1_AT, ZM.16923.1.A1_AT, ZM.13239.2.A1_AT
Annotation Cluster 7	Enrichment Score: 5.719055274935607					GO:0009765~photosynthesis, light harvesting	13	5.38509e-07	ZM.8907.1.A1_AT, ZM.13239.3.S1_AT, ZM.1076.2.A1_A_AT, ZM.16683.1.S1_AT, ZM.8882.1.S1_AT, ZM.15442.1.A1_AT, ZM.749.1.S1_AT, ZM.14486.1.A1_AT, ZM.7091.2.S1_A_AT, ZM.16923.3.A1_AT, ZM.1578.1.A1_AT, ZM.16923.1.A1_AT, ZM.13239.2.A1_AT
Term	Count	PValue	Genes			GO:0019684~photosynthesis, light reaction	13	1.13572e-05	ZM.8907.1.A1_AT, ZM.13239.3.S1_AT, ZM.1076.2.A1_A_AT, ZM.16683.1.S1_AT, ZM.8882.1.S1_AT, ZM.15442.1.A1_AT, ZM.749.1.S1_AT, ZM.14486.1.A1_AT, ZM.7091.2.S1_A_AT, ZM.16923.3.A1_AT, ZM.1578.1.A1_AT, ZM.16923.1.A1_AT, ZM.13239.2.A1_AT
GO:0009055~electron carrier activity	49	1.7445e-06	ZM.2505.1.S1_AT, ZM.445.1.S1_AT, ZM.15818.1.S1_AT, ZM.16176.1.A1_S_AT, ZM.16643.1.S1_AT, ZM.11214.1.S1_AT, ZM.8990.1.A1_AT, ZM.18989.1.S1_AT, ZM.6657.1.A1_AT, ZM.7568.1.A1_AT, ZM.5744.1.A1_AT, ZM.405.1.A1_AT, ZM.16971.1.A1_S_AT, ZM.10013.1.A1_AT, ZM.315.1.A1_AT, ZM.227.1.S2_S_AT, ZM.91.1.S1_AT, ZM.17119.1.S1_AT, ZM.9563.1.A1_AT, ZM.10377.1.A1_AT, ZM.9754.1.A1_AT, ZM.13263.1.A1_AT, ZM.4274.1.S1_AT…			GO:0019684~photosynthesis, light reaction	13	2.90297e-05	ZM.8907.1.A1_AT, ZM.13239.3.S1_AT, ZM.1076.2.A1_A_AT, ZM.16683.1.S1_AT, ZM.8882.1.S1_AT, ZM.15442.1.A1_AT, ZM.749.1.S1_AT, ZM.14486.1.A1_AT, ZM.7091.2.S1_A_AT, ZM.16923.3.A1_AT, ZM.1578.1.A1_AT, ZM.16923.1.A1_AT, ZM.13239.2.A1_AT
GO:0009055~electron carrier activity	49	1.7445e-06	ZM.2505.1.S1_AT, ZM.445.1.S1_AT, ZM.15818.1.S1_AT, ZM.16176.1.A1_S_AT, ZM.16643.1.S1_AT, ZM.11214.1.S1_AT, ZM.8990.1.A1_AT, ZM.18989.1.S1_AT, ZM.6657.1.A1_AT, ZM.7568.1.A1_AT, ZM.5744.1.A1_AT, ZM.405.1.A1_AT, ZM.16971.1.A1_S_AT, ZM.10013.1.A1_AT, ZM.315.1.A1_AT, ZM.227.1.S2_S_AT, ZM.91.1.S1_AT, ZM.17119.1.S1_AT, ZM.9563.1.A1_AT, ZM.10377.1.A1_AT, ZM.9754.1.A1_AT, ZM.13263.1.A1_AT, ZM.4274.1.S1_AT…			GO:0019684~photosynthesis, light reaction	13	3.86292e-05	ZM.8907.1.A1_AT, ZM.13239.3.S1_AT, ZM.1076.2.A1_A_AT, ZM.16683.1.S1_AT, ZM.8882.1.S1_AT, ZM.15442.1.A1_AT, ZM.749.1.S1_AT, ZM.14486.1.A1_AT, ZM.7091.2.S1_A_AT, ZM.16923.3.A1_AT, ZM.1578.1.A1_AT, ZM.16923.1.A1_AT, ZM.13239.2.A1_AT
GO:0009055~electron carrier activity	49	2.2882e-06	ZM.2505.1.S1_AT, ZM.445.1.S1_AT, ZM.15818.1.S1_AT, ZM.16176.1.A1_S_AT, ZM.16643.1.S1_AT, ZM.11214.1.S1_AT, ZM.8990.1.A1_AT, ZM.18989.1.S1_AT, ZM.6657.1.A1_AT, ZM.7568.1.A1_AT, ZM.5744.1.A1_AT, ZM.405.1.A1_AT, ZM.16971.1.A1_S_AT, ZM.10013.1.A1_AT, ZM.315.1.A1_AT, ZM.227.1.S2_S_AT, ZM.91.1.S1_AT, ZM.17119.1.S1_AT, ZM.9563.1.A1_AT, ZM.10377.1.A1_AT, ZM.9754.1.A1_AT, ZM.13263.1.A1_AT, ZM.4274.1.S1_AT…
						Annotation Cluster 7	Enrichment Score: 4.492024361573893
Annotation Cluster 8	Enrichment Score: 5.562838973638579					Term	Count	PValue	Genes
Term	Count	PValue	Genes			GO:0008171~O-methyltransferase activity	10	2.68246e-05	ZM.5715.1.A2_AT, ZMAFFX.1087.1.S1_S_AT, ZM.233.1.S1_S_AT, ZM.3098.1.A1_AT, ZM.5167.1.A1_A_AT, ZM.2301.1.A1_AT, ZM.3371.1.A1_AT, ZM.8576.1.A1_AT, ZM.4239.1.A1_AT, ZM.140.1.A1_AT, ZM.1544.1.A1_A_AT
GO:0015979~photosynthesis	23	1.96808e-06	ZM.6763.4.S1_AT, ZM.14314.1.A1_AT, ZM.15442.1.A1_AT, ZM.749.1.S1_AT, ZM.1735.1.S1_AT, ZM.14486.1.A1_AT, ZM.16923.3.A1_AT, ZM.14810.1.S1_A_AT, ZM.7091.1.A1_AT, ZM.1076.1.S1_AT, ZM.6763.1.S1_AT, ZM.4471.1.A1_A_AT, ZM.16923.1.A1_AT, ZM.1085.2.A1_AT, ZM.13239.2.A1_AT, ZM.13960.1.A1_AT, ZM.1085.4.A1_AT, ZM.18100.3.A1_AT, ZM.5797.2.A1_A_AT, ZM.1578.1.A1_AT, ZM.3702.1.S1_AT, ZM.380.1.A1_AT, ZM.3895.1.A1…			GO:0008171~O-methyltransferase activity	10	3.52266e-05	ZM.5715.1.A2_AT, ZMAFFX.1087.1.S1_S_AT, ZM.233.1.S1_S_AT, ZM.3098.1.A1_AT, ZM.5167.1.A1_A_AT, ZM.2301.1.A1_AT, ZM.3371.1.A1_AT, ZM.8576.1.A1_AT, ZM.4239.1.A1_AT, ZM.140.1.A1_AT, ZM.1544.1.A1_A_AT
GO:0015979~photosynthesis	23	2.17433e-06	ZM.6763.4.S1_AT, ZM.14314.1.A1_AT, ZM.15442.1.A1_AT, ZM.749.1.S1_AT, ZM.1735.1.S1_AT, ZM.14486.1.A1_AT, ZM.16923.3.A1_AT, ZM.14810.1.S1_A_AT, ZM.7091.1.A1_AT, ZM.1076.1.S1_AT, ZM.6763.1.S1_AT, ZM.4471.1.A1_A_AT, ZM.16923.1.A1_AT, ZM.1085.2.A1_AT, ZM.13239.2.A1_AT, ZM.13960.1.A1_AT, ZM.1085.4.A1_AT, ZM.18100.3.A1_AT, ZM.5797.2.A1_A_AT, ZM.1578.1.A1_AT, ZM.3702.1.S1_AT, ZM.380.1.A1_AT, ZM.3895.1.A1…			GO:0008171~O-methyltransferase activity	10	3.53609e-05	ZM.5715.1.A2_AT, ZMAFFX.1087.1.S1_S_AT, ZM.233.1.S1_S_AT, ZM.3098.1.A1_AT, ZM.5167.1.A1_A_AT, ZM.2301.1.A1_AT, ZM.3371.1.A1_AT, ZM.8576.1.A1_AT, ZM.4239.1.A1_AT, ZM.140.1.A1_AT, ZM.1544.1.A1_A_AT
GO:0015979~photosynthesis	23	4.78758e-06	ZM.6763.4.S1_AT, ZM.14314.1.A1_AT, ZM.15442.1.A1_AT, ZM.749.1.S1_AT, ZM.1735.1.S1_AT, ZM.14486.1.A1_AT, ZM.16923.3.A1_AT, ZM.14810.1.S1_A_AT, ZM.7091.1.A1_AT, ZM.1076.1.S1_AT, ZM.6763.1.S1_AT, ZM.4471.1.A1_A_AT, ZM.16923.1.A1_AT, ZM.1085.2.A1_AT, ZM.13239.2.A1_AT, ZM.13960.1.A1_AT, ZM.1085.4.A1_AT, ZM.18100.3.A1_AT, ZM.5797.2.A1_A_AT, ZM.1578.1.A1_AT, ZM.3702.1.S1_AT, ZM.380.1.A1_AT, ZM.3895.1.A1…
						Annotation Cluster 8	Enrichment Score: 4.280009612651871
Annotation Cluster 9	Enrichment Score: 5.3058283652904805					Term	Count	PValue	Genes
Term	Count	PValue	Genes			GO:0016765~transferase activity, transferring alkyl or aryl (other than methyl) groups	17	4.96701e-05	ZM.549.1.A1_AT, ZM.245.1.S1_AT, ZM.17839.1.S1_AT, ZM.813.1.S1_AT, ZM.548.1.S1_AT, ZM.246.1.A1_AT, ZM.8336.1.S1_AT, ZM.553.1.S1_AT, ZM.556.2.A1_A_AT, ZM.9.1.A1_A_AT, ZM.19140.1.A1_AT, ZM.10517.1.S1_AT, ZM.5330.1.A1_AT, ZM.564.1.S1_A_AT, ZM.1263.1.A1_AT, ZM.5957.1.S1_AT, ZM.13960.1.A1_AT
TIGR00861:MIP	12	1.07856e-08	ZM.615.1.S1_AT, ZM.14909.1.A1_AT, ZM.2006.1.A1_AT, ZM.606.1.A1_AT, ZM.334.1.S1_AT, ZM.15890.1.A1_AT, ZM.607.1.A1_AT, ZM.573.1.A1_AT, ZM.600.1.S1_AT, ZM.604.1.A1_AT, ZM.613.1.A1_AT, ZM.614.1.A1_AT, ZM.9197.2.A1_AT			GO:0016765~transferase activity, transferring alkyl or aryl (other than methyl) groups	17	5.04054e-05	ZM.549.1.A1_AT, ZM.245.1.S1_AT, ZM.17839.1.S1_AT, ZM.813.1.S1_AT, ZM.548.1.S1_AT, ZM.246.1.A1_AT, ZM.8336.1.S1_AT, ZM.553.1.S1_AT, ZM.556.2.A1_A_AT, ZM.9.1.A1_A_AT, ZM.19140.1.A1_AT, ZM.10517.1.S1_AT, ZM.5330.1.A1_AT, ZM.564.1.S1_A_AT, ZM.1263.1.A1_AT, ZM.5957.1.S1_AT, ZM.13960.1.A1_AT
11244102	13	2.71686e-08	ZM.615.1.S1_AT, ZM.14909.1.A1_AT, ZM.2006.1.A1_AT, ZM.606.1.A1_AT, ZM.334.1.S1_AT, ZM.15890.1.A1_AT, ZM.573.1.A1_AT, ZM.600.1.S1_AT, ZM.607.1.A1_AT, ZM.604.1.A1_AT, ZM.613.1.A1_AT, ZM.614.1.A1_AT, ZM.9197.2.A1_AT, ZM.602.1.A1_A_AT			GO:0016765~transferase activity, transferring alkyl or aryl (other than methyl) groups	17	5.77297e-05	ZM.549.1.A1_AT, ZM.245.1.S1_AT, ZM.17839.1.S1_AT, ZM.813.1.S1_AT, ZM.548.1.S1_AT, ZM.246.1.A1_AT, ZM.8336.1.S1_AT, ZM.553.1.S1_AT, ZM.556.2.A1_A_AT, ZM.9.1.A1_A_AT, ZM.19140.1.A1_AT, ZM.10517.1.S1_AT, ZM.5330.1.A1_AT, ZM.564.1.S1_A_AT, ZM.1263.1.A1_AT, ZM.5957.1.S1_AT, ZM.13960.1.A1_AT
IPR000425:Major intrinsic protein	14	4.31348e-08	ZM.14909.1.A1_AT, ZM.615.1.S1_AT, ZM.2006.1.A1_AT, ZM.606.1.A1_AT, ZM.334.1.S1_AT, ZM.15890.1.A1_AT, ZM.573.1.A1_AT, ZM.600.1.S1_AT, ZM.607.1.A1_AT, ZM.12825.1.S1_AT, ZM.604.1.A1_AT, ZM.613.1.A1_AT, ZM.614.1.A1_AT, ZM.9197.2.A1_AT, ZM.602.1.A1_A_AT
PF00230:MIP	14	4.828e-08	ZM.14909.1.A1_AT, ZM.615.1.S1_AT, ZM.2006.1.A1_AT, ZM.606.1.A1_AT, ZM.334.1.S1_AT, ZM.15890.1.A1_AT, ZM.573.1.A1_AT, ZM.600.1.S1_AT, ZM.607.1.A1_AT, ZM.12825.1.S1_AT, ZM.604.1.A1_AT, ZM.613.1.A1_AT, ZM.614.1.A1_AT, ZM.9197.2.A1_AT, ZM.602.1.A1_A_AT			Annotation Cluster 9	Enrichment Score: 4.22080024536007
IPR012269:Aquaporin	12	5.04249e-08	ZM.615.1.S1_AT, ZM.14909.1.A1_AT, ZM.2006.1.A1_AT, ZM.606.1.A1_AT, ZM.334.1.S1_AT, ZM.15890.1.A1_AT, ZM.607.1.A1_AT, ZM.573.1.A1_AT, ZM.600.1.S1_AT, ZM.604.1.A1_AT, ZM.613.1.A1_AT, ZM.614.1.A1_AT, ZM.9197.2.A1_AT			Term	Count	PValue	Genes
PS00221:MIP	14	1.61276e-07	ZM.14909.1.A1_AT, ZM.615.1.S1_AT, ZM.2006.1.A1_AT, ZM.606.1.A1_AT, ZM.334.1.S1_AT, ZM.15890.1.A1_AT, ZM.573.1.A1_AT, ZM.600.1.S1_AT, ZM.607.1.A1_AT, ZM.12825.1.S1_AT, ZM.604.1.A1_AT, ZM.613.1.A1_AT, ZM.614.1.A1_AT, ZM.9197.2.A1_AT, ZM.602.1.A1_A_AT			GO:0005506~iron ion binding	46	3.38661e-05	ZM.4051.1.A1_AT, ZM.2358.1.A1_AT, ZM.13133.1.S1_AT, ZM.157.1.S1_AT, ZM.4338.1.A1_AT, ZM.125.1.S1_AT, ZM.3942.1.A1_AT, ZM.3592.1.S1_AT, ZM.16289.1.A1_AT, ZM.11849.1.A1_AT, ZM.1087.1.S1_AT, ZM.5170.1.S1_AT, ZM.8181.1.A1_AT, ZM.2136.1.S1_AT, ZM.445.1.S1_AT, ZM.5319.1.S1_A_AT, ZM.3303.1.A1_AT, ZM.15818.1.S1_AT, ZM.16176.1.A1_S_AT, ZM.18989.1.S1_AT, ZM.14487.1.S1_AT, ZM.19108.1.S1_AT, ZM.5744.1.A1_AT,…
SSF81338:MIP	14	6.06461e-07	ZM.14909.1.A1_AT, ZM.615.1.S1_AT, ZM.2006.1.A1_AT, ZM.606.1.A1_AT, ZM.334.1.S1_AT, ZM.15890.1.A1_AT, ZM.573.1.A1_AT, ZM.600.1.S1_AT, ZM.607.1.A1_AT, ZM.12825.1.S1_AT, ZM.604.1.A1_AT, ZM.613.1.A1_AT, ZM.614.1.A1_AT, ZM.9197.2.A1_AT, ZM.602.1.A1_A_AT			GO:0005506~iron ion binding	46	3.71466e-05	ZM.4051.1.A1_AT, ZM.2358.1.A1_AT, ZM.13133.1.S1_AT, ZM.157.1.S1_AT, ZM.4338.1.A1_AT, ZM.125.1.S1_AT, ZM.3942.1.A1_AT, ZM.3592.1.S1_AT, ZM.16289.1.A1_AT, ZM.11849.1.A1_AT, ZM.1087.1.S1_AT, ZM.5170.1.S1_AT, ZM.8181.1.A1_AT, ZM.2136.1.S1_AT, ZM.445.1.S1_AT, ZM.5319.1.S1_A_AT, ZM.3303.1.A1_AT, ZM.15818.1.S1_AT, ZM.16176.1.A1_S_AT, ZM.18989.1.S1_AT, ZM.14487.1.S1_AT, ZM.19108.1.S1_AT, ZM.5744.1.A1_AT,…
PS00221:MIP family signature.	12	3.76168e-06	ZM.615.1.S1_AT, ZM.14909.1.A1_AT, ZM.2006.1.A1_AT, ZM.606.1.A1_AT, ZM.334.1.S1_AT, ZM.15890.1.A1_AT, ZM.607.1.A1_AT, ZM.600.1.S1_AT, ZM.12825.1.S1_AT, ZM.613.1.A1_AT, ZM.614.1.A1_AT, ZM.9197.2.A1_AT, ZM.602.1.A1_A_AT			iron	38	0.000172948	ZM.2358.1.A1_AT, ZM.157.1.S1_AT, ZM.4338.1.A1_AT, ZM.125.1.S1_AT, ZM.3942.1.A1_AT, ZM.11849.1.A1_AT, ZM.1087.1.S1_AT, ZM.5170.1.S1_AT, ZM.8181.1.A1_AT, ZM.445.1.S1_AT, ZM.5319.1.S1_A_AT, ZM.2136.1.S1_AT, ZM.3303.1.A1_AT, ZM.15818.1.S1_AT, ZM.16176.1.A1_S_AT, ZM.14487.1.S1_AT, ZM.19108.1.S1_AT, ZM.5744.1.A1_AT, ZM.6023.1.S1_AT, ZM.11650.1.A1_AT, ZM.9358.1.A1_AT, ZM.6.1.A1_AT, ZM.2.1.A1_AT, ZM.1399…
PF00230:Major intrinsic protein	10	6.7488e-06	ZM.600.1.S1_AT, ZM.607.1.A1_AT, ZM.14909.1.A1_AT, ZM.615.1.S1_AT, ZM.2006.1.A1_AT, ZM.613.1.A1_AT, ZM.614.1.A1_AT, ZM.606.1.A1_AT, ZM.15890.1.A1_AT, ZM.9197.2.A1_AT, ZM.602.1.A1_A_AT
PR00783:MINTRINSICP	14	1.89405e-05	ZM.14909.1.A1_AT, ZM.615.1.S1_AT, ZM.2006.1.A1_AT, ZM.606.1.A1_AT, ZM.334.1.S1_AT, ZM.15890.1.A1_AT, ZM.573.1.A1_AT, ZM.600.1.S1_AT, ZM.607.1.A1_AT, ZM.12825.1.S1_AT, ZM.604.1.A1_AT, ZM.613.1.A1_AT, ZM.614.1.A1_AT, ZM.9197.2.A1_AT, ZM.602.1.A1_A_AT			Annotation Cluster 10	Enrichment Score: 4.071714633207312
PD000295:MIP	10	0.000479791	ZM.600.1.S1_AT, ZM.607.1.A1_AT, ZM.14909.1.A1_AT, ZM.615.1.S1_AT, ZM.2006.1.A1_AT, ZM.613.1.A1_AT, ZM.614.1.A1_AT, ZM.606.1.A1_AT, ZM.15890.1.A1_AT, ZM.9197.2.A1_AT, ZM.602.1.A1_A_AT			Term	Count	PValue	Genes
PIRSF002276:aquaporin	10	0.00104292	ZM.600.1.S1_AT, ZM.607.1.A1_AT, ZM.14909.1.A1_AT, ZM.615.1.S1_AT, ZM.2006.1.A1_AT, ZM.613.1.A1_AT, ZM.614.1.A1_AT, ZM.606.1.A1_AT, ZM.15890.1.A1_AT, ZM.9197.2.A1_AT, ZM.602.1.A1_A_AT			GO:0009522~photosystem I	8	6.80937e-05	ZMAFFX.1464.1.S1_AT, ZM.1085.4.A1_AT, ZM.14396.1.S1_AT, ZM.15442.1.A1_AT, ZM.380.1.A1_AT, ZM.1735.1.S1_AT, ZM.1085.2.A1_AT, ZM.16923.3.A1_AT
short sequence motif:NPA 2	13	0.00180512	ZM.615.1.S1_AT, ZM.14909.1.A1_AT, ZM.2006.1.A1_AT, ZM.606.1.A1_AT, ZM.334.1.S1_AT, ZM.15890.1.A1_AT, ZM.573.1.A1_AT, ZM.600.1.S1_AT, ZM.607.1.A1_AT, ZM.604.1.A1_AT, ZM.613.1.A1_AT, ZM.614.1.A1_AT, ZM.9197.2.A1_AT, ZM.602.1.A1_A_AT			GO:0009522~photosystem I	8	7.49545e-05	ZMAFFX.1464.1.S1_AT, ZM.1085.4.A1_AT, ZM.14396.1.S1_AT, ZM.15442.1.A1_AT, ZM.380.1.A1_AT, ZM.1735.1.S1_AT, ZM.1085.2.A1_AT, ZM.16923.3.A1_AT
short sequence motif:NPA 1	13	0.00180512	ZM.615.1.S1_AT, ZM.14909.1.A1_AT, ZM.2006.1.A1_AT, ZM.606.1.A1_AT, ZM.334.1.S1_AT, ZM.15890.1.A1_AT, ZM.573.1.A1_AT, ZM.600.1.S1_AT, ZM.607.1.A1_AT, ZM.604.1.A1_AT, ZM.613.1.A1_AT, ZM.614.1.A1_AT, ZM.9197.2.A1_AT, ZM.602.1.A1_A_AT			GO:0009522~photosystem I	8	7.52202e-05	ZMAFFX.1464.1.S1_AT, ZM.1085.4.A1_AT, ZM.14396.1.S1_AT, ZM.15442.1.A1_AT, ZM.380.1.A1_AT, ZM.1735.1.S1_AT, ZM.1085.2.A1_AT, ZM.16923.3.A1_AT
IPB000425:MIP family	10	0.0109581	ZM.600.1.S1_AT, ZM.607.1.A1_AT, ZM.14909.1.A1_AT, ZM.615.1.S1_AT, ZM.2006.1.A1_AT, ZM.613.1.A1_AT, ZM.614.1.A1_AT, ZM.606.1.A1_AT, ZM.15890.1.A1_AT, ZM.9197.2.A1_AT, ZM.602.1.A1_A_AT			GO:0009522~photosystem I	8	0.000134556	ZMAFFX.1464.1.S1_AT, ZM.1085.4.A1_AT, ZM.14396.1.S1_AT, ZM.15442.1.A1_AT, ZM.380.1.A1_AT, ZM.1735.1.S1_AT, ZM.1085.2.A1_AT, ZM.16923.3.A1_AT
Annotation Cluster 10	Enrichment Score: 5.257123645602614					Annotation Cluster 11	Enrichment Score: 4.052267467035056
Term	Count	PValue	Genes			Term	Count	PValue	Genes
GO:0005506~iron ion binding	48	1.43607e-06	ZM.6946.1.A1_AT, ZM.4274.1.S1_AT, ZM.13691.1.S1_AT, ZM.14316.1.S1_AT, ZM.13133.1.S1_AT, ZM.4338.1.A1_AT, ZM.7909.1.A1_AT, ZM.5504.1.A1_AT, ZM.5042.1.A1_A_AT, ZM.11849.1.A1_AT, ZM.5170.1.S1_AT, ZM.2505.1.S1_AT, ZM.445.1.S1_AT, ZM.5319.1.S1_A_AT, ZM.2136.1.S1_AT, ZM.1489.1.A1_AT, ZM.3303.1.A1_AT, ZM.6507.1.S1_AT, ZM.15818.1.S1_AT, ZM.16176.1.A1_S_AT, ZM.16643.1.S1_AT, ZM.11214.1.S1_AT, ZM.18989.1.S…			GO:0009055~electron carrier activity	46	8.4442e-05	ZM.2358.1.A1_AT, ZM.719.1.A1_AT, ZM.695.1.A1_AT, ZM.8230.1.A1_AT, ZM.4338.1.A1_AT, ZM.125.1.S1_AT, ZM.8268.1.S1_AT, ZM.11849.1.A1_AT, ZM.1087.1.S1_AT, ZM.5170.1.S1_AT, ZM.2136.1.S1_AT, ZM.445.1.S1_AT, ZM.5319.1.S1_A_AT, ZM.3303.1.A1_AT, ZM.15818.1.S1_AT, ZM.16176.1.A1_S_AT, ZM.4812.1.S1_AT, ZM.9753.1.A1_AT, ZM.18989.1.S1_AT, ZM.7568.1.A1_AT, ZM.272.1.A1_AT, ZM.14487.1.S1_AT, ZM.19108.1.S1_AT, ZM.…
GO:0005506~iron ion binding	48	1.88533e-06	ZM.6946.1.A1_AT, ZM.4274.1.S1_AT, ZM.13691.1.S1_AT, ZM.14316.1.S1_AT, ZM.13133.1.S1_AT, ZM.4338.1.A1_AT, ZM.7909.1.A1_AT, ZM.5504.1.A1_AT, ZM.5042.1.A1_A_AT, ZM.11849.1.A1_AT, ZM.5170.1.S1_AT, ZM.2505.1.S1_AT, ZM.445.1.S1_AT, ZM.5319.1.S1_A_AT, ZM.2136.1.S1_AT, ZM.1489.1.A1_AT, ZM.3303.1.A1_AT, ZM.6507.1.S1_AT, ZM.15818.1.S1_AT, ZM.16176.1.A1_S_AT, ZM.16643.1.S1_AT, ZM.11214.1.S1_AT, ZM.18989.1.S…			GO:0009055~electron carrier activity	46	9.08489e-05	ZM.2358.1.A1_AT, ZM.719.1.A1_AT, ZM.695.1.A1_AT, ZM.8230.1.A1_AT, ZM.4338.1.A1_AT, ZM.125.1.S1_AT, ZM.8268.1.S1_AT, ZM.11849.1.A1_AT, ZM.1087.1.S1_AT, ZM.5170.1.S1_AT, ZM.2136.1.S1_AT, ZM.445.1.S1_AT, ZM.5319.1.S1_A_AT, ZM.3303.1.A1_AT, ZM.15818.1.S1_AT, ZM.16176.1.A1_S_AT, ZM.4812.1.S1_AT, ZM.9753.1.A1_AT, ZM.18989.1.S1_AT, ZM.7568.1.A1_AT, ZM.272.1.A1_AT, ZM.14487.1.S1_AT, ZM.19108.1.S1_AT, ZM.…
iron	41	6.2527e-05	ZM.6946.1.A1_AT, ZM.4274.1.S1_AT, ZM.14316.1.S1_AT, ZM.4338.1.A1_AT, ZM.7909.1.A1_AT, ZM.5504.1.A1_AT, ZM.5042.1.A1_A_AT, ZM.11849.1.A1_AT, ZM.5170.1.S1_AT, ZM.2505.1.S1_AT, ZM.445.1.S1_AT, ZM.5319.1.S1_A_AT, ZM.2136.1.S1_AT, ZM.1489.1.A1_AT, ZM.3303.1.A1_AT, ZM.15818.1.S1_AT, ZM.16176.1.A1_S_AT, ZM.16643.1.S1_AT, ZM.11214.1.S1_AT, ZM.1415.1.A1_AT, ZM.14487.1.S1_AT, ZM.5744.1.A1_AT, ZM.405.1.A1_A…			GO:0009055~electron carrier activity	46	9.08489e-05	ZM.2358.1.A1_AT, ZM.719.1.A1_AT, ZM.695.1.A1_AT, ZM.8230.1.A1_AT, ZM.4338.1.A1_AT, ZM.125.1.S1_AT, ZM.8268.1.S1_AT, ZM.11849.1.A1_AT, ZM.1087.1.S1_AT, ZM.5170.1.S1_AT, ZM.2136.1.S1_AT, ZM.445.1.S1_AT, ZM.5319.1.S1_A_AT, ZM.3303.1.A1_AT, ZM.15818.1.S1_AT, ZM.16176.1.A1_S_AT, ZM.4812.1.S1_AT, ZM.9753.1.A1_AT, ZM.18989.1.S1_AT, ZM.7568.1.A1_AT, ZM.272.1.A1_AT, ZM.14487.1.S1_AT, ZM.19108.1.S1_AT, ZM.…
Annotation Cluster 11	Enrichment Score: 4.777777273893373					Annotation Cluster 12	Enrichment Score: 3.736019591517907
Term	Count	PValue	Genes			Term	Count	PValue	Genes
IPR013770:Plant lipid transfer protein and hydrophobic protein, helical	16	2.38607e-07	ZM.2376.4.A1_X_AT, ZM.3630.2.S1_AT, ZM.4168.1.A1_AT, ZM.2376.2.S1_AT, ZM.1835.2.A1_AT, ZM.1575.1.A1_AT, ZM.5674.1.S1_AT, ZM.2085.1.S1_S_AT, ZM.16890.1.A1_AT, ZM.11818.1.A1_AT, ZM.16476.1.A1_AT, ZM.2376.1.A1_A_AT, ZM.17087.1.S1_AT, ZM.728.1.A1_AT, ZM.16311.1.A1_AT, ZM.5746.1.A1_AT, ZM.1835.1.A1_AT, ZM.3630.1.A1_AT, ZM.2376.7.A1_AT			GO:0006091~generation of precursor metabolites and energy	33	0.000107147	ZM.8907.1.A1_AT, ZM.13239.3.S1_AT, ZM.6438.1.A1_AT, ZM.719.1.A1_AT, ZM.5727.2.A1_AT, ZM.15442.1.A1_AT, ZM.8882.1.S1_AT, ZM.749.1.S1_AT, ZM.14486.1.A1_AT, ZM.1087.1.S1_AT, ZM.7091.2.S1_A_AT, ZM.3600.2.S1_A_AT, ZM.16923.3.A1_AT, ZM.11730.1.S1_AT, ZM.15818.1.S1_AT, ZM.2433.1.S1_AT, ZMAFFX.1461.1.S1_AT, ZM.16923.1.A1_AT, ZM.13239.2.A1_AT, ZM.5828.1.A1_AT, ZM.12201.1.A1_AT, ZM.1076.2.A1_A_AT, ZM.6023.…
SM00499:AAI	21	4.65528e-07	ZM.2376.4.A1_X_AT, ZM.3630.2.S1_AT, ZM.4168.1.A1_AT, ZM.2376.2.S1_AT, ZM.1835.2.A1_AT, ZM.1575.1.A1_AT, ZM.1090.2.A1_A_AT, ZM.11586.1.A1_AT, ZM.5674.1.S1_AT, ZM.2085.1.S1_S_AT, ZM.16890.1.A1_AT, ZM.11818.1.A1_AT, ZM.16476.1.A1_AT, ZM.18094.1.A1_AT, ZM.2376.1.A1_A_AT, ZM.17087.1.S1_AT, ZM.728.1.A1_AT, ZM.16311.1.A1_AT, ZM.5746.1.A1_AT, ZM.1835.1.A1_AT, ZM.4302.2.A1_A_AT, ZM.7149.1.A1_AT, ZM.3630.1…			GO:0006091~generation of precursor metabolites and energy	33	0.000182575	ZM.8907.1.A1_AT, ZM.13239.3.S1_AT, ZM.6438.1.A1_AT, ZM.719.1.A1_AT, ZM.5727.2.A1_AT, ZM.15442.1.A1_AT, ZM.8882.1.S1_AT, ZM.749.1.S1_AT, ZM.14486.1.A1_AT, ZM.1087.1.S1_AT, ZM.7091.2.S1_A_AT, ZM.3600.2.S1_A_AT, ZM.16923.3.A1_AT, ZM.11730.1.S1_AT, ZM.15818.1.S1_AT, ZM.2433.1.S1_AT, ZMAFFX.1461.1.S1_AT, ZM.16923.1.A1_AT, ZM.13239.2.A1_AT, ZM.5828.1.A1_AT, ZM.12201.1.A1_AT, ZM.1076.2.A1_A_AT, ZM.6023.…
GO:0006869~lipid transport	17	8.69379e-07	ZM.2376.4.A1_X_AT, ZM.3630.2.S1_AT, ZM.4168.1.A1_AT, ZM.2376.2.S1_AT, ZM.1835.2.A1_AT, ZM.1575.1.A1_AT, ZM.5674.1.S1_AT, ZM.2085.1.S1_S_AT, ZM.16890.1.A1_AT, ZM.11818.1.A1_AT, ZM.16476.1.A1_AT, ZM.18094.1.A1_AT, ZM.2376.1.A1_A_AT, ZM.17087.1.S1_AT, ZM.728.1.A1_AT, ZM.16311.1.A1_AT, ZM.5746.1.A1_AT, ZM.1835.1.A1_AT, ZM.3630.1.A1_AT, ZM.2376.7.A1_AT			GO:0006091~generation of precursor metabolites and energy	33	0.000316607	ZM.8907.1.A1_AT, ZM.13239.3.S1_AT, ZM.6438.1.A1_AT, ZM.719.1.A1_AT, ZM.5727.2.A1_AT, ZM.15442.1.A1_AT, ZM.8882.1.S1_AT, ZM.749.1.S1_AT, ZM.14486.1.A1_AT, ZM.1087.1.S1_AT, ZM.7091.2.S1_A_AT, ZM.3600.2.S1_A_AT, ZM.16923.3.A1_AT, ZM.11730.1.S1_AT, ZM.15818.1.S1_AT, ZM.2433.1.S1_AT, ZMAFFX.1461.1.S1_AT, ZM.16923.1.A1_AT, ZM.13239.2.A1_AT, ZM.5828.1.A1_AT, ZM.12201.1.A1_AT, ZM.1076.2.A1_A_AT, ZM.6023.…
IPR003612:Plant lipid transfer protein/seed storage/trypsin-alpha amylase inhibitor	21	3.46186e-06	ZM.2376.4.A1_X_AT, ZM.3630.2.S1_AT, ZM.4168.1.A1_AT, ZM.2376.2.S1_AT, ZM.1835.2.A1_AT, ZM.1575.1.A1_AT, ZM.1090.2.A1_A_AT, ZM.11586.1.A1_AT, ZM.5674.1.S1_AT, ZM.2085.1.S1_S_AT, ZM.16890.1.A1_AT, ZM.11818.1.A1_AT, ZM.16476.1.A1_AT, ZM.18094.1.A1_AT, ZM.2376.1.A1_A_AT, ZM.17087.1.S1_AT, ZM.728.1.A1_AT, ZM.16311.1.A1_AT, ZM.5746.1.A1_AT, ZM.1835.1.A1_AT, ZM.4302.2.A1_A_AT, ZM.7149.1.A1_AT, ZM.3630.1…
GO:0010876~lipid localization	17	3.74669e-06	ZM.2376.4.A1_X_AT, ZM.3630.2.S1_AT, ZM.4168.1.A1_AT, ZM.2376.2.S1_AT, ZM.1835.2.A1_AT, ZM.1575.1.A1_AT, ZM.5674.1.S1_AT, ZM.2085.1.S1_S_AT, ZM.16890.1.A1_AT, ZM.11818.1.A1_AT, ZM.16476.1.A1_AT, ZM.18094.1.A1_AT, ZM.2376.1.A1_A_AT, ZM.17087.1.S1_AT, ZM.728.1.A1_AT, ZM.16311.1.A1_AT, ZM.5746.1.A1_AT, ZM.1835.1.A1_AT, ZM.3630.1.A1_AT, ZM.2376.7.A1_AT			Annotation Cluster 13	Enrichment Score: 3.644268527417367
GO:0006869~lipid transport	17	3.74669e-06	ZM.2376.4.A1_X_AT, ZM.3630.2.S1_AT, ZM.4168.1.A1_AT, ZM.2376.2.S1_AT, ZM.1835.2.A1_AT, ZM.1575.1.A1_AT, ZM.5674.1.S1_AT, ZM.2085.1.S1_S_AT, ZM.16890.1.A1_AT, ZM.11818.1.A1_AT, ZM.16476.1.A1_AT, ZM.18094.1.A1_AT, ZM.2376.1.A1_A_AT, ZM.17087.1.S1_AT, ZM.728.1.A1_AT, ZM.16311.1.A1_AT, ZM.5746.1.A1_AT, ZM.1835.1.A1_AT, ZM.3630.1.A1_AT, ZM.2376.7.A1_AT			Term	Count	PValue	Genes
PF00234:Tryp_alpha_amyl	21	3.99538e-06	ZM.2376.4.A1_X_AT, ZM.3630.2.S1_AT, ZM.4168.1.A1_AT, ZM.2376.2.S1_AT, ZM.1835.2.A1_AT, ZM.1575.1.A1_AT, ZM.1090.2.A1_A_AT, ZM.11586.1.A1_AT, ZM.5674.1.S1_AT, ZM.2085.1.S1_S_AT, ZM.16890.1.A1_AT, ZM.11818.1.A1_AT, ZM.16476.1.A1_AT, ZM.18094.1.A1_AT, ZM.2376.1.A1_A_AT, ZM.17087.1.S1_AT, ZM.728.1.A1_AT, ZM.16311.1.A1_AT, ZM.5746.1.A1_AT, ZM.1835.1.A1_AT, ZM.4302.2.A1_A_AT, ZM.7149.1.A1_AT, ZM.3630.1…			GO:0005976~polysaccharide metabolic process	17	9.89756e-05	ZM.12201.1.A1_AT, ZM.5637.1.A1_AT, ZM.3762.1.A1_AT, ZM.7069.1.S1_AT, ZM.704.1.S1_AT, ZMAFFX.5.1.S1_AT, ZM.1595.1.S1_AT, ZMAFFX.13.1.S1_S_AT, ZM.15912.1.S1_AT, ZM.312.1.A1_AT, ZM.16805.3.S1_AT, ZM.8822.2.A1_AT, ZM.1527.2.A1_A_AT, ZM.520.1.S1_AT, ZM.3726.1.A1_AT, ZM.11759.1.S1_AT, ZM.3362.1.A1_AT
GO:0010876~lipid localization	17	4.0434e-06	ZM.2376.4.A1_X_AT, ZM.3630.2.S1_AT, ZM.4168.1.A1_AT, ZM.2376.2.S1_AT, ZM.1835.2.A1_AT, ZM.1575.1.A1_AT, ZM.5674.1.S1_AT, ZM.2085.1.S1_S_AT, ZM.16890.1.A1_AT, ZM.11818.1.A1_AT, ZM.16476.1.A1_AT, ZM.18094.1.A1_AT, ZM.2376.1.A1_A_AT, ZM.17087.1.S1_AT, ZM.728.1.A1_AT, ZM.16311.1.A1_AT, ZM.5746.1.A1_AT, ZM.1835.1.A1_AT, ZM.3630.1.A1_AT, ZM.2376.7.A1_AT			GO:0005976~polysaccharide metabolic process	17	0.000291729	ZM.12201.1.A1_AT, ZM.5637.1.A1_AT, ZM.3762.1.A1_AT, ZM.7069.1.S1_AT, ZM.704.1.S1_AT, ZMAFFX.5.1.S1_AT, ZM.1595.1.S1_AT, ZMAFFX.13.1.S1_S_AT, ZM.15912.1.S1_AT, ZM.312.1.A1_AT, ZM.16805.3.S1_AT, ZM.8822.2.A1_AT, ZM.1527.2.A1_A_AT, ZM.520.1.S1_AT, ZM.3726.1.A1_AT, ZM.11759.1.S1_AT, ZM.3362.1.A1_AT
GO:0006869~lipid transport	17	4.0434e-06	ZM.2376.4.A1_X_AT, ZM.3630.2.S1_AT, ZM.4168.1.A1_AT, ZM.2376.2.S1_AT, ZM.1835.2.A1_AT, ZM.1575.1.A1_AT, ZM.5674.1.S1_AT, ZM.2085.1.S1_S_AT, ZM.16890.1.A1_AT, ZM.11818.1.A1_AT, ZM.16476.1.A1_AT, ZM.18094.1.A1_AT, ZM.2376.1.A1_A_AT, ZM.17087.1.S1_AT, ZM.728.1.A1_AT, ZM.16311.1.A1_AT, ZM.5746.1.A1_AT, ZM.1835.1.A1_AT, ZM.3630.1.A1_AT, ZM.2376.7.A1_AT			GO:0005976~polysaccharide metabolic process	17	0.000404284	ZM.12201.1.A1_AT, ZM.5637.1.A1_AT, ZM.3762.1.A1_AT, ZM.7069.1.S1_AT, ZM.704.1.S1_AT, ZMAFFX.5.1.S1_AT, ZM.1595.1.S1_AT, ZMAFFX.13.1.S1_S_AT, ZM.15912.1.S1_AT, ZM.312.1.A1_AT, ZM.16805.3.S1_AT, ZM.8822.2.A1_AT, ZM.1527.2.A1_A_AT, ZM.520.1.S1_AT, ZM.3726.1.A1_AT, ZM.11759.1.S1_AT, ZM.3362.1.A1_AT
GO:0010876~lipid localization	17	7.43797e-06	ZM.2376.4.A1_X_AT, ZM.3630.2.S1_AT, ZM.4168.1.A1_AT, ZM.2376.2.S1_AT, ZM.1835.2.A1_AT, ZM.1575.1.A1_AT, ZM.5674.1.S1_AT, ZM.2085.1.S1_S_AT, ZM.16890.1.A1_AT, ZM.11818.1.A1_AT, ZM.16476.1.A1_AT, ZM.18094.1.A1_AT, ZM.2376.1.A1_A_AT, ZM.17087.1.S1_AT, ZM.728.1.A1_AT, ZM.16311.1.A1_AT, ZM.5746.1.A1_AT, ZM.1835.1.A1_AT, ZM.3630.1.A1_AT, ZM.2376.7.A1_AT
GO:0006869~lipid transport	17	7.43797e-06	ZM.2376.4.A1_X_AT, ZM.3630.2.S1_AT, ZM.4168.1.A1_AT, ZM.2376.2.S1_AT, ZM.1835.2.A1_AT, ZM.1575.1.A1_AT, ZM.5674.1.S1_AT, ZM.2085.1.S1_S_AT, ZM.16890.1.A1_AT, ZM.11818.1.A1_AT, ZM.16476.1.A1_AT, ZM.18094.1.A1_AT, ZM.2376.1.A1_A_AT, ZM.17087.1.S1_AT, ZM.728.1.A1_AT, ZM.16311.1.A1_AT, ZM.5746.1.A1_AT, ZM.1835.1.A1_AT, ZM.3630.1.A1_AT, ZM.2376.7.A1_AT			Annotation Cluster 14	Enrichment Score: 3.217811313358292
GO:0033036~macromolecule localization	20	0.673171	ZM.2376.4.A1_X_AT, ZM.3630.2.S1_AT, ZM.4168.1.A1_AT, ZM.2376.2.S1_AT, ZM.1835.2.A1_AT, ZM.1575.1.A1_AT, ZM.5674.1.S1_AT, ZM.2085.1.S1_S_AT, ZM.16890.1.A1_AT, ZM.11818.1.A1_AT, ZM.15892.1.S1_AT, ZM.16476.1.A1_AT, ZM.18094.1.A1_AT, ZM.2376.1.A1_A_AT, ZM.12288.1.A1_AT, ZM.17087.1.S1_AT, ZM.728.1.A1_AT, ZM.16311.1.A1_AT, ZM.5746.1.A1_AT, ZM.1835.1.A1_AT, ZM.9852.1.A1_AT, ZM.3630.1.A1_AT, ZM.2376.7.A1…			Term	Count	PValue	Genes
GO:0033036~macromolecule localization	20	0.678214	ZM.2376.4.A1_X_AT, ZM.3630.2.S1_AT, ZM.4168.1.A1_AT, ZM.2376.2.S1_AT, ZM.1835.2.A1_AT, ZM.1575.1.A1_AT, ZM.5674.1.S1_AT, ZM.2085.1.S1_S_AT, ZM.16890.1.A1_AT, ZM.11818.1.A1_AT, ZM.15892.1.S1_AT, ZM.16476.1.A1_AT, ZM.18094.1.A1_AT, ZM.2376.1.A1_A_AT, ZM.12288.1.A1_AT, ZM.17087.1.S1_AT, ZM.728.1.A1_AT, ZM.16311.1.A1_AT, ZM.5746.1.A1_AT, ZM.1835.1.A1_AT, ZM.9852.1.A1_AT, ZM.3630.1.A1_AT, ZM.2376.7.A1…			GO:0035251~UDP-glucosyltransferase activity	8	0.00018288	ZM.6977.1.S1_AT, ZMAFFX.5.1.S1_AT, ZM.3478.1.S1_A_AT, ZM.11759.1.S1_AT, ZM.520.1.S1_AT, ZMAFFX.13.1.S1_S_AT, ZM.26.1.A1_AT, ZM.15912.1.S1_AT
						GO:0035251~UDP-glucosyltransferase activity	8	0.00022495	ZM.6977.1.S1_AT, ZMAFFX.5.1.S1_AT, ZM.3478.1.S1_A_AT, ZM.11759.1.S1_AT, ZM.520.1.S1_AT, ZMAFFX.13.1.S1_S_AT, ZM.26.1.A1_AT, ZM.15912.1.S1_AT
Annotation Cluster 12	Enrichment Score: 4.748890777897949					GO:0035251~UDP-glucosyltransferase activity	8	0.00022517	ZM.6977.1.S1_AT, ZMAFFX.5.1.S1_AT, ZM.3478.1.S1_A_AT, ZM.11759.1.S1_AT, ZM.520.1.S1_AT, ZMAFFX.13.1.S1_S_AT, ZM.26.1.A1_AT, ZM.15912.1.S1_AT
Term	Count	PValue	Genes			GO:0046527~glucosyltransferase activity	9	0.000403248	ZM.7069.1.S1_AT, ZM.6977.1.S1_AT, ZMAFFX.5.1.S1_AT, ZM.3478.1.S1_A_AT, ZM.11759.1.S1_AT, ZM.520.1.S1_AT, ZMAFFX.13.1.S1_S_AT, ZM.26.1.A1_AT, ZM.15912.1.S1_AT
GO:0005976~polysaccharide metabolic process	19	5.08504e-06	ZM.5637.1.A1_AT, ZM.2227.1.A1_AT, ZM.7008.1.A1_AT, ZM.704.1.S1_AT, ZM.1595.1.S1_AT, ZM.649.1.S1_AT, ZM.847.1.S1_AT, ZM.5108.1.A1_AT, ZM.312.1.A1_AT, ZM.16805.3.S1_AT, ZM.1527.2.A1_A_AT, ZM.8822.2.A1_AT, ZM.12726.1.S1_AT, ZM.4987.1.A1_AT, ZM.12391.1.S1_AT, ZM.18501.1.A1_AT, ZM.1506.1.A1_AT, ZM.522.1.S1_AT, ZM.8277.1.S1_AT			GO:0046527~glucosyltransferase activity	9	0.000505383	ZM.7069.1.S1_AT, ZM.6977.1.S1_AT, ZMAFFX.5.1.S1_AT, ZM.3478.1.S1_A_AT, ZM.11759.1.S1_AT, ZM.520.1.S1_AT, ZMAFFX.13.1.S1_S_AT, ZM.26.1.A1_AT, ZM.15912.1.S1_AT
GO:0005976~polysaccharide metabolic process	19	2.34055e-05	ZM.5637.1.A1_AT, ZM.2227.1.A1_AT, ZM.7008.1.A1_AT, ZM.704.1.S1_AT, ZM.1595.1.S1_AT, ZM.649.1.S1_AT, ZM.847.1.S1_AT, ZM.5108.1.A1_AT, ZM.312.1.A1_AT, ZM.16805.3.S1_AT, ZM.1527.2.A1_A_AT, ZM.8822.2.A1_AT, ZM.12726.1.S1_AT, ZM.4987.1.A1_AT, ZM.12391.1.S1_AT, ZM.18501.1.A1_AT, ZM.1506.1.A1_AT, ZM.522.1.S1_AT, ZM.8277.1.S1_AT			GO:0046527~glucosyltransferase activity	9	0.000506193	ZM.7069.1.S1_AT, ZM.6977.1.S1_AT, ZMAFFX.5.1.S1_AT, ZM.3478.1.S1_A_AT, ZM.11759.1.S1_AT, ZM.520.1.S1_AT, ZMAFFX.13.1.S1_S_AT, ZM.26.1.A1_AT, ZM.15912.1.S1_AT
GO:0005976~polysaccharide metabolic process	19	4.76118e-05	ZM.5637.1.A1_AT, ZM.2227.1.A1_AT, ZM.7008.1.A1_AT, ZM.704.1.S1_AT, ZM.1595.1.S1_AT, ZM.649.1.S1_AT, ZM.847.1.S1_AT, ZM.5108.1.A1_AT, ZM.312.1.A1_AT, ZM.16805.3.S1_AT, ZM.1527.2.A1_A_AT, ZM.8822.2.A1_AT, ZM.12726.1.S1_AT, ZM.4987.1.A1_AT, ZM.12391.1.S1_AT, ZM.18501.1.A1_AT, ZM.1506.1.A1_AT, ZM.522.1.S1_AT, ZM.8277.1.S1_AT			GO:0008194~UDP-glycosyltransferase activity	10	0.00424686	ZM.11738.1.A1_AT, ZM.6977.1.S1_AT, ZMAFFX.5.1.S1_AT, ZM.12202.1.A1_AT, ZM.3478.1.S1_A_AT, ZM.11759.1.S1_AT, ZM.520.1.S1_AT, ZMAFFX.13.1.S1_S_AT, ZM.26.1.A1_AT, ZM.15912.1.S1_AT
						GO:0008194~UDP-glycosyltransferase activity	10	0.00445834	ZM.11738.1.A1_AT, ZM.6977.1.S1_AT, ZMAFFX.5.1.S1_AT, ZM.12202.1.A1_AT, ZM.3478.1.S1_A_AT, ZM.11759.1.S1_AT, ZM.520.1.S1_AT, ZMAFFX.13.1.S1_S_AT, ZM.26.1.A1_AT, ZM.15912.1.S1_AT
Annotation Cluster 13	Enrichment Score: 4.722750005421808
Term	Count	PValue	Genes			Annotation Cluster 15	Enrichment Score: 3.1518532712973855
transit peptide	21	3.71036e-08	ZM.6763.4.S1_AT, ZM.14314.1.A1_AT, ZM.3369.1.A1_AT, ZM.15442.1.A1_AT, ZM.678.1.S1_AT, ZM.288.1.A1_AT, ZM.2.1.A1_AT, ZM.16923.3.A1_AT, ZM.19140.1.A1_AT, ZM.227.1.S2_S_AT, ZM.150.1.A1_AT, ZM.457.1.S1_AT, ZM.15818.1.S1_AT, ZM.1076.1.S1_AT, ZM.6763.1.S1_AT, ZM.12726.1.S1_AT, ZM.380.1.A1_AT, ZM.4471.1.A1_A_AT, ZM.514.1.A1_AT, ZM.7.1.S1_AT, ZM.4340.1.A1_AT, ZM.13263.1.A1_AT, ZM.4471.2.S1_A_AT			Term	Count	PValue	Genes
transit peptide:Chloroplast	19	0.000104756	ZM.6763.4.S1_AT, ZM.14314.1.A1_AT, ZM.3369.1.A1_AT, ZM.15442.1.A1_AT, ZM.678.1.S1_AT, ZM.288.1.A1_AT, ZM.2.1.A1_AT, ZM.16923.3.A1_AT, ZM.19140.1.A1_AT, ZM.150.1.A1_AT, ZM.457.1.S1_AT, ZM.15818.1.S1_AT, ZM.6763.1.S1_AT, ZM.12726.1.S1_AT, ZM.380.1.A1_AT, ZM.4471.1.A1_A_AT, ZM.514.1.A1_AT, ZM.7.1.S1_AT, ZM.4340.1.A1_AT, ZM.13263.1.A1_AT, ZM.4471.2.S1_A_AT			GO:0046148~pigment biosynthetic process	8	0.000424864	ZM.19140.1.A1_AT, ZM.3702.1.S1_AT, ZM.695.1.A1_AT, ZM.18314.1.S1_AT, ZM.385.1.A1_AT, ZM.1263.1.A1_AT, ZM.1691.1.S1_A_AT, ZM.458.1.S1_AT
plastid	21	0.00174645	ZM.6763.4.S1_AT, ZM.14314.1.A1_AT, ZM.3369.1.A1_AT, ZM.15442.1.A1_AT, ZM.678.1.S1_AT, ZM.288.1.A1_AT, ZM.2.1.A1_AT, ZM.16923.3.A1_AT, ZM.19140.1.A1_AT, ZM.150.1.A1_AT, ZM.457.1.S1_AT, ZM.15818.1.S1_AT, ZM.312.1.A1_AT, ZM.6763.1.S1_AT, ZM.12726.1.S1_AT, ZM.380.1.A1_AT, ZM.11.1.S1_AT, ZM.4471.1.A1_A_AT, ZM.514.1.A1_AT, ZM.7.1.S1_AT, ZM.4340.1.A1_AT, ZM.13263.1.A1_AT, ZM.4471.2.S1_A_AT			GO:0046148~pigment biosynthetic process	8	0.000505676	ZM.19140.1.A1_AT, ZM.3702.1.S1_AT, ZM.695.1.A1_AT, ZM.18314.1.S1_AT, ZM.385.1.A1_AT, ZM.1263.1.A1_AT, ZM.1691.1.S1_A_AT, ZM.458.1.S1_AT
						GO:0046148~pigment biosynthetic process	8	0.00059897	ZM.19140.1.A1_AT, ZM.3702.1.S1_AT, ZM.695.1.A1_AT, ZM.18314.1.S1_AT, ZM.385.1.A1_AT, ZM.1263.1.A1_AT, ZM.1691.1.S1_A_AT, ZM.458.1.S1_AT
Annotation Cluster 14	Enrichment Score: 4.527671074959938					GO:0042440~pigment metabolic process	8	0.000883596	ZM.19140.1.A1_AT, ZM.3702.1.S1_AT, ZM.695.1.A1_AT, ZM.18314.1.S1_AT, ZM.385.1.A1_AT, ZM.1263.1.A1_AT, ZM.1691.1.S1_A_AT, ZM.458.1.S1_AT
Term	Count	PValue	Genes			GO:0042440~pigment metabolic process	8	0.00103478	ZM.19140.1.A1_AT, ZM.3702.1.S1_AT, ZM.695.1.A1_AT, ZM.18314.1.S1_AT, ZM.385.1.A1_AT, ZM.1263.1.A1_AT, ZM.1691.1.S1_A_AT, ZM.458.1.S1_AT
GO:0009536~plastid	29	1.01653e-05	ZM.6763.4.S1_AT, ZM.14314.1.A1_AT, ZM.3369.1.A1_AT, ZM.15442.1.A1_AT, ZM.14486.1.A1_AT, ZM.16923.3.A1_AT, ZM.5837.1.S1_AT, ZM.457.1.S1_AT, ZM.150.1.A1_AT, ZM.7091.1.A1_AT, ZM.15818.1.S1_AT, ZM.1076.1.S1_AT, ZM.6763.1.S1_AT, ZM.12726.1.S1_AT, ZM.4471.1.A1_A_AT, ZM.16923.1.A1_AT, ZM.13239.2.A1_AT, ZM.13960.1.A1_AT, ZM.678.1.S1_AT, ZM.288.1.A1_AT, ZM.2.1.A1_AT, ZM.649.1.S1_AT, ZM.19140.1.A1_AT, ZM.1…			GO:0042440~pigment metabolic process	8	0.00104292	ZM.19140.1.A1_AT, ZM.3702.1.S1_AT, ZM.695.1.A1_AT, ZM.18314.1.S1_AT, ZM.385.1.A1_AT, ZM.1263.1.A1_AT, ZM.1691.1.S1_A_AT, ZM.458.1.S1_AT
GO:0009507~chloroplast	28	1.10525e-05	ZM.6763.4.S1_AT, ZM.14314.1.A1_AT, ZM.3369.1.A1_AT, ZM.15442.1.A1_AT, ZM.14486.1.A1_AT, ZM.16923.3.A1_AT, ZM.5837.1.S1_AT, ZM.457.1.S1_AT, ZM.150.1.A1_AT, ZM.7091.1.A1_AT, ZM.15818.1.S1_AT, ZM.1076.1.S1_AT, ZM.6763.1.S1_AT, ZM.12726.1.S1_AT, ZM.4471.1.A1_A_AT, ZM.16923.1.A1_AT, ZM.13239.2.A1_AT, ZM.678.1.S1_AT, ZM.288.1.A1_AT, ZM.2.1.A1_AT, ZM.649.1.S1_AT, ZM.19140.1.A1_AT, ZM.1578.1.A1_AT, ZM.31…
GO:0009536~plastid	29	1.63983e-05	ZM.6763.4.S1_AT, ZM.14314.1.A1_AT, ZM.3369.1.A1_AT, ZM.15442.1.A1_AT, ZM.14486.1.A1_AT, ZM.16923.3.A1_AT, ZM.5837.1.S1_AT, ZM.457.1.S1_AT, ZM.150.1.A1_AT, ZM.7091.1.A1_AT, ZM.15818.1.S1_AT, ZM.1076.1.S1_AT, ZM.6763.1.S1_AT, ZM.12726.1.S1_AT, ZM.4471.1.A1_A_AT, ZM.16923.1.A1_AT, ZM.13239.2.A1_AT, ZM.13960.1.A1_AT, ZM.678.1.S1_AT, ZM.288.1.A1_AT, ZM.2.1.A1_AT, ZM.649.1.S1_AT, ZM.19140.1.A1_AT, ZM.1…			Annotation Cluster 16	Enrichment Score: 3.1462905920660122
GO:0009536~plastid	29	1.65486e-05	ZM.6763.4.S1_AT, ZM.14314.1.A1_AT, ZM.3369.1.A1_AT, ZM.15442.1.A1_AT, ZM.14486.1.A1_AT, ZM.16923.3.A1_AT, ZM.5837.1.S1_AT, ZM.457.1.S1_AT, ZM.150.1.A1_AT, ZM.7091.1.A1_AT, ZM.15818.1.S1_AT, ZM.1076.1.S1_AT, ZM.6763.1.S1_AT, ZM.12726.1.S1_AT, ZM.4471.1.A1_A_AT, ZM.16923.1.A1_AT, ZM.13239.2.A1_AT, ZM.13960.1.A1_AT, ZM.678.1.S1_AT, ZM.288.1.A1_AT, ZM.2.1.A1_AT, ZM.649.1.S1_AT, ZM.19140.1.A1_AT, ZM.1…			Term	Count	PValue	Genes
GO:0009507~chloroplast	28	1.75104e-05	ZM.6763.4.S1_AT, ZM.14314.1.A1_AT, ZM.3369.1.A1_AT, ZM.15442.1.A1_AT, ZM.14486.1.A1_AT, ZM.16923.3.A1_AT, ZM.5837.1.S1_AT, ZM.457.1.S1_AT, ZM.150.1.A1_AT, ZM.7091.1.A1_AT, ZM.15818.1.S1_AT, ZM.1076.1.S1_AT, ZM.6763.1.S1_AT, ZM.12726.1.S1_AT, ZM.4471.1.A1_A_AT, ZM.16923.1.A1_AT, ZM.13239.2.A1_AT, ZM.678.1.S1_AT, ZM.288.1.A1_AT, ZM.2.1.A1_AT, ZM.649.1.S1_AT, ZM.19140.1.A1_AT, ZM.1578.1.A1_AT, ZM.31…			GO:0044436~thylakoid part	8	0.000552205	ZM.14810.1.S1_A_AT, ZM.14314.1.A1_AT, ZM.19071.1.S1_AT, ZM.7003.1.A1_AT, ZM.3410.1.A1_AT, ZM.3895.1.A1_AT, ZM.1087.1.S1_AT, ZM.272.1.A1_AT
chloroplast	27	7.07405e-05	ZM.6763.4.S1_AT, ZM.14314.1.A1_AT, ZM.3369.1.A1_AT, ZM.15442.1.A1_AT, ZM.14486.1.A1_AT, ZM.16923.3.A1_AT, ZM.457.1.S1_AT, ZM.150.1.A1_AT, ZM.7091.1.A1_AT, ZM.15818.1.S1_AT, ZM.1076.1.S1_AT, ZM.6763.1.S1_AT, ZM.12726.1.S1_AT, ZM.4471.1.A1_A_AT, ZM.16923.1.A1_AT, ZM.13239.2.A1_AT, ZM.678.1.S1_AT, ZM.288.1.A1_AT, ZM.2.1.A1_AT, ZM.649.1.S1_AT, ZM.19140.1.A1_AT, ZM.1578.1.A1_AT, ZM.312.1.A1_AT, ZM.380…			GO:0044436~thylakoid part	8	0.000618857	ZM.14810.1.S1_A_AT, ZM.14314.1.A1_AT, ZM.19071.1.S1_AT, ZM.7003.1.A1_AT, ZM.3410.1.A1_AT, ZM.3895.1.A1_AT, ZM.1087.1.S1_AT, ZM.272.1.A1_AT
GO:0009536~plastid	29	0.000124776	ZM.6763.4.S1_AT, ZM.14314.1.A1_AT, ZM.3369.1.A1_AT, ZM.15442.1.A1_AT, ZM.14486.1.A1_AT, ZM.16923.3.A1_AT, ZM.5837.1.S1_AT, ZM.457.1.S1_AT, ZM.150.1.A1_AT, ZM.7091.1.A1_AT, ZM.15818.1.S1_AT, ZM.1076.1.S1_AT, ZM.6763.1.S1_AT, ZM.12726.1.S1_AT, ZM.4471.1.A1_A_AT, ZM.16923.1.A1_AT, ZM.13239.2.A1_AT, ZM.13960.1.A1_AT, ZM.678.1.S1_AT, ZM.288.1.A1_AT, ZM.2.1.A1_AT, ZM.649.1.S1_AT, ZM.19140.1.A1_AT, ZM.1…			GO:0044436~thylakoid part	8	0.000678239	ZM.14810.1.S1_A_AT, ZM.14314.1.A1_AT, ZM.19071.1.S1_AT, ZM.7003.1.A1_AT, ZM.3410.1.A1_AT, ZM.3895.1.A1_AT, ZM.1087.1.S1_AT, ZM.272.1.A1_AT
GO:0009507~chloroplast	28	0.000127466	ZM.6763.4.S1_AT, ZM.14314.1.A1_AT, ZM.3369.1.A1_AT, ZM.15442.1.A1_AT, ZM.14486.1.A1_AT, ZM.16923.3.A1_AT, ZM.5837.1.S1_AT, ZM.457.1.S1_AT, ZM.150.1.A1_AT, ZM.7091.1.A1_AT, ZM.15818.1.S1_AT, ZM.1076.1.S1_AT, ZM.6763.1.S1_AT, ZM.12726.1.S1_AT, ZM.4471.1.A1_A_AT, ZM.16923.1.A1_AT, ZM.13239.2.A1_AT, ZM.678.1.S1_AT, ZM.288.1.A1_AT, ZM.2.1.A1_AT, ZM.649.1.S1_AT, ZM.19140.1.A1_AT, ZM.1578.1.A1_AT, ZM.31…			GO:0044436~thylakoid part	8	0.00068044	ZM.14810.1.S1_A_AT, ZM.14314.1.A1_AT, ZM.19071.1.S1_AT, ZM.7003.1.A1_AT, ZM.3410.1.A1_AT, ZM.3895.1.A1_AT, ZM.1087.1.S1_AT, ZM.272.1.A1_AT
						GO:0044436~thylakoid part	8	0.00117675	ZM.14810.1.S1_A_AT, ZM.14314.1.A1_AT, ZM.19071.1.S1_AT, ZM.7003.1.A1_AT, ZM.3410.1.A1_AT, ZM.3895.1.A1_AT, ZM.1087.1.S1_AT, ZM.272.1.A1_AT
Annotation Cluster 15	Enrichment Score: 4.0965216079078886
Term	Count	PValue	Genes			Annotation Cluster 17	Enrichment Score: 3.1391807671779537
GO:0005509~calcium ion binding	30	6.77246e-05	ZM.12139.1.A1_AT, ZM.39.1.S1_AT, ZM.14314.1.A1_AT, ZM.4338.1.A1_AT, ZM.2505.1.S1_AT, ZM.5170.1.S1_AT, ZM.2136.1.S1_AT, ZM.16176.1.A1_S_AT, ZM.15283.1.A1_AT, ZM.11848.1.A1_AT, ZM.13613.1.A1_AT, ZM.16643.1.S1_AT, ZM.11214.1.S1_AT, ZM.1415.1.A1_AT, ZM.6657.1.A1_AT, ZM.405.1.A1_AT, ZM.17770.1.S1_AT, ZM.3573.1.A1_AT, ZM.15685.1.A1_AT, ZM.315.1.A1_AT, ZM.18111.1.S1_AT, ZM.1616.1.A1_AT, ZM.10480.1.S1_AT…			Term	Count	PValue	Genes
GO:0005509~calcium ion binding	30	8.35219e-05	ZM.12139.1.A1_AT, ZM.39.1.S1_AT, ZM.14314.1.A1_AT, ZM.4338.1.A1_AT, ZM.2505.1.S1_AT, ZM.5170.1.S1_AT, ZM.2136.1.S1_AT, ZM.16176.1.A1_S_AT, ZM.15283.1.A1_AT, ZM.11848.1.A1_AT, ZM.13613.1.A1_AT, ZM.16643.1.S1_AT, ZM.11214.1.S1_AT, ZM.1415.1.A1_AT, ZM.6657.1.A1_AT, ZM.405.1.A1_AT, ZM.17770.1.S1_AT, ZM.3573.1.A1_AT, ZM.15685.1.A1_AT, ZM.315.1.A1_AT, ZM.18111.1.S1_AT, ZM.1616.1.A1_AT, ZM.10480.1.S1_AT…			IPR016461:O-methyltransferase, COMT, eukaryota	7	0.000245093	ZM.5715.1.A2_AT, ZMAFFX.1087.1.S1_S_AT, ZM.2301.1.A1_AT, ZM.3371.1.A1_AT, ZM.8576.1.A1_AT, ZM.4239.1.A1_AT, ZM.140.1.A1_AT, ZM.1544.1.A1_A_AT
GO:0005509~calcium ion binding	30	9.07588e-05	ZM.12139.1.A1_AT, ZM.39.1.S1_AT, ZM.14314.1.A1_AT, ZM.4338.1.A1_AT, ZM.2505.1.S1_AT, ZM.5170.1.S1_AT, ZM.2136.1.S1_AT, ZM.16176.1.A1_S_AT, ZM.15283.1.A1_AT, ZM.11848.1.A1_AT, ZM.13613.1.A1_AT, ZM.16643.1.S1_AT, ZM.11214.1.S1_AT, ZM.1415.1.A1_AT, ZM.6657.1.A1_AT, ZM.405.1.A1_AT, ZM.17770.1.S1_AT, ZM.3573.1.A1_AT, ZM.15685.1.A1_AT, ZM.315.1.A1_AT, ZM.18111.1.S1_AT, ZM.1616.1.A1_AT, ZM.10480.1.S1_AT…			IPR001077:O-methyltransferase, family 2	7	0.000245093	ZM.5715.1.A2_AT, ZMAFFX.1087.1.S1_S_AT, ZM.2301.1.A1_AT, ZM.3371.1.A1_AT, ZM.8576.1.A1_AT, ZM.4239.1.A1_AT, ZM.140.1.A1_AT, ZM.1544.1.A1_A_AT
						PF00891:Methyltransf_2	7	0.000248109	ZM.5715.1.A2_AT, ZMAFFX.1087.1.S1_S_AT, ZM.2301.1.A1_AT, ZM.3371.1.A1_AT, ZM.8576.1.A1_AT, ZM.4239.1.A1_AT, ZM.140.1.A1_AT, ZM.1544.1.A1_A_AT
Annotation Cluster 16	Enrichment Score: 3.9514364549022516					IPR012967:Plant methyltransferase dimerisation	6	0.00154766	ZM.5715.1.A2_AT, ZMAFFX.1087.1.S1_S_AT, ZM.2301.1.A1_AT, ZM.3371.1.A1_AT, ZM.4239.1.A1_AT, ZM.140.1.A1_AT, ZM.1544.1.A1_A_AT
Term	Count	PValue	Genes			PF08100:Dimerisation	6	0.00156338	ZM.5715.1.A2_AT, ZMAFFX.1087.1.S1_S_AT, ZM.2301.1.A1_AT, ZM.3371.1.A1_AT, ZM.4239.1.A1_AT, ZM.140.1.A1_AT, ZM.1544.1.A1_A_AT
GO:0016765~transferase activity, transferring alkyl or aryl (other than methyl) groups	16	9.20092e-05	ZM.2540.1.A1_AT, ZM.545.1.S1_AT, ZM.813.1.S1_AT, ZM.628.1.A1_AT, ZM.566.1.S1_AT, ZM.244.2.A1_AT, ZM.864.1.S1_AT, ZM.9637.1.A1_AT, ZM.556.2.A1_A_AT, ZM.19140.1.A1_AT, ZM.317.1.S1_AT, ZM.555.1.S1_AT, ZM.17475.1.S1_X_AT, ZM.563.1.A1_AT, ZM.561.1.A1_AT, ZM.13960.1.A1_AT			PIRSF005739:O-mtase	7	0.0040539	ZM.5715.1.A2_AT, ZMAFFX.1087.1.S1_S_AT, ZM.2301.1.A1_AT, ZM.3371.1.A1_AT, ZM.8576.1.A1_AT, ZM.4239.1.A1_AT, ZM.140.1.A1_AT, ZM.1544.1.A1_A_AT
GO:0016765~transferase activity, transferring alkyl or aryl (other than methyl) groups	16	0.000106541	ZM.2540.1.A1_AT, ZM.545.1.S1_AT, ZM.813.1.S1_AT, ZM.628.1.A1_AT, ZM.566.1.S1_AT, ZM.244.2.A1_AT, ZM.864.1.S1_AT, ZM.9637.1.A1_AT, ZM.556.2.A1_A_AT, ZM.19140.1.A1_AT, ZM.317.1.S1_AT, ZM.555.1.S1_AT, ZM.17475.1.S1_X_AT, ZM.563.1.A1_AT, ZM.561.1.A1_AT, ZM.13960.1.A1_AT
GO:0016765~transferase activity, transferring alkyl or aryl (other than methyl) groups	16	0.000142673	ZM.2540.1.A1_AT, ZM.545.1.S1_AT, ZM.813.1.S1_AT, ZM.628.1.A1_AT, ZM.566.1.S1_AT, ZM.244.2.A1_AT, ZM.864.1.S1_AT, ZM.9637.1.A1_AT, ZM.556.2.A1_A_AT, ZM.19140.1.A1_AT, ZM.317.1.S1_AT, ZM.555.1.S1_AT, ZM.17475.1.S1_X_AT, ZM.563.1.A1_AT, ZM.561.1.A1_AT, ZM.13960.1.A1_AT			Annotation Cluster 18	Enrichment Score: 3.0987876398921665
						Term	Count	PValue	Genes
Annotation Cluster 17	Enrichment Score: 3.815510402155745					GO:0044262~cellular carbohydrate metabolic process	33	0.00026605	ZM.3024.1.A1_AT, ZM.6438.1.A1_AT, ZM.704.1.S1_AT, ZM.5727.2.A1_AT, ZMAFFX.5.1.S1_AT, ZMAFFX.13.1.S1_S_AT, ZM.8456.1.A1_AT, ZM.3600.2.S1_A_AT, ZM.11730.1.S1_AT, ZM.6977.1.S1_AT, ZM.11759.1.S1_AT, ZM.520.1.S1_AT, ZM.3362.1.A1_AT, ZM.5828.1.A1_AT, ZM.5637.1.A1_AT, ZM.12201.1.A1_AT, ZM.7069.1.S1_AT, ZM.3478.1.S1_A_AT, ZM.8720.1.S1_AT, ZM.5717.1.A1_AT, ZM.15912.1.S1_AT, ZM.16472.1.A1_AT, ZM.8365.1.A1_…
Term	Count	PValue	Genes			GO:0044262~cellular carbohydrate metabolic process	33	0.000853364	ZM.3024.1.A1_AT, ZM.6438.1.A1_AT, ZM.704.1.S1_AT, ZM.5727.2.A1_AT, ZMAFFX.5.1.S1_AT, ZMAFFX.13.1.S1_S_AT, ZM.8456.1.A1_AT, ZM.3600.2.S1_A_AT, ZM.11730.1.S1_AT, ZM.6977.1.S1_AT, ZM.11759.1.S1_AT, ZM.520.1.S1_AT, ZM.3362.1.A1_AT, ZM.5828.1.A1_AT, ZM.5637.1.A1_AT, ZM.12201.1.A1_AT, ZM.7069.1.S1_AT, ZM.3478.1.S1_A_AT, ZM.8720.1.S1_AT, ZM.5717.1.A1_AT, ZM.15912.1.S1_AT, ZM.16472.1.A1_AT, ZM.8365.1.A1_…
IPR000823:Plant peroxidase	16	6.17042e-06	ZM.405.1.A1_AT, ZM.4338.1.A1_AT, ZM.3573.1.A1_AT, ZM.2505.1.S1_AT, ZM.5170.1.S1_AT, ZM.315.1.A1_AT, ZM.18111.1.S1_AT, ZM.2136.1.S1_AT, ZM.1616.1.A1_AT, ZM.17119.1.S1_AT, ZM.16176.1.A1_S_AT, ZM.10377.1.A1_AT, ZM.11803.1.A1_AT, ZM.16643.1.S1_AT, ZM.11214.1.S1_AT, ZM.1415.1.A1_AT			GO:0044262~cellular carbohydrate metabolic process	33	0.00222607	ZM.3024.1.A1_AT, ZM.6438.1.A1_AT, ZM.704.1.S1_AT, ZM.5727.2.A1_AT, ZMAFFX.5.1.S1_AT, ZMAFFX.13.1.S1_S_AT, ZM.8456.1.A1_AT, ZM.3600.2.S1_A_AT, ZM.11730.1.S1_AT, ZM.6977.1.S1_AT, ZM.11759.1.S1_AT, ZM.520.1.S1_AT, ZM.3362.1.A1_AT, ZM.5828.1.A1_AT, ZM.5637.1.A1_AT, ZM.12201.1.A1_AT, ZM.7069.1.S1_AT, ZM.3478.1.S1_A_AT, ZM.8720.1.S1_AT, ZM.5717.1.A1_AT, ZM.15912.1.S1_AT, ZM.16472.1.A1_AT, ZM.8365.1.A1_…
PS50873:PEROXIDASE_4	17	8.44753e-06	ZM.405.1.A1_AT, ZM.4338.1.A1_AT, ZM.3573.1.A1_AT, ZM.17240.1.A1_AT, ZM.2505.1.S1_AT, ZM.5170.1.S1_AT, ZM.315.1.A1_AT, ZM.18111.1.S1_AT, ZM.2136.1.S1_AT, ZM.1616.1.A1_AT, ZM.17119.1.S1_AT, ZM.16176.1.A1_S_AT, ZM.10377.1.A1_AT, ZM.11803.1.A1_AT, ZM.16643.1.S1_AT, ZM.11214.1.S1_AT, ZM.1415.1.A1_AT
IPR002016:Haem peroxidase, plant/fungal/bacterial	17	1.24305e-05	ZM.405.1.A1_AT, ZM.4338.1.A1_AT, ZM.3573.1.A1_AT, ZM.17240.1.A1_AT, ZM.2505.1.S1_AT, ZM.5170.1.S1_AT, ZM.315.1.A1_AT, ZM.18111.1.S1_AT, ZM.2136.1.S1_AT, ZM.1616.1.A1_AT, ZM.17119.1.S1_AT, ZM.16176.1.A1_S_AT, ZM.10377.1.A1_AT, ZM.11803.1.A1_AT, ZM.16643.1.S1_AT, ZM.11214.1.S1_AT, ZM.1415.1.A1_AT			Annotation Cluster 19	Enrichment Score: 3.0579609078280465
PF00141:peroxidase	17	1.39981e-05	ZM.405.1.A1_AT, ZM.4338.1.A1_AT, ZM.3573.1.A1_AT, ZM.17240.1.A1_AT, ZM.2505.1.S1_AT, ZM.5170.1.S1_AT, ZM.315.1.A1_AT, ZM.18111.1.S1_AT, ZM.2136.1.S1_AT, ZM.1616.1.A1_AT, ZM.17119.1.S1_AT, ZM.16176.1.A1_S_AT, ZM.10377.1.A1_AT, ZM.11803.1.A1_AT, ZM.16643.1.S1_AT, ZM.11214.1.S1_AT, ZM.1415.1.A1_AT			Term	Count	PValue	Genes
IPR019793:Peroxidases heam-ligand binding site	16	1.47952e-05	ZM.405.1.A1_AT, ZM.4338.1.A1_AT, ZM.3573.1.A1_AT, ZM.2505.1.S1_AT, ZM.5170.1.S1_AT, ZM.315.1.A1_AT, ZM.18111.1.S1_AT, ZM.2136.1.S1_AT, ZM.1616.1.A1_AT, ZM.17119.1.S1_AT, ZM.16176.1.A1_S_AT, ZM.10377.1.A1_AT, ZM.11803.1.A1_AT, ZM.16643.1.S1_AT, ZM.11214.1.S1_AT, ZM.1415.1.A1_AT			GO:0044434~chloroplast part	6	0.000410977	ZM.14314.1.A1_AT, ZM.4189.1.S1_AT, ZM.6.1.A1_AT, ZM.514.1.A1_AT, ZM.661.2.S1_A_AT, ZM.14985.1.A1_AT
PS50873:Plant heme peroxidase family profile.	17	2.6169e-05	ZM.405.1.A1_AT, ZM.4338.1.A1_AT, ZM.3573.1.A1_AT, ZM.17240.1.A1_AT, ZM.2505.1.S1_AT, ZM.5170.1.S1_AT, ZM.315.1.A1_AT, ZM.18111.1.S1_AT, ZM.2136.1.S1_AT, ZM.1616.1.A1_AT, ZM.17119.1.S1_AT, ZM.16176.1.A1_S_AT, ZM.10377.1.A1_AT, ZM.11803.1.A1_AT, ZM.16643.1.S1_AT, ZM.11214.1.S1_AT, ZM.1415.1.A1_AT			GO:0044434~chloroplast part	6	0.000442391	ZM.14314.1.A1_AT, ZM.4189.1.S1_AT, ZM.6.1.A1_AT, ZM.514.1.A1_AT, ZM.661.2.S1_A_AT, ZM.14985.1.A1_AT
PS00435:Peroxidases proximal heme-ligand signature.	16	3.34173e-05	ZM.405.1.A1_AT, ZM.4338.1.A1_AT, ZM.3573.1.A1_AT, ZM.2505.1.S1_AT, ZM.5170.1.S1_AT, ZM.315.1.A1_AT, ZM.18111.1.S1_AT, ZM.2136.1.S1_AT, ZM.1616.1.A1_AT, ZM.17119.1.S1_AT, ZM.16176.1.A1_S_AT, ZM.10377.1.A1_AT, ZM.11803.1.A1_AT, ZM.16643.1.S1_AT, ZM.11214.1.S1_AT, ZM.1415.1.A1_AT			GO:0044434~chloroplast part	6	0.000443418	ZM.14314.1.A1_AT, ZM.4189.1.S1_AT, ZM.6.1.A1_AT, ZM.514.1.A1_AT, ZM.661.2.S1_A_AT, ZM.14985.1.A1_AT
PS00435:PEROXIDASE_1	16	5.4905e-05	ZM.405.1.A1_AT, ZM.4338.1.A1_AT, ZM.3573.1.A1_AT, ZM.2505.1.S1_AT, ZM.5170.1.S1_AT, ZM.315.1.A1_AT, ZM.18111.1.S1_AT, ZM.2136.1.S1_AT, ZM.1616.1.A1_AT, ZM.17119.1.S1_AT, ZM.16176.1.A1_S_AT, ZM.10377.1.A1_AT, ZM.11803.1.A1_AT, ZM.16643.1.S1_AT, ZM.11214.1.S1_AT, ZM.1415.1.A1_AT			GO:0044434~chloroplast part	6	0.000682119	ZM.14314.1.A1_AT, ZM.4189.1.S1_AT, ZM.6.1.A1_AT, ZM.514.1.A1_AT, ZM.661.2.S1_A_AT, ZM.14985.1.A1_AT
GO:0004601~peroxidase activity	18	8.05717e-05	ZM.405.1.A1_AT, ZM.4338.1.A1_AT, ZM.3573.1.A1_AT, ZM.17240.1.A1_AT, ZM.2505.1.S1_AT, ZM.5170.1.S1_AT, ZM.315.1.A1_AT, ZM.18111.1.S1_AT, ZM.2136.1.S1_AT, ZM.1616.1.A1_AT, ZM.17119.1.S1_AT, ZM.16176.1.A1_S_AT, ZM.10377.1.A1_AT, ZM.11803.1.A1_AT, ZM.16643.1.S1_AT, ZM.11214.1.S1_AT, ZM.6657.1.A1_AT, ZM.1415.1.A1_AT			GO:0009532~plastid stroma	5	0.000721508	ZM.4189.1.S1_AT, ZM.6.1.A1_AT, ZM.514.1.A1_AT, ZM.661.2.S1_A_AT, ZM.14985.1.A1_AT
GO:0004601~peroxidase activity	18	8.44543e-05	ZM.405.1.A1_AT, ZM.4338.1.A1_AT, ZM.3573.1.A1_AT, ZM.17240.1.A1_AT, ZM.2505.1.S1_AT, ZM.5170.1.S1_AT, ZM.315.1.A1_AT, ZM.18111.1.S1_AT, ZM.2136.1.S1_AT, ZM.1616.1.A1_AT, ZM.17119.1.S1_AT, ZM.16176.1.A1_S_AT, ZM.10377.1.A1_AT, ZM.11803.1.A1_AT, ZM.16643.1.S1_AT, ZM.11214.1.S1_AT, ZM.6657.1.A1_AT, ZM.1415.1.A1_AT			GO:0009570~chloroplast stroma	5	0.000721508	ZM.4189.1.S1_AT, ZM.6.1.A1_AT, ZM.514.1.A1_AT, ZM.661.2.S1_A_AT, ZM.14985.1.A1_AT
GO:0016684~oxidoreductase activity, acting on peroxide as acceptor	18	8.44543e-05	ZM.405.1.A1_AT, ZM.4338.1.A1_AT, ZM.3573.1.A1_AT, ZM.17240.1.A1_AT, ZM.2505.1.S1_AT, ZM.5170.1.S1_AT, ZM.315.1.A1_AT, ZM.18111.1.S1_AT, ZM.2136.1.S1_AT, ZM.1616.1.A1_AT, ZM.17119.1.S1_AT, ZM.16176.1.A1_S_AT, ZM.10377.1.A1_AT, ZM.11803.1.A1_AT, ZM.16643.1.S1_AT, ZM.11214.1.S1_AT, ZM.6657.1.A1_AT, ZM.1415.1.A1_AT			GO:0009570~chloroplast stroma	5	0.00076746	ZM.4189.1.S1_AT, ZM.6.1.A1_AT, ZM.514.1.A1_AT, ZM.661.2.S1_A_AT, ZM.14985.1.A1_AT
GO:0016684~oxidoreductase activity, acting on peroxide as acceptor	18	9.89228e-05	ZM.405.1.A1_AT, ZM.4338.1.A1_AT, ZM.3573.1.A1_AT, ZM.17240.1.A1_AT, ZM.2505.1.S1_AT, ZM.5170.1.S1_AT, ZM.315.1.A1_AT, ZM.18111.1.S1_AT, ZM.2136.1.S1_AT, ZM.1616.1.A1_AT, ZM.17119.1.S1_AT, ZM.16176.1.A1_S_AT, ZM.10377.1.A1_AT, ZM.11803.1.A1_AT, ZM.16643.1.S1_AT, ZM.11214.1.S1_AT, ZM.6657.1.A1_AT, ZM.1415.1.A1_AT			GO:0009532~plastid stroma	5	0.00076746	ZM.4189.1.S1_AT, ZM.6.1.A1_AT, ZM.514.1.A1_AT, ZM.661.2.S1_A_AT, ZM.14985.1.A1_AT
GO:0004601~peroxidase activity	18	9.89228e-05	ZM.405.1.A1_AT, ZM.4338.1.A1_AT, ZM.3573.1.A1_AT, ZM.17240.1.A1_AT, ZM.2505.1.S1_AT, ZM.5170.1.S1_AT, ZM.315.1.A1_AT, ZM.18111.1.S1_AT, ZM.2136.1.S1_AT, ZM.1616.1.A1_AT, ZM.17119.1.S1_AT, ZM.16176.1.A1_S_AT, ZM.10377.1.A1_AT, ZM.11803.1.A1_AT, ZM.16643.1.S1_AT, ZM.11214.1.S1_AT, ZM.6657.1.A1_AT, ZM.1415.1.A1_AT			GO:0009532~plastid stroma	5	0.00076884	ZM.4189.1.S1_AT, ZM.6.1.A1_AT, ZM.514.1.A1_AT, ZM.661.2.S1_A_AT, ZM.14985.1.A1_AT
GO:0016684~oxidoreductase activity, acting on peroxide as acceptor	18	0.000136139	ZM.405.1.A1_AT, ZM.4338.1.A1_AT, ZM.3573.1.A1_AT, ZM.17240.1.A1_AT, ZM.2505.1.S1_AT, ZM.5170.1.S1_AT, ZM.315.1.A1_AT, ZM.18111.1.S1_AT, ZM.2136.1.S1_AT, ZM.1616.1.A1_AT, ZM.17119.1.S1_AT, ZM.16176.1.A1_S_AT, ZM.10377.1.A1_AT, ZM.11803.1.A1_AT, ZM.16643.1.S1_AT, ZM.11214.1.S1_AT, ZM.6657.1.A1_AT, ZM.1415.1.A1_AT			GO:0009570~chloroplast stroma	5	0.0010971	ZM.4189.1.S1_AT, ZM.6.1.A1_AT, ZM.514.1.A1_AT, ZM.661.2.S1_A_AT, ZM.14985.1.A1_AT
GO:0004601~peroxidase activity	18	0.000142965	ZM.405.1.A1_AT, ZM.4338.1.A1_AT, ZM.3573.1.A1_AT, ZM.17240.1.A1_AT, ZM.2505.1.S1_AT, ZM.5170.1.S1_AT, ZM.315.1.A1_AT, ZM.18111.1.S1_AT, ZM.2136.1.S1_AT, ZM.1616.1.A1_AT, ZM.17119.1.S1_AT, ZM.16176.1.A1_S_AT, ZM.10377.1.A1_AT, ZM.11803.1.A1_AT, ZM.16643.1.S1_AT, ZM.11214.1.S1_AT, ZM.6657.1.A1_AT, ZM.1415.1.A1_AT			GO:0009532~plastid stroma	5	0.0010971	ZM.4189.1.S1_AT, ZM.6.1.A1_AT, ZM.514.1.A1_AT, ZM.661.2.S1_A_AT, ZM.14985.1.A1_AT
GO:0016209~antioxidant activity	19	0.000272296	ZM.405.1.A1_AT, ZM.4338.1.A1_AT, ZM.3573.1.A1_AT, ZM.17240.1.A1_AT, ZM.2505.1.S1_AT, ZM.5170.1.S1_AT, ZM.315.1.A1_AT, ZM.2136.1.S1_AT, ZM.18111.1.S1_AT, ZM.1616.1.A1_AT, ZM.17119.1.S1_AT, ZM.2236.1.S1_AT, ZM.16176.1.A1_S_AT, ZM.10377.1.A1_AT, ZM.11803.1.A1_AT, ZM.16643.1.S1_AT, ZM.11214.1.S1_AT, ZM.6657.1.A1_AT, ZM.1415.1.A1_AT			GO:0044435~plastid part	6	0.00123362	ZM.14314.1.A1_AT, ZM.4189.1.S1_AT, ZM.6.1.A1_AT, ZM.514.1.A1_AT, ZM.661.2.S1_A_AT, ZM.14985.1.A1_AT
GO:0016209~antioxidant activity	19	0.000272296	ZM.405.1.A1_AT, ZM.4338.1.A1_AT, ZM.3573.1.A1_AT, ZM.17240.1.A1_AT, ZM.2505.1.S1_AT, ZM.5170.1.S1_AT, ZM.315.1.A1_AT, ZM.2136.1.S1_AT, ZM.18111.1.S1_AT, ZM.1616.1.A1_AT, ZM.17119.1.S1_AT, ZM.2236.1.S1_AT, ZM.16176.1.A1_S_AT, ZM.10377.1.A1_AT, ZM.11803.1.A1_AT, ZM.16643.1.S1_AT, ZM.11214.1.S1_AT, ZM.6657.1.A1_AT, ZM.1415.1.A1_AT			GO:0044435~plastid part	6	0.00134286	ZM.14314.1.A1_AT, ZM.4189.1.S1_AT, ZM.6.1.A1_AT, ZM.514.1.A1_AT, ZM.661.2.S1_A_AT, ZM.14985.1.A1_AT
GO:0016209~antioxidant activity	19	0.000318687	ZM.405.1.A1_AT, ZM.4338.1.A1_AT, ZM.3573.1.A1_AT, ZM.17240.1.A1_AT, ZM.2505.1.S1_AT, ZM.5170.1.S1_AT, ZM.315.1.A1_AT, ZM.2136.1.S1_AT, ZM.18111.1.S1_AT, ZM.1616.1.A1_AT, ZM.17119.1.S1_AT, ZM.2236.1.S1_AT, ZM.16176.1.A1_S_AT, ZM.10377.1.A1_AT, ZM.11803.1.A1_AT, ZM.16643.1.S1_AT, ZM.11214.1.S1_AT, ZM.6657.1.A1_AT, ZM.1415.1.A1_AT			GO:0044435~plastid part	6	0.00144259	ZM.14314.1.A1_AT, ZM.4189.1.S1_AT, ZM.6.1.A1_AT, ZM.514.1.A1_AT, ZM.661.2.S1_A_AT, ZM.14985.1.A1_AT
GO:0006979~response to oxidative stress	17	0.000590875	ZM.405.1.A1_AT, ZM.4338.1.A1_AT, ZM.3573.1.A1_AT, ZM.17240.1.A1_AT, ZM.2505.1.S1_AT, ZM.5170.1.S1_AT, ZM.315.1.A1_AT, ZM.18111.1.S1_AT, ZM.2136.1.S1_AT, ZM.1616.1.A1_AT, ZM.17119.1.S1_AT, ZM.16176.1.A1_S_AT, ZM.10377.1.A1_AT, ZM.11803.1.A1_AT, ZM.16643.1.S1_AT, ZM.11214.1.S1_AT, ZM.1415.1.A1_AT			GO:0044435~plastid part	6	0.00144578	ZM.14314.1.A1_AT, ZM.4189.1.S1_AT, ZM.6.1.A1_AT, ZM.514.1.A1_AT, ZM.661.2.S1_A_AT, ZM.14985.1.A1_AT
IPR019794:Peroxidase, active site	12	0.000614418	ZM.405.1.A1_AT, ZM.1616.1.A1_AT, ZM.17119.1.S1_AT, ZM.16176.1.A1_S_AT, ZM.4338.1.A1_AT, ZM.10377.1.A1_AT, ZM.11803.1.A1_AT, ZM.11214.1.S1_AT, ZM.1415.1.A1_AT, ZM.315.1.A1_AT, ZM.2136.1.S1_AT, ZM.18111.1.S1_AT			GO:0044435~plastid part	6	0.00219254	ZM.14314.1.A1_AT, ZM.4189.1.S1_AT, ZM.6.1.A1_AT, ZM.514.1.A1_AT, ZM.661.2.S1_A_AT, ZM.14985.1.A1_AT
GO:0006979~response to oxidative stress	17	0.000629562	ZM.405.1.A1_AT, ZM.4338.1.A1_AT, ZM.3573.1.A1_AT, ZM.17240.1.A1_AT, ZM.2505.1.S1_AT, ZM.5170.1.S1_AT, ZM.315.1.A1_AT, ZM.18111.1.S1_AT, ZM.2136.1.S1_AT, ZM.1616.1.A1_AT, ZM.17119.1.S1_AT, ZM.16176.1.A1_S_AT, ZM.10377.1.A1_AT, ZM.11803.1.A1_AT, ZM.16643.1.S1_AT, ZM.11214.1.S1_AT, ZM.1415.1.A1_AT
peroxidase	17	0.000919626	ZM.405.1.A1_AT, ZM.4338.1.A1_AT, ZM.3573.1.A1_AT, ZM.17240.1.A1_AT, ZM.2505.1.S1_AT, ZM.5170.1.S1_AT, ZM.315.1.A1_AT, ZM.18111.1.S1_AT, ZM.2136.1.S1_AT, ZM.1616.1.A1_AT, ZM.17119.1.S1_AT, ZM.16176.1.A1_S_AT, ZM.10377.1.A1_AT, ZM.11803.1.A1_AT, ZM.16643.1.S1_AT, ZM.11214.1.S1_AT, ZM.1415.1.A1_AT			Annotation Cluster 20	Enrichment Score: 2.913664300224497
GO:0006979~response to oxidative stress	17	0.00104384	ZM.405.1.A1_AT, ZM.4338.1.A1_AT, ZM.3573.1.A1_AT, ZM.17240.1.A1_AT, ZM.2505.1.S1_AT, ZM.5170.1.S1_AT, ZM.315.1.A1_AT, ZM.18111.1.S1_AT, ZM.2136.1.S1_AT, ZM.1616.1.A1_AT, ZM.17119.1.S1_AT, ZM.16176.1.A1_S_AT, ZM.10377.1.A1_AT, ZM.11803.1.A1_AT, ZM.16643.1.S1_AT, ZM.11214.1.S1_AT, ZM.1415.1.A1_AT			Term	Count	PValue	Genes
PS00436:Peroxidases active site signature.	12	0.00136826	ZM.405.1.A1_AT, ZM.1616.1.A1_AT, ZM.17119.1.S1_AT, ZM.16176.1.A1_S_AT, ZM.4338.1.A1_AT, ZM.10377.1.A1_AT, ZM.11803.1.A1_AT, ZM.11214.1.S1_AT, ZM.1415.1.A1_AT, ZM.315.1.A1_AT, ZM.2136.1.S1_AT, ZM.18111.1.S1_AT			PS50404:GST_NTER	13	3.49596e-05	ZM.549.1.A1_AT, ZM.245.1.S1_AT, ZM.5725.1.A1_AT, ZM.17839.1.S1_AT, ZM.813.1.S1_AT, ZM.548.1.S1_AT, ZM.246.1.A1_AT, ZM.553.1.S1_AT, ZM.556.2.A1_A_AT, ZM.9.1.A1_A_AT, ZM.564.1.S1_A_AT, ZM.9693.1.A1_AT, ZM.10416.1.A1_AT
PS00436:PEROXIDASE_2	12	0.00156702	ZM.405.1.A1_AT, ZM.1616.1.A1_AT, ZM.17119.1.S1_AT, ZM.16176.1.A1_S_AT, ZM.4338.1.A1_AT, ZM.10377.1.A1_AT, ZM.11803.1.A1_AT, ZM.11214.1.S1_AT, ZM.1415.1.A1_AT, ZM.315.1.A1_AT, ZM.2136.1.S1_AT, ZM.18111.1.S1_AT			PS50405:GST_CTER	13	6.9265e-05	ZM.549.1.A1_AT, ZM.245.1.S1_AT, ZM.5725.1.A1_AT, ZM.17839.1.S1_AT, ZM.813.1.S1_AT, ZM.548.1.S1_AT, ZM.246.1.A1_AT, ZM.553.1.S1_AT, ZM.556.2.A1_A_AT, ZM.9.1.A1_A_AT, ZM.564.1.S1_A_AT, ZM.9693.1.A1_AT, ZM.10416.1.A1_AT
PR00461:PLPEROXIDASE	16	0.00236889	ZM.405.1.A1_AT, ZM.4338.1.A1_AT, ZM.3573.1.A1_AT, ZM.2505.1.S1_AT, ZM.5170.1.S1_AT, ZM.315.1.A1_AT, ZM.18111.1.S1_AT, ZM.2136.1.S1_AT, ZM.1616.1.A1_AT, ZM.17119.1.S1_AT, ZM.16176.1.A1_S_AT, ZM.10377.1.A1_AT, ZM.11803.1.A1_AT, ZM.16643.1.S1_AT, ZM.11214.1.S1_AT, ZM.1415.1.A1_AT			IPR004045:Glutathione S-transferase, N-terminal	13	0.000103522	ZM.549.1.A1_AT, ZM.245.1.S1_AT, ZM.5725.1.A1_AT, ZM.17839.1.S1_AT, ZM.813.1.S1_AT, ZM.548.1.S1_AT, ZM.246.1.A1_AT, ZM.553.1.S1_AT, ZM.556.2.A1_A_AT, ZM.9.1.A1_A_AT, ZM.564.1.S1_A_AT, ZM.9693.1.A1_AT, ZM.10416.1.A1_AT
PR00458:PEROXIDASE	17	0.00515725	ZM.405.1.A1_AT, ZM.4338.1.A1_AT, ZM.3573.1.A1_AT, ZM.17240.1.A1_AT, ZM.2505.1.S1_AT, ZM.5170.1.S1_AT, ZM.315.1.A1_AT, ZM.18111.1.S1_AT, ZM.2136.1.S1_AT, ZM.1616.1.A1_AT, ZM.17119.1.S1_AT, ZM.16176.1.A1_S_AT, ZM.10377.1.A1_AT, ZM.11803.1.A1_AT, ZM.16643.1.S1_AT, ZM.11214.1.S1_AT, ZM.1415.1.A1_AT			PF02798:GST_N	13	0.000105675	ZM.549.1.A1_AT, ZM.245.1.S1_AT, ZM.5725.1.A1_AT, ZM.17839.1.S1_AT, ZM.813.1.S1_AT, ZM.548.1.S1_AT, ZM.246.1.A1_AT, ZM.553.1.S1_AT, ZM.556.2.A1_A_AT, ZM.9.1.A1_A_AT, ZM.564.1.S1_A_AT, ZM.9693.1.A1_AT, ZM.10416.1.A1_AT
						IPR017933:Glutathione S-transferase/chloride channel, C-terminal	13	0.000200011	ZM.549.1.A1_AT, ZM.245.1.S1_AT, ZM.5725.1.A1_AT, ZM.17839.1.S1_AT, ZM.813.1.S1_AT, ZM.548.1.S1_AT, ZM.246.1.A1_AT, ZM.553.1.S1_AT, ZM.556.2.A1_A_AT, ZM.9.1.A1_A_AT, ZM.564.1.S1_A_AT, ZM.9693.1.A1_AT, ZM.10416.1.A1_AT
Annotation Cluster 18	Enrichment Score: 3.5475399728071584					similarity:Contains 1 GST C-terminal domain.	13	0.000323655	ZM.549.1.A1_AT, ZM.245.1.S1_AT, ZM.5725.1.A1_AT, ZM.17839.1.S1_AT, ZM.813.1.S1_AT, ZM.548.1.S1_AT, ZM.246.1.A1_AT, ZM.553.1.S1_AT, ZM.556.2.A1_A_AT, ZM.9.1.A1_A_AT, ZM.564.1.S1_A_AT, ZM.9693.1.A1_AT, ZM.10416.1.A1_AT
Term	Count	PValue	Genes			GO:0004364~glutathione transferase activity	10	0.000351094	ZM.9.1.A1_A_AT, ZM.549.1.A1_AT, ZM.245.1.S1_AT, ZM.564.1.S1_A_AT, ZM.813.1.S1_AT, ZM.17839.1.S1_AT, ZM.548.1.S1_AT, ZM.246.1.A1_AT, ZM.553.1.S1_AT, ZM.556.2.A1_A_AT
GO:0034357~photosynthetic membrane	14	2.85925e-05	ZM.1085.4.A1_AT, ZM.14314.1.A1_AT, ZM.15442.1.A1_AT, ZM.18100.3.A1_AT, ZM.1735.1.S1_AT, ZM.5837.1.S1_AT, ZM.5797.2.A1_A_AT, ZM.16923.3.A1_AT, ZM.14810.1.S1_A_AT, ZM.3410.1.A1_AT, ZM.380.1.A1_AT, ZM.3895.1.A1_AT, ZM.1085.2.A1_AT, ZM.272.1.A1_AT			GO:0004364~glutathione transferase activity	10	0.000352059	ZM.9.1.A1_A_AT, ZM.549.1.A1_AT, ZM.245.1.S1_AT, ZM.564.1.S1_A_AT, ZM.813.1.S1_AT, ZM.17839.1.S1_AT, ZM.548.1.S1_AT, ZM.246.1.A1_AT, ZM.553.1.S1_AT, ZM.556.2.A1_A_AT
GO:0034357~photosynthetic membrane	14	5.56405e-05	ZM.1085.4.A1_AT, ZM.14314.1.A1_AT, ZM.15442.1.A1_AT, ZM.18100.3.A1_AT, ZM.1735.1.S1_AT, ZM.5837.1.S1_AT, ZM.5797.2.A1_A_AT, ZM.16923.3.A1_AT, ZM.14810.1.S1_A_AT, ZM.3410.1.A1_AT, ZM.380.1.A1_AT, ZM.3895.1.A1_AT, ZM.1085.2.A1_AT, ZM.272.1.A1_AT			GO:0004364~glutathione transferase activity	10	0.000370777	ZM.9.1.A1_A_AT, ZM.549.1.A1_AT, ZM.245.1.S1_AT, ZM.564.1.S1_A_AT, ZM.813.1.S1_AT, ZM.17839.1.S1_AT, ZM.548.1.S1_AT, ZM.246.1.A1_AT, ZM.553.1.S1_AT, ZM.556.2.A1_A_AT
GO:0034357~photosynthetic membrane	14	5.80329e-05	ZM.1085.4.A1_AT, ZM.14314.1.A1_AT, ZM.15442.1.A1_AT, ZM.18100.3.A1_AT, ZM.1735.1.S1_AT, ZM.5837.1.S1_AT, ZM.5797.2.A1_A_AT, ZM.16923.3.A1_AT, ZM.14810.1.S1_A_AT, ZM.3410.1.A1_AT, ZM.380.1.A1_AT, ZM.3895.1.A1_AT, ZM.1085.2.A1_AT, ZM.272.1.A1_AT			similarity:Contains 1 GST N-terminal domain.	13	0.000384006	ZM.549.1.A1_AT, ZM.245.1.S1_AT, ZM.5725.1.A1_AT, ZM.17839.1.S1_AT, ZM.813.1.S1_AT, ZM.548.1.S1_AT, ZM.246.1.A1_AT, ZM.553.1.S1_AT, ZM.556.2.A1_A_AT, ZM.9.1.A1_A_AT, ZM.564.1.S1_A_AT, ZM.9693.1.A1_AT, ZM.10416.1.A1_AT
GO:0009521~photosystem	12	0.000153704	ZM.14810.1.S1_A_AT, ZM.1085.4.A1_AT, ZM.14314.1.A1_AT, ZM.15442.1.A1_AT, ZM.18100.3.A1_AT, ZM.380.1.A1_AT, ZM.3895.1.A1_AT, ZM.1735.1.S1_AT, ZM.1085.2.A1_AT, ZM.5837.1.S1_AT, ZM.5797.2.A1_A_AT, ZM.16923.3.A1_AT			PS50404:Soluble glutathione S-transferase N-terminal domain profile.	11	0.00111784	ZM.9.1.A1_A_AT, ZM.549.1.A1_AT, ZM.5725.1.A1_AT, ZM.564.1.S1_A_AT, ZM.9693.1.A1_AT, ZM.813.1.S1_AT, ZM.17839.1.S1_AT, ZM.548.1.S1_AT, ZM.10416.1.A1_AT, ZM.553.1.S1_AT, ZM.556.2.A1_A_AT
GO:0034357~photosynthetic membrane	14	0.000191363	ZM.1085.4.A1_AT, ZM.14314.1.A1_AT, ZM.15442.1.A1_AT, ZM.18100.3.A1_AT, ZM.1735.1.S1_AT, ZM.5837.1.S1_AT, ZM.5797.2.A1_A_AT, ZM.16923.3.A1_AT, ZM.14810.1.S1_A_AT, ZM.3410.1.A1_AT, ZM.380.1.A1_AT, ZM.3895.1.A1_AT, ZM.1085.2.A1_AT, ZM.272.1.A1_AT			IPR010987:Glutathione S-transferase, C-terminal-like	11	0.00150125	ZM.9.1.A1_A_AT, ZM.549.1.A1_AT, ZM.245.1.S1_AT, ZM.564.1.S1_A_AT, ZM.9693.1.A1_AT, ZM.813.1.S1_AT, ZM.17839.1.S1_AT, ZM.548.1.S1_AT, ZM.246.1.A1_AT, ZM.553.1.S1_AT, ZM.556.2.A1_A_AT
GO:0009521~photosystem	12	0.000224743	ZM.14810.1.S1_A_AT, ZM.1085.4.A1_AT, ZM.14314.1.A1_AT, ZM.15442.1.A1_AT, ZM.18100.3.A1_AT, ZM.380.1.A1_AT, ZM.3895.1.A1_AT, ZM.1735.1.S1_AT, ZM.1085.2.A1_AT, ZM.5837.1.S1_AT, ZM.5797.2.A1_A_AT, ZM.16923.3.A1_AT			PS50405:Soluble glutathione S-transferase C-terminal domain profile.	11	0.00192945	ZM.9.1.A1_A_AT, ZM.549.1.A1_AT, ZM.5725.1.A1_AT, ZM.564.1.S1_A_AT, ZM.9693.1.A1_AT, ZM.813.1.S1_AT, ZM.17839.1.S1_AT, ZM.548.1.S1_AT, ZM.10416.1.A1_AT, ZM.553.1.S1_AT, ZM.556.2.A1_A_AT
GO:0009521~photosystem	12	0.000268389	ZM.14810.1.S1_A_AT, ZM.1085.4.A1_AT, ZM.14314.1.A1_AT, ZM.15442.1.A1_AT, ZM.18100.3.A1_AT, ZM.380.1.A1_AT, ZM.3895.1.A1_AT, ZM.1735.1.S1_AT, ZM.1085.2.A1_AT, ZM.5837.1.S1_AT, ZM.5797.2.A1_A_AT, ZM.16923.3.A1_AT			PF02798:Glutathione S-transferase, N-terminal domain	8	0.00226728	ZM.9.1.A1_A_AT, ZM.549.1.A1_AT, ZM.564.1.S1_A_AT, ZM.813.1.S1_AT, ZM.17839.1.S1_AT, ZM.548.1.S1_AT, ZM.553.1.S1_AT, ZM.556.2.A1_A_AT
GO:0009521~photosystem	12	0.000279832	ZM.14810.1.S1_A_AT, ZM.1085.4.A1_AT, ZM.14314.1.A1_AT, ZM.15442.1.A1_AT, ZM.18100.3.A1_AT, ZM.380.1.A1_AT, ZM.3895.1.A1_AT, ZM.1735.1.S1_AT, ZM.1085.2.A1_AT, ZM.5837.1.S1_AT, ZM.5797.2.A1_A_AT, ZM.16923.3.A1_AT			IPR004046:Glutathione S-transferase, C-terminal	9	0.00614623	ZM.9.1.A1_A_AT, ZM.549.1.A1_AT, ZM.245.1.S1_AT, ZM.564.1.S1_A_AT, ZM.17839.1.S1_AT, ZM.548.1.S1_AT, ZM.246.1.A1_AT, ZM.553.1.S1_AT, ZM.556.2.A1_A_AT
GO:0009579~thylakoid	15	0.000446378	ZM.1085.4.A1_AT, ZM.14314.1.A1_AT, ZM.15442.1.A1_AT, ZM.18100.3.A1_AT, ZM.1735.1.S1_AT, ZM.5837.1.S1_AT, ZM.5797.2.A1_A_AT, ZM.16923.3.A1_AT, ZM.14810.1.S1_A_AT, ZM.7003.1.A1_AT, ZM.3410.1.A1_AT, ZM.380.1.A1_AT, ZM.3895.1.A1_AT, ZM.1085.2.A1_AT, ZM.272.1.A1_AT			PF00043:GST_C	9	0.00622803	ZM.9.1.A1_A_AT, ZM.549.1.A1_AT, ZM.245.1.S1_AT, ZM.564.1.S1_A_AT, ZM.17839.1.S1_AT, ZM.548.1.S1_AT, ZM.246.1.A1_AT, ZM.553.1.S1_AT, ZM.556.2.A1_A_AT
GO:0009579~thylakoid	15	0.000685042	ZM.1085.4.A1_AT, ZM.14314.1.A1_AT, ZM.15442.1.A1_AT, ZM.18100.3.A1_AT, ZM.1735.1.S1_AT, ZM.5837.1.S1_AT, ZM.5797.2.A1_A_AT, ZM.16923.3.A1_AT, ZM.14810.1.S1_A_AT, ZM.7003.1.A1_AT, ZM.3410.1.A1_AT, ZM.380.1.A1_AT, ZM.3895.1.A1_AT, ZM.1085.2.A1_AT, ZM.272.1.A1_AT			SSF47616:GST_C_like	11	0.00712672	ZM.9.1.A1_A_AT, ZM.549.1.A1_AT, ZM.245.1.S1_AT, ZM.564.1.S1_A_AT, ZM.9693.1.A1_AT, ZM.813.1.S1_AT, ZM.17839.1.S1_AT, ZM.548.1.S1_AT, ZM.246.1.A1_AT, ZM.553.1.S1_AT, ZM.556.2.A1_A_AT
GO:0009521~photosystem	12	0.000769209	ZM.14810.1.S1_A_AT, ZM.1085.4.A1_AT, ZM.14314.1.A1_AT, ZM.15442.1.A1_AT, ZM.18100.3.A1_AT, ZM.380.1.A1_AT, ZM.3895.1.A1_AT, ZM.1735.1.S1_AT, ZM.1085.2.A1_AT, ZM.5837.1.S1_AT, ZM.5797.2.A1_A_AT, ZM.16923.3.A1_AT			2.5.1.18	11	0.016958	ZM.9.1.A1_A_AT, ZM.549.1.A1_AT, ZM.245.1.S1_AT, ZM.564.1.S1_A_AT, ZM.813.1.S1_AT, ZM.17839.1.S1_AT, ZM.548.1.S1_AT, ZM.246.1.A1_AT, ZM.10416.1.A1_AT, ZM.553.1.S1_AT, ZM.556.2.A1_A_AT
GO:0009579~thylakoid	15	0.000841727	ZM.1085.4.A1_AT, ZM.14314.1.A1_AT, ZM.15442.1.A1_AT, ZM.18100.3.A1_AT, ZM.1735.1.S1_AT, ZM.5837.1.S1_AT, ZM.5797.2.A1_A_AT, ZM.16923.3.A1_AT, ZM.14810.1.S1_A_AT, ZM.7003.1.A1_AT, ZM.3410.1.A1_AT, ZM.380.1.A1_AT, ZM.3895.1.A1_AT, ZM.1085.2.A1_AT, ZM.272.1.A1_AT			PTHR11260~GLUTATHIONE S-TRANSFERASE, GST, SUPERFAMILY, GST DOMAIN CONTAINING	11	0.0183566	ZM.9.1.A1_A_AT, ZM.549.1.A1_AT, ZM.245.1.S1_AT, ZM.5725.1.A1_AT, ZM.564.1.S1_A_AT, ZM.813.1.S1_AT, ZM.17839.1.S1_AT, ZM.548.1.S1_AT, ZM.246.1.A1_AT, ZM.553.1.S1_AT, ZM.556.2.A1_A_AT
GO:0009579~thylakoid	15	0.000878748	ZM.1085.4.A1_AT, ZM.14314.1.A1_AT, ZM.15442.1.A1_AT, ZM.18100.3.A1_AT, ZM.1735.1.S1_AT, ZM.5837.1.S1_AT, ZM.5797.2.A1_A_AT, ZM.16923.3.A1_AT, ZM.14810.1.S1_A_AT, ZM.7003.1.A1_AT, ZM.3410.1.A1_AT, ZM.380.1.A1_AT, ZM.3895.1.A1_AT, ZM.1085.2.A1_AT, ZM.272.1.A1_AT			similarity:Belongs to the GST superfamily.	7	0.0501035	ZM.549.1.A1_AT, ZM.245.1.S1_AT, ZM.564.1.S1_A_AT, ZM.548.1.S1_AT, ZM.246.1.A1_AT, ZM.553.1.S1_AT, ZM.556.2.A1_A_AT
GO:0009579~thylakoid	15	0.00270852	ZM.1085.4.A1_AT, ZM.14314.1.A1_AT, ZM.15442.1.A1_AT, ZM.18100.3.A1_AT, ZM.1735.1.S1_AT, ZM.5837.1.S1_AT, ZM.5797.2.A1_A_AT, ZM.16923.3.A1_AT, ZM.14810.1.S1_A_AT, ZM.7003.1.A1_AT, ZM.3410.1.A1_AT, ZM.380.1.A1_AT, ZM.3895.1.A1_AT, ZM.1085.2.A1_AT, ZM.272.1.A1_AT			PTHR11260:SF16~GLUTATHIONE S-TRANSFERASE, GST, SUPERFAMILY, GST DOMAIN CONTAINING_GLUTATHIONE S-TRANSFERASE	7	0.068974	ZM.549.1.A1_AT, ZM.245.1.S1_AT, ZM.564.1.S1_A_AT, ZM.548.1.S1_AT, ZM.246.1.A1_AT, ZM.553.1.S1_AT, ZM.556.2.A1_A_AT
Annotation Cluster 19	Enrichment Score: 3.4899450012366424					Annotation Cluster 21	Enrichment Score: 2.811476061392704
Term	Count	PValue	Genes			Term	Count	PValue	Genes
cell membrane	8	3.69242e-05	ZM.600.1.S1_AT, ZM.573.1.A1_AT, ZM.607.1.A1_AT, ZM.615.1.S1_AT, ZM.604.1.A1_AT, ZM.334.1.S1_AT, ZM.606.1.A1_AT, ZM.15890.1.A1_AT			GO:0009523~photosystem II	9	0.00123725	ZM.14810.1.S1_A_AT, ZM.14314.1.A1_AT, ZM.19071.1.S1_AT, ZM.15442.1.A1_AT, ZM.18100.3.A1_AT, ZM.3895.1.A1_AT, ZM.5837.1.S1_AT, ZM.5797.2.A1_A_AT, ZM.16923.3.A1_AT
GO:0005886~plasma membrane	9	0.000325179	ZM.600.1.S1_AT, ZM.573.1.A1_AT, ZM.607.1.A1_AT, ZM.615.1.S1_AT, ZMAFFX.1502.1.S1_AT, ZM.604.1.A1_AT, ZM.334.1.S1_AT, ZM.606.1.A1_AT, ZM.15890.1.A1_AT			GO:0009523~photosystem II	9	0.00136388	ZM.14810.1.S1_A_AT, ZM.14314.1.A1_AT, ZM.19071.1.S1_AT, ZM.15442.1.A1_AT, ZM.18100.3.A1_AT, ZM.3895.1.A1_AT, ZM.5837.1.S1_AT, ZM.5797.2.A1_A_AT, ZM.16923.3.A1_AT
GO:0005886~plasma membrane	9	0.000498746	ZM.600.1.S1_AT, ZM.573.1.A1_AT, ZM.607.1.A1_AT, ZM.615.1.S1_AT, ZMAFFX.1502.1.S1_AT, ZM.604.1.A1_AT, ZM.334.1.S1_AT, ZM.606.1.A1_AT, ZM.15890.1.A1_AT			GO:0009523~photosystem II	9	0.00136875	ZM.14810.1.S1_A_AT, ZM.14314.1.A1_AT, ZM.19071.1.S1_AT, ZM.15442.1.A1_AT, ZM.18100.3.A1_AT, ZM.3895.1.A1_AT, ZM.5837.1.S1_AT, ZM.5797.2.A1_A_AT, ZM.16923.3.A1_AT
GO:0005886~plasma membrane	9	0.000517981	ZM.600.1.S1_AT, ZM.573.1.A1_AT, ZM.607.1.A1_AT, ZM.615.1.S1_AT, ZMAFFX.1502.1.S1_AT, ZM.604.1.A1_AT, ZM.334.1.S1_AT, ZM.606.1.A1_AT, ZM.15890.1.A1_AT			GO:0009523~photosystem II	9	0.00245775	ZM.14810.1.S1_A_AT, ZM.14314.1.A1_AT, ZM.19071.1.S1_AT, ZM.15442.1.A1_AT, ZM.18100.3.A1_AT, ZM.3895.1.A1_AT, ZM.5837.1.S1_AT, ZM.5797.2.A1_A_AT, ZM.16923.3.A1_AT
GO:0005886~plasma membrane	9	0.00114459	ZM.600.1.S1_AT, ZM.573.1.A1_AT, ZM.607.1.A1_AT, ZM.615.1.S1_AT, ZMAFFX.1502.1.S1_AT, ZM.604.1.A1_AT, ZM.334.1.S1_AT, ZM.606.1.A1_AT, ZM.15890.1.A1_AT
						Annotation Cluster 22	Enrichment Score: 2.7907383548189015
Annotation Cluster 20	Enrichment Score: 3.463120398282619					Term	Count	PValue	Genes
Term	Count	PValue	Genes			GO:0006950~response to stress	42	0.000286502	ZM.2331.1.S1_X_AT, ZM.14518.1.S1_AT, ZM.157.1.S1_AT, ZM.438.1.S1_AT, ZM.4338.1.A1_AT, ZM.818.2.A1_A_AT, ZM.12227.1.S1_AT, ZM.10032.1.S1_AT, ZM.16504.1.A1_AT, ZM.2482.1.A1_AT, ZM.5048.7.A1_A_AT, ZM.5170.1.S1_AT, ZM.3693.1.A1_AT, ZM.2136.1.S1_AT, ZM.1967.1.A1_AT, ZM.14392.1.S1_AT, ZM.3497.1.A1_AT, ZM.16176.1.A1_S_AT, ZM.7295.1.S1_AT, ZM.17516.1.S1_AT, ZM.818.1.A1_AT, ZM.391.1.S1_AT, ZM.11650.1.A1_A…
GO:0055114~oxidation reduction	69	0.000138542	ZM.16963.2.S1_AT, ZM.6763.4.S1_AT, ZM.13133.1.S1_AT, ZM.7909.1.A1_AT, ZM.5042.1.A1_A_AT, ZM.2505.1.S1_AT, ZM.445.1.S1_AT, ZM.10097.1.A1_AT, ZM.1489.1.A1_AT, ZM.13975.1.A1_AT, ZM.7043.2.S1_A_AT, ZM.16176.1.A1_S_AT, ZM.15818.1.S1_AT, ZM.8610.1.A1_AT, ZM.6763.1.S1_AT, ZM.16643.1.S1_AT, ZM.11214.1.S1_AT, ZM.18989.1.S1_AT, ZM.6657.1.A1_AT, ZM.8990.1.A1_AT, ZM.1741.1.S1_AT, ZM.5744.1.A1_AT, ZM.405.1.A1…			GO:0006950~response to stress	42	0.00029858	ZM.2331.1.S1_X_AT, ZM.14518.1.S1_AT, ZM.157.1.S1_AT, ZM.438.1.S1_AT, ZM.4338.1.A1_AT, ZM.818.2.A1_A_AT, ZM.12227.1.S1_AT, ZM.10032.1.S1_AT, ZM.16504.1.A1_AT, ZM.2482.1.A1_AT, ZM.5048.7.A1_A_AT, ZM.5170.1.S1_AT, ZM.3693.1.A1_AT, ZM.2136.1.S1_AT, ZM.1967.1.A1_AT, ZM.14392.1.S1_AT, ZM.3497.1.A1_AT, ZM.16176.1.A1_S_AT, ZM.7295.1.S1_AT, ZM.17516.1.S1_AT, ZM.818.1.A1_AT, ZM.391.1.S1_AT, ZM.11650.1.A1_A…
oxidoreductase	53	0.000189033	ZM.6763.4.S1_AT, ZM.7909.1.A1_AT, ZM.5042.1.A1_A_AT, ZM.2505.1.S1_AT, ZM.445.1.S1_AT, ZM.1489.1.A1_AT, ZM.13975.1.A1_AT, ZM.8610.1.A1_AT, ZM.16176.1.A1_S_AT, ZM.6763.1.S1_AT, ZM.16643.1.S1_AT, ZM.11214.1.S1_AT, ZM.18989.1.S1_AT, ZM.6657.1.A1_AT, ZM.8990.1.A1_AT, ZM.1741.1.S1_AT, ZM.5744.1.A1_AT, ZM.405.1.A1_AT, ZM.10312.1.A1_AT, ZM.315.1.A1_AT, ZM.227.1.S2_S_AT, ZM.18900.1.S1_AT, ZM.91.1.S1_AT, Z…			GO:0050896~response to stimulus	45	0.00889624	ZM.2331.1.S1_X_AT, ZM.14518.1.S1_AT, ZM.15542.1.S1_AT, ZM.157.1.S1_AT, ZM.438.1.S1_AT, ZM.4338.1.A1_AT, ZM.818.2.A1_A_AT, ZM.12227.1.S1_AT, ZM.10032.1.S1_AT, ZM.16504.1.A1_AT, ZM.2482.1.A1_AT, ZM.5048.7.A1_A_AT, ZM.5170.1.S1_AT, ZM.3693.1.A1_AT, ZM.2136.1.S1_AT, ZM.1967.1.A1_AT, ZM.14392.1.S1_AT, ZM.7295.1.S1_AT, ZM.3497.1.A1_AT, ZM.16176.1.A1_S_AT, ZM.17516.1.S1_AT, ZM.391.1.S1_AT, ZM.818.1.A1_A…
GO:0055114~oxidation reduction	69	0.000721487	ZM.16963.2.S1_AT, ZM.6763.4.S1_AT, ZM.13133.1.S1_AT, ZM.7909.1.A1_AT, ZM.5042.1.A1_A_AT, ZM.2505.1.S1_AT, ZM.445.1.S1_AT, ZM.10097.1.A1_AT, ZM.1489.1.A1_AT, ZM.13975.1.A1_AT, ZM.7043.2.S1_A_AT, ZM.16176.1.A1_S_AT, ZM.15818.1.S1_AT, ZM.8610.1.A1_AT, ZM.6763.1.S1_AT, ZM.16643.1.S1_AT, ZM.11214.1.S1_AT, ZM.18989.1.S1_AT, ZM.6657.1.A1_AT, ZM.8990.1.A1_AT, ZM.1741.1.S1_AT, ZM.5744.1.A1_AT, ZM.405.1.A1…			GO:0050896~response to stimulus	45	0.00902925	ZM.2331.1.S1_X_AT, ZM.14518.1.S1_AT, ZM.15542.1.S1_AT, ZM.157.1.S1_AT, ZM.438.1.S1_AT, ZM.4338.1.A1_AT, ZM.818.2.A1_A_AT, ZM.12227.1.S1_AT, ZM.10032.1.S1_AT, ZM.16504.1.A1_AT, ZM.2482.1.A1_AT, ZM.5048.7.A1_A_AT, ZM.5170.1.S1_AT, ZM.3693.1.A1_AT, ZM.2136.1.S1_AT, ZM.1967.1.A1_AT, ZM.14392.1.S1_AT, ZM.7295.1.S1_AT, ZM.3497.1.A1_AT, ZM.16176.1.A1_S_AT, ZM.17516.1.S1_AT, ZM.391.1.S1_AT, ZM.818.1.A1_A…
GO:0055114~oxidation reduction	69	0.000743311	ZM.16963.2.S1_AT, ZM.6763.4.S1_AT, ZM.13133.1.S1_AT, ZM.7909.1.A1_AT, ZM.5042.1.A1_A_AT, ZM.2505.1.S1_AT, ZM.445.1.S1_AT, ZM.10097.1.A1_AT, ZM.1489.1.A1_AT, ZM.13975.1.A1_AT, ZM.7043.2.S1_A_AT, ZM.16176.1.A1_S_AT, ZM.15818.1.S1_AT, ZM.8610.1.A1_AT, ZM.6763.1.S1_AT, ZM.16643.1.S1_AT, ZM.11214.1.S1_AT, ZM.18989.1.S1_AT, ZM.6657.1.A1_AT, ZM.8990.1.A1_AT, ZM.1741.1.S1_AT, ZM.5744.1.A1_AT, ZM.405.1.A1…
						Annotation Cluster 23	Enrichment Score: 2.6445111350038246
Annotation Cluster 21	Enrichment Score: 3.2411397079263757					Term	Count	PValue	Genes
Term	Count	PValue	Genes			SM00499:AAI	15	0.000456118	ZM.930.1.A1_AT, ZM.4168.1.A1_AT, ZMAFFX.191.1.A1_AT, ZM.1835.2.A1_AT, ZM.1090.2.A1_A_AT, ZM.7127.1.A1_AT, ZM.714.1.A1_AT, ZM.4529.2.S1_AT, ZM.16890.1.A1_AT, ZM.18325.1.S1_AT, ZM.16476.1.A1_AT, ZM.17087.1.S1_AT, ZM.13789.1.A1_AT, ZM.3630.1.A1_AT, ZM.19.2.S1_X_AT
PF02798:Glutathione S-transferase, N-terminal domain	11	8.06753e-06	ZM.555.1.S1_AT, ZM.545.1.S1_AT, ZM.813.1.S1_AT, ZM.17475.1.S1_X_AT, ZM.563.1.A1_AT, ZM.244.2.A1_AT, ZM.628.1.A1_AT, ZM.566.1.S1_AT, ZM.864.1.S1_AT, ZM.561.1.A1_AT, ZM.556.2.A1_A_AT			IPR003612:Plant lipid transfer protein/seed storage/trypsin-alpha amylase inhibitor	15	0.00500676	ZM.930.1.A1_AT, ZM.4168.1.A1_AT, ZMAFFX.191.1.A1_AT, ZM.1835.2.A1_AT, ZM.1090.2.A1_A_AT, ZM.7127.1.A1_AT, ZM.714.1.A1_AT, ZM.4529.2.S1_AT, ZM.16890.1.A1_AT, ZM.18325.1.S1_AT, ZM.16476.1.A1_AT, ZM.17087.1.S1_AT, ZM.13789.1.A1_AT, ZM.3630.1.A1_AT, ZM.19.2.S1_X_AT
GO:0004364~glutathione transferase activity	11	3.73729e-05	ZM.555.1.S1_AT, ZM.545.1.S1_AT, ZM.813.1.S1_AT, ZM.17475.1.S1_X_AT, ZM.563.1.A1_AT, ZM.244.2.A1_AT, ZM.628.1.A1_AT, ZM.566.1.S1_AT, ZM.864.1.S1_AT, ZM.561.1.A1_AT, ZM.556.2.A1_A_AT			PF00234:Tryp_alpha_amyl	15	0.00510309	ZM.930.1.A1_AT, ZM.4168.1.A1_AT, ZMAFFX.191.1.A1_AT, ZM.1835.2.A1_AT, ZM.1090.2.A1_A_AT, ZM.7127.1.A1_AT, ZM.714.1.A1_AT, ZM.4529.2.S1_AT, ZM.16890.1.A1_AT, ZM.18325.1.S1_AT, ZM.16476.1.A1_AT, ZM.17087.1.S1_AT, ZM.13789.1.A1_AT, ZM.3630.1.A1_AT, ZM.19.2.S1_X_AT
GO:0004364~glutathione transferase activity	11	4.19713e-05	ZM.555.1.S1_AT, ZM.545.1.S1_AT, ZM.813.1.S1_AT, ZM.17475.1.S1_X_AT, ZM.563.1.A1_AT, ZM.244.2.A1_AT, ZM.628.1.A1_AT, ZM.566.1.S1_AT, ZM.864.1.S1_AT, ZM.561.1.A1_AT, ZM.556.2.A1_A_AT
GO:0004364~glutathione transferase activity	11	5.46273e-05	ZM.555.1.S1_AT, ZM.545.1.S1_AT, ZM.813.1.S1_AT, ZM.17475.1.S1_X_AT, ZM.563.1.A1_AT, ZM.244.2.A1_AT, ZM.628.1.A1_AT, ZM.566.1.S1_AT, ZM.864.1.S1_AT, ZM.561.1.A1_AT, ZM.556.2.A1_A_AT			Annotation Cluster 24	Enrichment Score: 2.573335447599185
IPR010987:Glutathione S-transferase, C-terminal-like	13	6.46675e-05	ZM.4767.1.A1_AT, ZM.883.1.A1_AT, ZM.545.1.S1_AT, ZM.813.1.S1_AT, ZM.244.2.A1_AT, ZM.566.1.S1_AT, ZM.628.1.A1_AT, ZM.864.1.S1_AT, ZM.556.2.A1_A_AT, ZM.555.1.S1_AT, ZM.17475.1.S1_X_AT, ZM.563.1.A1_AT, ZM.561.1.A1_AT			Term	Count	PValue	Genes
PF00043:Glutathione S-transferase, C-terminal domain	9	0.00010552	ZM.545.1.S1_AT, ZM.17475.1.S1_X_AT, ZM.563.1.A1_AT, ZM.244.2.A1_AT, ZM.628.1.A1_AT, ZM.566.1.S1_AT, ZM.864.1.S1_AT, ZM.561.1.A1_AT, ZM.556.2.A1_A_AT			GO:0006073~cellular glucan metabolic process	12	0.00042153	ZM.5637.1.A1_AT, ZM.12201.1.A1_AT, ZM.704.1.S1_AT, ZM.7069.1.S1_AT, ZM.312.1.A1_AT, ZMAFFX.5.1.S1_AT, ZM.1527.2.A1_A_AT, ZM.11759.1.S1_AT, ZM.520.1.S1_AT, ZM.3362.1.A1_AT, ZMAFFX.13.1.S1_S_AT, ZM.15912.1.S1_AT
PS50404:GST_NTER	12	0.000272244	ZM.883.1.A1_AT, ZM.555.1.S1_AT, ZM.545.1.S1_AT, ZM.813.1.S1_AT, ZM.17475.1.S1_X_AT, ZM.563.1.A1_AT, ZM.244.2.A1_AT, ZM.628.1.A1_AT, ZM.566.1.S1_AT, ZM.864.1.S1_AT, ZM.561.1.A1_AT, ZM.556.2.A1_A_AT			GO:0044042~glucan metabolic process	12	0.00042153	ZM.5637.1.A1_AT, ZM.12201.1.A1_AT, ZM.704.1.S1_AT, ZM.7069.1.S1_AT, ZM.312.1.A1_AT, ZMAFFX.5.1.S1_AT, ZM.1527.2.A1_A_AT, ZM.11759.1.S1_AT, ZM.520.1.S1_AT, ZM.3362.1.A1_AT, ZMAFFX.13.1.S1_S_AT, ZM.15912.1.S1_AT
IPR004045:Glutathione S-transferase, N-terminal	12	0.000341618	ZM.883.1.A1_AT, ZM.555.1.S1_AT, ZM.545.1.S1_AT, ZM.813.1.S1_AT, ZM.17475.1.S1_X_AT, ZM.563.1.A1_AT, ZM.244.2.A1_AT, ZM.628.1.A1_AT, ZM.566.1.S1_AT, ZM.864.1.S1_AT, ZM.561.1.A1_AT, ZM.556.2.A1_A_AT			GO:0044264~cellular polysaccharide metabolic process	12	0.000667582	ZM.5637.1.A1_AT, ZM.12201.1.A1_AT, ZM.704.1.S1_AT, ZM.7069.1.S1_AT, ZM.312.1.A1_AT, ZMAFFX.5.1.S1_AT, ZM.1527.2.A1_A_AT, ZM.11759.1.S1_AT, ZM.520.1.S1_AT, ZM.3362.1.A1_AT, ZMAFFX.13.1.S1_S_AT, ZM.15912.1.S1_AT
PF02798:GST_N	12	0.000370871	ZM.883.1.A1_AT, ZM.555.1.S1_AT, ZM.545.1.S1_AT, ZM.813.1.S1_AT, ZM.17475.1.S1_X_AT, ZM.563.1.A1_AT, ZM.244.2.A1_AT, ZM.628.1.A1_AT, ZM.566.1.S1_AT, ZM.864.1.S1_AT, ZM.561.1.A1_AT, ZM.556.2.A1_A_AT			GO:0044264~cellular polysaccharide metabolic process	12	0.000767659	ZM.5637.1.A1_AT, ZM.12201.1.A1_AT, ZM.704.1.S1_AT, ZM.7069.1.S1_AT, ZM.312.1.A1_AT, ZMAFFX.5.1.S1_AT, ZM.1527.2.A1_A_AT, ZM.11759.1.S1_AT, ZM.520.1.S1_AT, ZM.3362.1.A1_AT, ZMAFFX.13.1.S1_S_AT, ZM.15912.1.S1_AT
COG0625: Gst; Glutathione S-transferase	10	0.000378445	ZM.883.1.A1_AT, ZM.555.1.S1_AT, ZM.545.1.S1_AT, ZM.17475.1.S1_X_AT, ZM.244.2.A1_AT, ZM.628.1.A1_AT, ZM.566.1.S1_AT, ZM.864.1.S1_AT, ZM.561.1.A1_AT, ZM.556.2.A1_A_AT			GO:0006073~cellular glucan metabolic process	12	0.00105689	ZM.5637.1.A1_AT, ZM.12201.1.A1_AT, ZM.704.1.S1_AT, ZM.7069.1.S1_AT, ZM.312.1.A1_AT, ZMAFFX.5.1.S1_AT, ZM.1527.2.A1_A_AT, ZM.11759.1.S1_AT, ZM.520.1.S1_AT, ZM.3362.1.A1_AT, ZMAFFX.13.1.S1_S_AT, ZM.15912.1.S1_AT
PS50405:GST_CTER	12	0.00049331	ZM.883.1.A1_AT, ZM.555.1.S1_AT, ZM.545.1.S1_AT, ZM.813.1.S1_AT, ZM.17475.1.S1_X_AT, ZM.563.1.A1_AT, ZM.244.2.A1_AT, ZM.628.1.A1_AT, ZM.566.1.S1_AT, ZM.864.1.S1_AT, ZM.561.1.A1_AT, ZM.556.2.A1_A_AT			GO:0044042~glucan metabolic process	12	0.00105689	ZM.5637.1.A1_AT, ZM.12201.1.A1_AT, ZM.704.1.S1_AT, ZM.7069.1.S1_AT, ZM.312.1.A1_AT, ZMAFFX.5.1.S1_AT, ZM.1527.2.A1_A_AT, ZM.11759.1.S1_AT, ZM.520.1.S1_AT, ZM.3362.1.A1_AT, ZMAFFX.13.1.S1_S_AT, ZM.15912.1.S1_AT
PS50404:Soluble glutathione S-transferase N-terminal domain profile.	12	0.00056211	ZM.883.1.A1_AT, ZM.555.1.S1_AT, ZM.545.1.S1_AT, ZM.813.1.S1_AT, ZM.17475.1.S1_X_AT, ZM.563.1.A1_AT, ZM.244.2.A1_AT, ZM.628.1.A1_AT, ZM.566.1.S1_AT, ZM.864.1.S1_AT, ZM.561.1.A1_AT, ZM.556.2.A1_A_AT			GO:0006073~cellular glucan metabolic process	12	0.00133274	ZM.5637.1.A1_AT, ZM.12201.1.A1_AT, ZM.704.1.S1_AT, ZM.7069.1.S1_AT, ZM.312.1.A1_AT, ZMAFFX.5.1.S1_AT, ZM.1527.2.A1_A_AT, ZM.11759.1.S1_AT, ZM.520.1.S1_AT, ZM.3362.1.A1_AT, ZMAFFX.13.1.S1_S_AT, ZM.15912.1.S1_AT
SSF47616:GST_C_like	13	0.000565046	ZM.4767.1.A1_AT, ZM.883.1.A1_AT, ZM.545.1.S1_AT, ZM.813.1.S1_AT, ZM.244.2.A1_AT, ZM.566.1.S1_AT, ZM.628.1.A1_AT, ZM.864.1.S1_AT, ZM.556.2.A1_A_AT, ZM.555.1.S1_AT, ZM.17475.1.S1_X_AT, ZM.563.1.A1_AT, ZM.561.1.A1_AT			GO:0044042~glucan metabolic process	12	0.00133274	ZM.5637.1.A1_AT, ZM.12201.1.A1_AT, ZM.704.1.S1_AT, ZM.7069.1.S1_AT, ZM.312.1.A1_AT, ZMAFFX.5.1.S1_AT, ZM.1527.2.A1_A_AT, ZM.11759.1.S1_AT, ZM.520.1.S1_AT, ZM.3362.1.A1_AT, ZMAFFX.13.1.S1_S_AT, ZM.15912.1.S1_AT
IPR017933:Glutathione S-transferase/chloride channel, C-terminal	12	0.000614418	ZM.883.1.A1_AT, ZM.555.1.S1_AT, ZM.545.1.S1_AT, ZM.813.1.S1_AT, ZM.17475.1.S1_X_AT, ZM.563.1.A1_AT, ZM.244.2.A1_AT, ZM.628.1.A1_AT, ZM.566.1.S1_AT, ZM.864.1.S1_AT, ZM.561.1.A1_AT, ZM.556.2.A1_A_AT			GO:0044264~cellular polysaccharide metabolic process	12	0.00164158	ZM.5637.1.A1_AT, ZM.12201.1.A1_AT, ZM.704.1.S1_AT, ZM.7069.1.S1_AT, ZM.312.1.A1_AT, ZMAFFX.5.1.S1_AT, ZM.1527.2.A1_A_AT, ZM.11759.1.S1_AT, ZM.520.1.S1_AT, ZM.3362.1.A1_AT, ZMAFFX.13.1.S1_S_AT, ZM.15912.1.S1_AT
PS50405:Soluble glutathione S-transferase C-terminal domain profile.	12	0.00103249	ZM.883.1.A1_AT, ZM.555.1.S1_AT, ZM.545.1.S1_AT, ZM.813.1.S1_AT, ZM.17475.1.S1_X_AT, ZM.563.1.A1_AT, ZM.244.2.A1_AT, ZM.628.1.A1_AT, ZM.566.1.S1_AT, ZM.864.1.S1_AT, ZM.561.1.A1_AT, ZM.556.2.A1_A_AT			GO:0016051~carbohydrate biosynthetic process	12	0.0019725	ZM.12201.1.A1_AT, ZM.6763.4.S1_AT, ZM.7069.1.S1_AT, ZMAFFX.5.1.S1_AT, ZMAFFX.13.1.S1_S_AT, ZM.15912.1.S1_AT, ZM.4165.1.A1_AT, ZM.312.1.A1_AT, ZM.6763.1.S1_AT, ZM.520.1.S1_AT, ZM.11759.1.S1_AT, ZM.3362.1.A1_AT, ZM.7.1.S1_AT
IPR004046:Glutathione S-transferase, C-terminal	10	0.00130523	ZM.883.1.A1_AT, ZM.545.1.S1_AT, ZM.17475.1.S1_X_AT, ZM.563.1.A1_AT, ZM.244.2.A1_AT, ZM.628.1.A1_AT, ZM.566.1.S1_AT, ZM.864.1.S1_AT, ZM.561.1.A1_AT, ZM.556.2.A1_A_AT			GO:0033692~cellular polysaccharide biosynthetic process	9	0.00202847	ZM.12201.1.A1_AT, ZM.7069.1.S1_AT, ZM.312.1.A1_AT, ZMAFFX.5.1.S1_AT, ZM.11759.1.S1_AT, ZM.520.1.S1_AT, ZM.3362.1.A1_AT, ZMAFFX.13.1.S1_S_AT, ZM.15912.1.S1_AT
PF00043:GST_C	10	0.00139626	ZM.883.1.A1_AT, ZM.545.1.S1_AT, ZM.17475.1.S1_X_AT, ZM.563.1.A1_AT, ZM.244.2.A1_AT, ZM.628.1.A1_AT, ZM.566.1.S1_AT, ZM.864.1.S1_AT, ZM.561.1.A1_AT, ZM.556.2.A1_A_AT			GO:0044264~cellular polysaccharide metabolic process	12	0.0020584	ZM.5637.1.A1_AT, ZM.12201.1.A1_AT, ZM.704.1.S1_AT, ZM.7069.1.S1_AT, ZM.312.1.A1_AT, ZMAFFX.5.1.S1_AT, ZM.1527.2.A1_A_AT, ZM.11759.1.S1_AT, ZM.520.1.S1_AT, ZM.3362.1.A1_AT, ZMAFFX.13.1.S1_S_AT, ZM.15912.1.S1_AT
2.5.1.18	11	0.00432575	ZM.555.1.S1_AT, ZM.545.1.S1_AT, ZM.813.1.S1_AT, ZM.17475.1.S1_X_AT, ZM.563.1.A1_AT, ZM.244.2.A1_AT, ZM.628.1.A1_AT, ZM.566.1.S1_AT, ZM.864.1.S1_AT, ZM.561.1.A1_AT, ZM.556.2.A1_A_AT			GO:0009250~glucan biosynthetic process	9	0.00238743	ZM.12201.1.A1_AT, ZM.7069.1.S1_AT, ZM.312.1.A1_AT, ZMAFFX.5.1.S1_AT, ZM.11759.1.S1_AT, ZM.520.1.S1_AT, ZM.3362.1.A1_AT, ZMAFFX.13.1.S1_S_AT, ZM.15912.1.S1_AT
PTHR11260~GLUTATHIONE S-TRANSFERASE, GST, SUPERFAMILY, GST DOMAIN CONTAINING	11	0.019428	ZM.555.1.S1_AT, ZM.545.1.S1_AT, ZM.813.1.S1_AT, ZM.17475.1.S1_X_AT, ZM.563.1.A1_AT, ZM.244.2.A1_AT, ZM.628.1.A1_AT, ZM.566.1.S1_AT, ZM.864.1.S1_AT, ZM.561.1.A1_AT, ZM.556.2.A1_A_AT			GO:0000271~polysaccharide biosynthetic process	9	0.00280754	ZM.12201.1.A1_AT, ZM.7069.1.S1_AT, ZM.312.1.A1_AT, ZMAFFX.5.1.S1_AT, ZM.11759.1.S1_AT, ZM.520.1.S1_AT, ZM.3362.1.A1_AT, ZMAFFX.13.1.S1_S_AT, ZM.15912.1.S1_AT
IPB004045:Glutathione S-transferase, N-terminal	11	0.023291	ZM.555.1.S1_AT, ZM.545.1.S1_AT, ZM.813.1.S1_AT, ZM.17475.1.S1_X_AT, ZM.563.1.A1_AT, ZM.244.2.A1_AT, ZM.628.1.A1_AT, ZM.566.1.S1_AT, ZM.864.1.S1_AT, ZM.561.1.A1_AT, ZM.556.2.A1_A_AT			GO:0009250~glucan biosynthetic process	9	0.00284453	ZM.12201.1.A1_AT, ZM.7069.1.S1_AT, ZM.312.1.A1_AT, ZMAFFX.5.1.S1_AT, ZM.11759.1.S1_AT, ZM.520.1.S1_AT, ZM.3362.1.A1_AT, ZMAFFX.13.1.S1_S_AT, ZM.15912.1.S1_AT
Posttranslational modification, protein turnover, chaperones	11	0.395325	ZM.883.1.A1_AT, ZM.555.1.S1_AT, ZM.545.1.S1_AT, ZM.17475.1.S1_X_AT, ZM.11.1.S1_AT, ZM.244.2.A1_AT, ZM.628.1.A1_AT, ZM.566.1.S1_AT, ZM.864.1.S1_AT, ZM.561.1.A1_AT, ZM.556.2.A1_A_AT			GO:0000271~polysaccharide biosynthetic process	9	0.00310922	ZM.12201.1.A1_AT, ZM.7069.1.S1_AT, ZM.312.1.A1_AT, ZMAFFX.5.1.S1_AT, ZM.11759.1.S1_AT, ZM.520.1.S1_AT, ZM.3362.1.A1_AT, ZMAFFX.13.1.S1_S_AT, ZM.15912.1.S1_AT
						GO:0016051~carbohydrate biosynthetic process	12	0.0032615	ZM.12201.1.A1_AT, ZM.6763.4.S1_AT, ZM.7069.1.S1_AT, ZMAFFX.5.1.S1_AT, ZMAFFX.13.1.S1_S_AT, ZM.15912.1.S1_AT, ZM.4165.1.A1_AT, ZM.312.1.A1_AT, ZM.6763.1.S1_AT, ZM.520.1.S1_AT, ZM.11759.1.S1_AT, ZM.3362.1.A1_AT, ZM.7.1.S1_AT
Annotation Cluster 22	Enrichment Score: 3.070519226648116					GO:0033692~cellular polysaccharide biosynthetic process	9	0.00399663	ZM.12201.1.A1_AT, ZM.7069.1.S1_AT, ZM.312.1.A1_AT, ZMAFFX.5.1.S1_AT, ZM.11759.1.S1_AT, ZM.520.1.S1_AT, ZM.3362.1.A1_AT, ZMAFFX.13.1.S1_S_AT, ZM.15912.1.S1_AT
Term	Count	PValue	Genes			GO:0016051~carbohydrate biosynthetic process	12	0.00406025	ZM.12201.1.A1_AT, ZM.6763.4.S1_AT, ZM.7069.1.S1_AT, ZMAFFX.5.1.S1_AT, ZMAFFX.13.1.S1_S_AT, ZM.15912.1.S1_AT, ZM.4165.1.A1_AT, ZM.312.1.A1_AT, ZM.6763.1.S1_AT, ZM.520.1.S1_AT, ZM.11759.1.S1_AT, ZM.3362.1.A1_AT, ZM.7.1.S1_AT
GO:0044042~glucan metabolic process	12	0.00026282	ZM.5637.1.A1_AT, ZM.704.1.S1_AT, ZM.5108.1.A1_AT, ZM.7008.1.A1_AT, ZM.312.1.A1_AT, ZM.12726.1.S1_AT, ZM.1527.2.A1_A_AT, ZM.4987.1.A1_AT, ZM.18501.1.A1_AT, ZM.522.1.S1_AT, ZM.8277.1.S1_AT, ZM.649.1.S1_AT			GO:0033692~cellular polysaccharide biosynthetic process	9	0.00473675	ZM.12201.1.A1_AT, ZM.7069.1.S1_AT, ZM.312.1.A1_AT, ZMAFFX.5.1.S1_AT, ZM.11759.1.S1_AT, ZM.520.1.S1_AT, ZM.3362.1.A1_AT, ZMAFFX.13.1.S1_S_AT, ZM.15912.1.S1_AT
GO:0006073~cellular glucan metabolic process	12	0.00026282	ZM.5637.1.A1_AT, ZM.704.1.S1_AT, ZM.5108.1.A1_AT, ZM.7008.1.A1_AT, ZM.312.1.A1_AT, ZM.12726.1.S1_AT, ZM.1527.2.A1_A_AT, ZM.4987.1.A1_AT, ZM.18501.1.A1_AT, ZM.522.1.S1_AT, ZM.8277.1.S1_AT, ZM.649.1.S1_AT			GO:0016051~carbohydrate biosynthetic process	12	0.0050256	ZM.12201.1.A1_AT, ZM.6763.4.S1_AT, ZM.7069.1.S1_AT, ZMAFFX.5.1.S1_AT, ZMAFFX.13.1.S1_S_AT, ZM.15912.1.S1_AT, ZM.4165.1.A1_AT, ZM.312.1.A1_AT, ZM.6763.1.S1_AT, ZM.520.1.S1_AT, ZM.11759.1.S1_AT, ZM.3362.1.A1_AT, ZM.7.1.S1_AT
GO:0044264~cellular polysaccharide metabolic process	12	0.0004199	ZM.5637.1.A1_AT, ZM.704.1.S1_AT, ZM.5108.1.A1_AT, ZM.7008.1.A1_AT, ZM.312.1.A1_AT, ZM.12726.1.S1_AT, ZM.1527.2.A1_A_AT, ZM.4987.1.A1_AT, ZM.18501.1.A1_AT, ZM.522.1.S1_AT, ZM.8277.1.S1_AT, ZM.649.1.S1_AT			GO:0000271~polysaccharide biosynthetic process	9	0.00546402	ZM.12201.1.A1_AT, ZM.7069.1.S1_AT, ZM.312.1.A1_AT, ZMAFFX.5.1.S1_AT, ZM.11759.1.S1_AT, ZM.520.1.S1_AT, ZM.3362.1.A1_AT, ZMAFFX.13.1.S1_S_AT, ZM.15912.1.S1_AT
GO:0044264~cellular polysaccharide metabolic process	12	0.000651429	ZM.5637.1.A1_AT, ZM.704.1.S1_AT, ZM.5108.1.A1_AT, ZM.7008.1.A1_AT, ZM.312.1.A1_AT, ZM.12726.1.S1_AT, ZM.1527.2.A1_A_AT, ZM.4987.1.A1_AT, ZM.18501.1.A1_AT, ZM.522.1.S1_AT, ZM.8277.1.S1_AT, ZM.649.1.S1_AT			GO:0000271~polysaccharide biosynthetic process	9	0.0064533	ZM.12201.1.A1_AT, ZM.7069.1.S1_AT, ZM.312.1.A1_AT, ZMAFFX.5.1.S1_AT, ZM.11759.1.S1_AT, ZM.520.1.S1_AT, ZM.3362.1.A1_AT, ZMAFFX.13.1.S1_S_AT, ZM.15912.1.S1_AT
GO:0044042~glucan metabolic process	12	0.00103392	ZM.5637.1.A1_AT, ZM.704.1.S1_AT, ZM.5108.1.A1_AT, ZM.7008.1.A1_AT, ZM.312.1.A1_AT, ZM.12726.1.S1_AT, ZM.1527.2.A1_A_AT, ZM.4987.1.A1_AT, ZM.18501.1.A1_AT, ZM.522.1.S1_AT, ZM.8277.1.S1_AT, ZM.649.1.S1_AT			GO:0034637~cellular carbohydrate biosynthetic process	10	0.0101519	ZM.12201.1.A1_AT, ZM.7069.1.S1_AT, ZM.4165.1.A1_AT, ZM.312.1.A1_AT, ZMAFFX.5.1.S1_AT, ZM.11759.1.S1_AT, ZM.520.1.S1_AT, ZM.3362.1.A1_AT, ZMAFFX.13.1.S1_S_AT, ZM.15912.1.S1_AT
GO:0006073~cellular glucan metabolic process	12	0.00103392	ZM.5637.1.A1_AT, ZM.704.1.S1_AT, ZM.5108.1.A1_AT, ZM.7008.1.A1_AT, ZM.312.1.A1_AT, ZM.12726.1.S1_AT, ZM.1527.2.A1_A_AT, ZM.4987.1.A1_AT, ZM.18501.1.A1_AT, ZM.522.1.S1_AT, ZM.8277.1.S1_AT, ZM.649.1.S1_AT			GO:0034637~cellular carbohydrate biosynthetic process	10	0.0112366	ZM.12201.1.A1_AT, ZM.7069.1.S1_AT, ZM.4165.1.A1_AT, ZM.312.1.A1_AT, ZMAFFX.5.1.S1_AT, ZM.11759.1.S1_AT, ZM.520.1.S1_AT, ZM.3362.1.A1_AT, ZMAFFX.13.1.S1_S_AT, ZM.15912.1.S1_AT
GO:0006073~cellular glucan metabolic process	12	0.00158067	ZM.5637.1.A1_AT, ZM.704.1.S1_AT, ZM.5108.1.A1_AT, ZM.7008.1.A1_AT, ZM.312.1.A1_AT, ZM.12726.1.S1_AT, ZM.1527.2.A1_A_AT, ZM.4987.1.A1_AT, ZM.18501.1.A1_AT, ZM.522.1.S1_AT, ZM.8277.1.S1_AT, ZM.649.1.S1_AT			GO:0034637~cellular carbohydrate biosynthetic process	10	0.0195908	ZM.12201.1.A1_AT, ZM.7069.1.S1_AT, ZM.4165.1.A1_AT, ZM.312.1.A1_AT, ZMAFFX.5.1.S1_AT, ZM.11759.1.S1_AT, ZM.520.1.S1_AT, ZM.3362.1.A1_AT, ZMAFFX.13.1.S1_S_AT, ZM.15912.1.S1_AT
GO:0044042~glucan metabolic process	12	0.00158067	ZM.5637.1.A1_AT, ZM.704.1.S1_AT, ZM.5108.1.A1_AT, ZM.7008.1.A1_AT, ZM.312.1.A1_AT, ZM.12726.1.S1_AT, ZM.1527.2.A1_A_AT, ZM.4987.1.A1_AT, ZM.18501.1.A1_AT, ZM.522.1.S1_AT, ZM.8277.1.S1_AT, ZM.649.1.S1_AT			GO:0034637~cellular carbohydrate biosynthetic process	10	0.0230304	ZM.12201.1.A1_AT, ZM.7069.1.S1_AT, ZM.4165.1.A1_AT, ZM.312.1.A1_AT, ZMAFFX.5.1.S1_AT, ZM.11759.1.S1_AT, ZM.520.1.S1_AT, ZM.3362.1.A1_AT, ZMAFFX.13.1.S1_S_AT, ZM.15912.1.S1_AT
GO:0044264~cellular polysaccharide metabolic process	12	0.00160669	ZM.5637.1.A1_AT, ZM.704.1.S1_AT, ZM.5108.1.A1_AT, ZM.7008.1.A1_AT, ZM.312.1.A1_AT, ZM.12726.1.S1_AT, ZM.1527.2.A1_A_AT, ZM.4987.1.A1_AT, ZM.18501.1.A1_AT, ZM.522.1.S1_AT, ZM.8277.1.S1_AT, ZM.649.1.S1_AT
GO:0044264~cellular polysaccharide metabolic process	12	0.00243158	ZM.5637.1.A1_AT, ZM.704.1.S1_AT, ZM.5108.1.A1_AT, ZM.7008.1.A1_AT, ZM.312.1.A1_AT, ZM.12726.1.S1_AT, ZM.1527.2.A1_A_AT, ZM.4987.1.A1_AT, ZM.18501.1.A1_AT, ZM.522.1.S1_AT, ZM.8277.1.S1_AT, ZM.649.1.S1_AT			Annotation Cluster 25	Enrichment Score: 2.491120574880526
						Term	Count	PValue	Genes
Annotation Cluster 23	Enrichment Score: 3.0387451210542933					GO:0015995~chlorophyll biosynthetic process	4	0.00189313	ZM.3702.1.S1_AT, ZM.18314.1.S1_AT, ZM.385.1.A1_AT, ZM.1263.1.A1_AT
Term	Count	PValue	Genes			GO:0015995~chlorophyll biosynthetic process	4	0.00198365	ZM.3702.1.S1_AT, ZM.18314.1.S1_AT, ZM.385.1.A1_AT, ZM.1263.1.A1_AT
IPR005795:Major pollen allergen Lol pI	8	0.000127691	ZM.674.1.S1_AT, ZM.15023.1.A1_AT, ZM.13944.1.A1_AT, ZM.2628.1.S1_AT, ZM.9566.1.S1_AT, ZM.672.1.A1_AT, ZM.13944.3.S1_A_AT, ZM.7370.1.A1_AT, ZM.5822.1.A1_AT			GO:0015995~chlorophyll biosynthetic process	4	0.00259099	ZM.3702.1.S1_AT, ZM.18314.1.S1_AT, ZM.385.1.A1_AT, ZM.1263.1.A1_AT
GO:0019953~sexual reproduction	8	0.000366618	ZM.674.1.S1_AT, ZM.15023.1.A1_AT, ZM.13944.1.A1_AT, ZM.2628.1.S1_AT, ZM.9566.1.S1_AT, ZM.672.1.A1_AT, ZM.13944.3.S1_A_AT, ZM.7370.1.A1_AT, ZM.5822.1.A1_AT			GO:0015995~chlorophyll biosynthetic process	4	0.00280406	ZM.3702.1.S1_AT, ZM.18314.1.S1_AT, ZM.385.1.A1_AT, ZM.1263.1.A1_AT
GO:0019953~sexual reproduction	8	0.000502822	ZM.674.1.S1_AT, ZM.15023.1.A1_AT, ZM.13944.1.A1_AT, ZM.2628.1.S1_AT, ZM.9566.1.S1_AT, ZM.672.1.A1_AT, ZM.13944.3.S1_A_AT, ZM.7370.1.A1_AT, ZM.5822.1.A1_AT			GO:0015994~chlorophyll metabolic process	4	0.00362034	ZM.3702.1.S1_AT, ZM.18314.1.S1_AT, ZM.385.1.A1_AT, ZM.1263.1.A1_AT
GO:0019953~sexual reproduction	8	0.0005103	ZM.674.1.S1_AT, ZM.15023.1.A1_AT, ZM.13944.1.A1_AT, ZM.2628.1.S1_AT, ZM.9566.1.S1_AT, ZM.672.1.A1_AT, ZM.13944.3.S1_A_AT, ZM.7370.1.A1_AT, ZM.5822.1.A1_AT			GO:0015994~chlorophyll metabolic process	4	0.00454188	ZM.3702.1.S1_AT, ZM.18314.1.S1_AT, ZM.385.1.A1_AT, ZM.1263.1.A1_AT
PR00829:LOLP1ALLERGN	8	0.00336599	ZM.674.1.S1_AT, ZM.15023.1.A1_AT, ZM.13944.1.A1_AT, ZM.2628.1.S1_AT, ZM.9566.1.S1_AT, ZM.672.1.A1_AT, ZM.13944.3.S1_A_AT, ZM.7370.1.A1_AT, ZM.5822.1.A1_AT			GO:0015994~chlorophyll metabolic process	4	0.00492872	ZM.3702.1.S1_AT, ZM.18314.1.S1_AT, ZM.385.1.A1_AT, ZM.1263.1.A1_AT
GO:0000003~reproduction	8	0.00358163	ZM.674.1.S1_AT, ZM.15023.1.A1_AT, ZM.13944.1.A1_AT, ZM.2628.1.S1_AT, ZM.9566.1.S1_AT, ZM.672.1.A1_AT, ZM.13944.3.S1_A_AT, ZM.7370.1.A1_AT, ZM.5822.1.A1_AT			GO:0015994~chlorophyll metabolic process	4	0.00532623	ZM.3702.1.S1_AT, ZM.18314.1.S1_AT, ZM.385.1.A1_AT, ZM.1263.1.A1_AT
GO:0000003~reproduction	8	0.00369808	ZM.674.1.S1_AT, ZM.15023.1.A1_AT, ZM.13944.1.A1_AT, ZM.2628.1.S1_AT, ZM.9566.1.S1_AT, ZM.672.1.A1_AT, ZM.13944.3.S1_A_AT, ZM.7370.1.A1_AT, ZM.5822.1.A1_AT
						Annotation Cluster 26	Enrichment Score: 2.4861717567847372
Annotation Cluster 24	Enrichment Score: 2.915034933192668					Term	Count	PValue	Genes
Term	Count	PValue	Genes			SM00450:RHOD	6	0.000919832	ZM.809.1.A1_AT, ZM.8887.1.A1_AT, ZM.8139.1.A1_AT, ZM.10090.1.A1_AT, ZMAFFX.1153.1.A1_AT, ZM.15895.1.A1_AT
IPR001344:Chlorophyll A-B binding protein	9	0.000274045	ZM.1578.1.A1_AT, ZM.7091.1.A1_AT, ZM.1076.1.S1_AT, ZM.15442.1.A1_AT, ZM.749.1.S1_AT, ZM.14486.1.A1_AT, ZM.16923.1.A1_AT, ZM.13239.2.A1_AT, ZM.16923.3.A1_AT			PS50206:RHODANESE_3	6	0.00172784	ZM.809.1.A1_AT, ZM.8887.1.A1_AT, ZM.8139.1.A1_AT, ZM.10090.1.A1_AT, ZMAFFX.1153.1.A1_AT, ZM.15895.1.A1_AT
GO:0009765~photosynthesis, light harvesting	9	0.000289706	ZM.1578.1.A1_AT, ZM.7091.1.A1_AT, ZM.1076.1.S1_AT, ZM.15442.1.A1_AT, ZM.749.1.S1_AT, ZM.14486.1.A1_AT, ZM.16923.1.A1_AT, ZM.13239.2.A1_AT, ZM.16923.3.A1_AT			IPR001763:Rhodanese-like	6	0.00275978	ZM.809.1.A1_AT, ZM.8887.1.A1_AT, ZM.8139.1.A1_AT, ZM.10090.1.A1_AT, ZMAFFX.1153.1.A1_AT, ZM.15895.1.A1_AT
PF00504:Chloroa_b-bind	9	0.000292651	ZM.1578.1.A1_AT, ZM.7091.1.A1_AT, ZM.1076.1.S1_AT, ZM.15442.1.A1_AT, ZM.749.1.S1_AT, ZM.14486.1.A1_AT, ZM.16923.1.A1_AT, ZM.13239.2.A1_AT, ZM.16923.3.A1_AT			PF00581:Rhodanese	6	0.00278724	ZM.809.1.A1_AT, ZM.8887.1.A1_AT, ZM.8139.1.A1_AT, ZM.10090.1.A1_AT, ZMAFFX.1153.1.A1_AT, ZM.15895.1.A1_AT
GO:0009765~photosynthesis, light harvesting	9	0.0004114	ZM.1578.1.A1_AT, ZM.7091.1.A1_AT, ZM.1076.1.S1_AT, ZM.15442.1.A1_AT, ZM.749.1.S1_AT, ZM.14486.1.A1_AT, ZM.16923.1.A1_AT, ZM.13239.2.A1_AT, ZM.16923.3.A1_AT			SSF52821:Rhodanese-like	6	0.00714408	ZM.809.1.A1_AT, ZM.8887.1.A1_AT, ZM.8139.1.A1_AT, ZM.10090.1.A1_AT, ZMAFFX.1153.1.A1_AT, ZM.15895.1.A1_AT
GO:0009765~photosynthesis, light harvesting	9	0.000854798	ZM.1578.1.A1_AT, ZM.7091.1.A1_AT, ZM.1076.1.S1_AT, ZM.15442.1.A1_AT, ZM.749.1.S1_AT, ZM.14486.1.A1_AT, ZM.16923.1.A1_AT, ZM.13239.2.A1_AT, ZM.16923.3.A1_AT			PS50206:Rhodanese domain profile.	5	0.01386	ZM.809.1.A1_AT, ZM.8887.1.A1_AT, ZM.8139.1.A1_AT, ZM.10090.1.A1_AT, ZMAFFX.1153.1.A1_AT
GO:0009765~photosynthesis, light harvesting	9	0.00120003	ZM.1578.1.A1_AT, ZM.7091.1.A1_AT, ZM.1076.1.S1_AT, ZM.15442.1.A1_AT, ZM.749.1.S1_AT, ZM.14486.1.A1_AT, ZM.16923.1.A1_AT, ZM.13239.2.A1_AT, ZM.16923.3.A1_AT
GO:0019684~photosynthesis, light reaction	9	0.00495374	ZM.1578.1.A1_AT, ZM.7091.1.A1_AT, ZM.1076.1.S1_AT, ZM.15442.1.A1_AT, ZM.749.1.S1_AT, ZM.14486.1.A1_AT, ZM.16923.1.A1_AT, ZM.13239.2.A1_AT, ZM.16923.3.A1_AT			Annotation Cluster 27	Enrichment Score: 2.2068487401623442
GO:0019684~photosynthesis, light reaction	9	0.00944513	ZM.1578.1.A1_AT, ZM.7091.1.A1_AT, ZM.1076.1.S1_AT, ZM.15442.1.A1_AT, ZM.749.1.S1_AT, ZM.14486.1.A1_AT, ZM.16923.1.A1_AT, ZM.13239.2.A1_AT, ZM.16923.3.A1_AT			Term	Count	PValue	Genes
GO:0019684~photosynthesis, light reaction	9	0.0126794	ZM.1578.1.A1_AT, ZM.7091.1.A1_AT, ZM.1076.1.S1_AT, ZM.15442.1.A1_AT, ZM.749.1.S1_AT, ZM.14486.1.A1_AT, ZM.16923.1.A1_AT, ZM.13239.2.A1_AT, ZM.16923.3.A1_AT			GO:0016052~carbohydrate catabolic process	17	0.00318189	ZM.3024.1.A1_AT, ZM.3762.1.A1_AT, ZM.6438.1.A1_AT, ZM.5727.2.A1_AT, ZM.1595.1.S1_AT, ZM.5717.1.A1_AT, ZM.3600.2.S1_A_AT, ZM.16472.1.A1_AT, ZM.8365.1.A1_AT, ZM.16227.1.A1_AT, ZM.11730.1.S1_AT, ZM.5206.3.A1_A_AT, ZM.16805.3.S1_AT, ZM.8822.2.A1_AT, ZM.3726.1.A1_AT, ZM.7540.1.S1_AT, ZM.5828.1.A1_AT
						GO:0016052~carbohydrate catabolic process	17	0.00595262	ZM.3024.1.A1_AT, ZM.3762.1.A1_AT, ZM.6438.1.A1_AT, ZM.5727.2.A1_AT, ZM.1595.1.S1_AT, ZM.5717.1.A1_AT, ZM.3600.2.S1_A_AT, ZM.16472.1.A1_AT, ZM.8365.1.A1_AT, ZM.16227.1.A1_AT, ZM.11730.1.S1_AT, ZM.5206.3.A1_A_AT, ZM.16805.3.S1_AT, ZM.8822.2.A1_AT, ZM.3726.1.A1_AT, ZM.7540.1.S1_AT, ZM.5828.1.A1_AT
Annotation Cluster 25	Enrichment Score: 2.847403891138707					GO:0016052~carbohydrate catabolic process	17	0.00777866	ZM.3024.1.A1_AT, ZM.3762.1.A1_AT, ZM.6438.1.A1_AT, ZM.5727.2.A1_AT, ZM.1595.1.S1_AT, ZM.5717.1.A1_AT, ZM.3600.2.S1_A_AT, ZM.16472.1.A1_AT, ZM.8365.1.A1_AT, ZM.16227.1.A1_AT, ZM.11730.1.S1_AT, ZM.5206.3.A1_A_AT, ZM.16805.3.S1_AT, ZM.8822.2.A1_AT, ZM.3726.1.A1_AT, ZM.7540.1.S1_AT, ZM.5828.1.A1_AT
Term	Count	PValue	Genes			GO:0016052~carbohydrate catabolic process	17	0.0100997	ZM.3024.1.A1_AT, ZM.3762.1.A1_AT, ZM.6438.1.A1_AT, ZM.5727.2.A1_AT, ZM.1595.1.S1_AT, ZM.5717.1.A1_AT, ZM.3600.2.S1_A_AT, ZM.16472.1.A1_AT, ZM.8365.1.A1_AT, ZM.16227.1.A1_AT, ZM.11730.1.S1_AT, ZM.5206.3.A1_A_AT, ZM.16805.3.S1_AT, ZM.8822.2.A1_AT, ZM.3726.1.A1_AT, ZM.7540.1.S1_AT, ZM.5828.1.A1_AT
IPR007125:Histone core	10	1.89688e-06	ZM.17102.1.A1_AT, ZM.16065.2.A1_AT, ZM.15826.1.A1_AT, ZM.14513.7.A1_AT, ZM.14497.13.A1_A_AT, ZM.16263.1.A1_AT, ZM.4862.1.S1_AT, ZM.15914.3.A1_S_AT, ZM.15959.2.S1_AT, ZM.6721.4.A1_S_AT, ZM.14497.1.A1_AT, ZM.14513.5.S1_AT, ZM.6721.6.A1_AT, ZM.6721.12.A1_S_AT, ZM.14513.9.S1_AT, ZM.13443.1.A1_AT, ZM.6721.8.S1_AT, ZM.7046.1.S1_AT, ZM.1208.3.A1_A_AT, ZM.6721.10.S1_AT
PF00125:Histone	10	2.05478e-06	ZM.17102.1.A1_AT, ZM.16065.2.A1_AT, ZM.15826.1.A1_AT, ZM.14513.7.A1_AT, ZM.14497.13.A1_A_AT, ZM.16263.1.A1_AT, ZM.4862.1.S1_AT, ZM.15914.3.A1_S_AT, ZM.15959.2.S1_AT, ZM.6721.4.A1_S_AT, ZM.14497.1.A1_AT, ZM.14513.5.S1_AT, ZM.6721.6.A1_AT, ZM.6721.12.A1_S_AT, ZM.14513.9.S1_AT, ZM.13443.1.A1_AT, ZM.6721.8.S1_AT, ZM.7046.1.S1_AT, ZM.1208.3.A1_A_AT, ZM.6721.10.S1_AT			Annotation Cluster 28	Enrichment Score: 2.128977777144537
nucleosome core	10	5.31572e-06	ZM.17102.1.A1_AT, ZM.16065.2.A1_AT, ZM.15826.1.A1_AT, ZM.14513.7.A1_AT, ZM.14497.13.A1_A_AT, ZM.16263.1.A1_AT, ZM.4862.1.S1_AT, ZM.15914.3.A1_S_AT, ZM.15959.2.S1_AT, ZM.6721.4.A1_S_AT, ZM.14497.1.A1_AT, ZM.14513.5.S1_AT, ZM.6721.6.A1_AT, ZM.6721.12.A1_S_AT, ZM.14513.9.S1_AT, ZM.13443.1.A1_AT, ZM.6721.8.S1_AT, ZM.7046.1.S1_AT, ZM.1208.3.A1_A_AT, ZM.6721.10.S1_AT			Term	Count	PValue	Genes
chromosomal protein	10	0.000164856	ZM.17102.1.A1_AT, ZM.16065.2.A1_AT, ZM.15826.1.A1_AT, ZM.14513.7.A1_AT, ZM.14497.13.A1_A_AT, ZM.16263.1.A1_AT, ZM.4862.1.S1_AT, ZM.15914.3.A1_S_AT, ZM.15959.2.S1_AT, ZM.6721.4.A1_S_AT, ZM.14497.1.A1_AT, ZM.14513.5.S1_AT, ZM.6721.6.A1_AT, ZM.6721.12.A1_S_AT, ZM.14513.9.S1_AT, ZM.13443.1.A1_AT, ZM.6721.8.S1_AT, ZM.7046.1.S1_AT, ZM.1208.3.A1_A_AT, ZM.6721.10.S1_AT			IPR013770:Plant lipid transfer protein and hydrophobic protein, helical	11	0.00113552	ZM.930.1.A1_AT, ZM.17087.1.S1_AT, ZM.4168.1.A1_AT, ZM.1835.2.A1_AT, ZM.13789.1.A1_AT, ZM.3630.1.A1_AT, ZM.7127.1.A1_AT, ZM.19.2.S1_X_AT, ZM.714.1.A1_AT, ZM.16890.1.A1_AT, ZM.16476.1.A1_AT
GO:0000785~chromatin	11	0.000240965	ZM.17102.1.A1_AT, ZM.16065.2.A1_AT, ZM.15826.1.A1_AT, ZM.14513.7.A1_AT, ZM.599.2.S1_A_AT, ZM.14497.13.A1_A_AT, ZM.16263.1.A1_AT, ZM.4862.1.S1_AT, ZM.15914.3.A1_S_AT, ZM.15959.2.S1_AT, ZM.6721.4.A1_S_AT, ZM.14497.1.A1_AT, ZM.14513.5.S1_AT, ZM.6721.6.A1_AT, ZM.6721.12.A1_S_AT, ZM.14513.9.S1_AT, ZM.13443.1.A1_AT, ZM.6721.8.S1_AT, ZM.7046.1.S1_AT, ZM.1208.3.A1_A_AT, ZM.6721.10.S1_AT			GO:0006869~lipid transport	11	0.00567228	ZM.930.1.A1_AT, ZM.17087.1.S1_AT, ZM.4168.1.A1_AT, ZM.1835.2.A1_AT, ZM.13789.1.A1_AT, ZM.3630.1.A1_AT, ZM.7127.1.A1_AT, ZM.19.2.S1_X_AT, ZM.714.1.A1_AT, ZM.16890.1.A1_AT, ZM.16476.1.A1_AT
IPR009072:Histone-fold	11	0.000246077	ZM.17102.1.A1_AT, ZM.16065.2.A1_AT, ZM.15826.1.A1_AT, ZM.14513.7.A1_AT, ZM.14497.13.A1_A_AT, ZM.16263.1.A1_AT, ZM.4862.1.S1_AT, ZM.6721.4.A1_S_AT, ZM.15914.3.A1_S_AT, ZM.15959.2.S1_AT, ZM.14497.1.A1_AT, ZM.14513.5.S1_AT, ZM.6721.6.A1_AT, ZM.6721.12.A1_S_AT, ZM.14513.9.S1_AT, ZM.13443.1.A1_AT, ZM.6721.8.S1_AT, ZM.7046.1.S1_AT, ZM.1208.3.A1_A_AT, ZM.16964.1.S1_AT, ZM.6721.10.S1_AT			GO:0006869~lipid transport	11	0.00879767	ZM.930.1.A1_AT, ZM.17087.1.S1_AT, ZM.4168.1.A1_AT, ZM.1835.2.A1_AT, ZM.13789.1.A1_AT, ZM.3630.1.A1_AT, ZM.7127.1.A1_AT, ZM.19.2.S1_X_AT, ZM.714.1.A1_AT, ZM.16890.1.A1_AT, ZM.16476.1.A1_AT
GO:0000785~chromatin	11	0.000283529	ZM.17102.1.A1_AT, ZM.16065.2.A1_AT, ZM.15826.1.A1_AT, ZM.14513.7.A1_AT, ZM.599.2.S1_A_AT, ZM.14497.13.A1_A_AT, ZM.16263.1.A1_AT, ZM.4862.1.S1_AT, ZM.15914.3.A1_S_AT, ZM.15959.2.S1_AT, ZM.6721.4.A1_S_AT, ZM.14497.1.A1_AT, ZM.14513.5.S1_AT, ZM.6721.6.A1_AT, ZM.6721.12.A1_S_AT, ZM.14513.9.S1_AT, ZM.13443.1.A1_AT, ZM.6721.8.S1_AT, ZM.7046.1.S1_AT, ZM.1208.3.A1_A_AT, ZM.6721.10.S1_AT			GO:0010876~lipid localization	11	0.00879767	ZM.930.1.A1_AT, ZM.17087.1.S1_AT, ZM.4168.1.A1_AT, ZM.1835.2.A1_AT, ZM.13789.1.A1_AT, ZM.3630.1.A1_AT, ZM.7127.1.A1_AT, ZM.19.2.S1_X_AT, ZM.714.1.A1_AT, ZM.16890.1.A1_AT, ZM.16476.1.A1_AT
GO:0000785~chromatin	11	0.000295363	ZM.17102.1.A1_AT, ZM.16065.2.A1_AT, ZM.15826.1.A1_AT, ZM.14513.7.A1_AT, ZM.599.2.S1_A_AT, ZM.14497.13.A1_A_AT, ZM.16263.1.A1_AT, ZM.4862.1.S1_AT, ZM.15914.3.A1_S_AT, ZM.15959.2.S1_AT, ZM.6721.4.A1_S_AT, ZM.14497.1.A1_AT, ZM.14513.5.S1_AT, ZM.6721.6.A1_AT, ZM.6721.12.A1_S_AT, ZM.14513.9.S1_AT, ZM.13443.1.A1_AT, ZM.6721.8.S1_AT, ZM.7046.1.S1_AT, ZM.1208.3.A1_A_AT, ZM.6721.10.S1_AT			GO:0006869~lipid transport	11	0.0106548	ZM.930.1.A1_AT, ZM.17087.1.S1_AT, ZM.4168.1.A1_AT, ZM.1835.2.A1_AT, ZM.13789.1.A1_AT, ZM.3630.1.A1_AT, ZM.7127.1.A1_AT, ZM.19.2.S1_X_AT, ZM.714.1.A1_AT, ZM.16890.1.A1_AT, ZM.16476.1.A1_AT
GO:0000786~nucleosome	10	0.00032527	ZM.17102.1.A1_AT, ZM.16065.2.A1_AT, ZM.15826.1.A1_AT, ZM.14513.7.A1_AT, ZM.14497.13.A1_A_AT, ZM.16263.1.A1_AT, ZM.4862.1.S1_AT, ZM.15914.3.A1_S_AT, ZM.15959.2.S1_AT, ZM.6721.4.A1_S_AT, ZM.14497.1.A1_AT, ZM.14513.5.S1_AT, ZM.6721.6.A1_AT, ZM.6721.12.A1_S_AT, ZM.14513.9.S1_AT, ZM.13443.1.A1_AT, ZM.6721.8.S1_AT, ZM.7046.1.S1_AT, ZM.1208.3.A1_A_AT, ZM.6721.10.S1_AT			GO:0010876~lipid localization	11	0.0106548	ZM.930.1.A1_AT, ZM.17087.1.S1_AT, ZM.4168.1.A1_AT, ZM.1835.2.A1_AT, ZM.13789.1.A1_AT, ZM.3630.1.A1_AT, ZM.7127.1.A1_AT, ZM.19.2.S1_X_AT, ZM.714.1.A1_AT, ZM.16890.1.A1_AT, ZM.16476.1.A1_AT
GO:0000786~nucleosome	10	0.000449398	ZM.17102.1.A1_AT, ZM.16065.2.A1_AT, ZM.15826.1.A1_AT, ZM.14513.7.A1_AT, ZM.14497.13.A1_A_AT, ZM.16263.1.A1_AT, ZM.4862.1.S1_AT, ZM.15914.3.A1_S_AT, ZM.15959.2.S1_AT, ZM.6721.4.A1_S_AT, ZM.14497.1.A1_AT, ZM.14513.5.S1_AT, ZM.6721.6.A1_AT, ZM.6721.12.A1_S_AT, ZM.14513.9.S1_AT, ZM.13443.1.A1_AT, ZM.6721.8.S1_AT, ZM.7046.1.S1_AT, ZM.1208.3.A1_A_AT, ZM.6721.10.S1_AT			GO:0010876~lipid localization	11	0.0128144	ZM.930.1.A1_AT, ZM.17087.1.S1_AT, ZM.4168.1.A1_AT, ZM.1835.2.A1_AT, ZM.13789.1.A1_AT, ZM.3630.1.A1_AT, ZM.7127.1.A1_AT, ZM.19.2.S1_X_AT, ZM.714.1.A1_AT, ZM.16890.1.A1_AT, ZM.16476.1.A1_AT
GO:0044427~chromosomal part	12	0.000483645	ZM.17102.1.A1_AT, ZM.16065.2.A1_AT, ZM.15826.1.A1_AT, ZM.14513.7.A1_AT, ZM.599.2.S1_A_AT, ZM.14497.13.A1_A_AT, ZM.16263.1.A1_AT, ZM.4862.1.S1_AT, ZM.6721.4.A1_S_AT, ZM.15914.3.A1_S_AT, ZM.15959.2.S1_AT, ZM.14497.1.A1_AT, ZM.14513.5.S1_AT, ZM.6721.6.A1_AT, ZM.6721.12.A1_S_AT, ZM.14513.9.S1_AT, ZM.13443.1.A1_AT, ZM.6721.8.S1_AT, ZM.7046.1.S1_AT, ZM.1208.3.A1_A_AT, ZM.7339.1.S1_AT, ZM.6721.10.S1_AT			GO:0006869~lipid transport	11	0.0128144	ZM.930.1.A1_AT, ZM.17087.1.S1_AT, ZM.4168.1.A1_AT, ZM.1835.2.A1_AT, ZM.13789.1.A1_AT, ZM.3630.1.A1_AT, ZM.7127.1.A1_AT, ZM.19.2.S1_X_AT, ZM.714.1.A1_AT, ZM.16890.1.A1_AT, ZM.16476.1.A1_AT
GO:0032993~protein-DNA complex	10	0.000489971	ZM.17102.1.A1_AT, ZM.16065.2.A1_AT, ZM.15826.1.A1_AT, ZM.14513.7.A1_AT, ZM.14497.13.A1_A_AT, ZM.16263.1.A1_AT, ZM.4862.1.S1_AT, ZM.15914.3.A1_S_AT, ZM.15959.2.S1_AT, ZM.6721.4.A1_S_AT, ZM.14497.1.A1_AT, ZM.14513.5.S1_AT, ZM.6721.6.A1_AT, ZM.6721.12.A1_S_AT, ZM.14513.9.S1_AT, ZM.13443.1.A1_AT, ZM.6721.8.S1_AT, ZM.7046.1.S1_AT, ZM.1208.3.A1_A_AT, ZM.6721.10.S1_AT
GO:0006333~chromatin assembly or disassembly	11	0.000514971	ZM.17102.1.A1_AT, ZM.16065.2.A1_AT, ZM.15826.1.A1_AT, ZM.14513.7.A1_AT, ZM.599.2.S1_A_AT, ZM.14497.13.A1_A_AT, ZM.16263.1.A1_AT, ZM.4862.1.S1_AT, ZM.15914.3.A1_S_AT, ZM.15959.2.S1_AT, ZM.6721.4.A1_S_AT, ZM.14497.1.A1_AT, ZM.14513.5.S1_AT, ZM.6721.6.A1_AT, ZM.6721.12.A1_S_AT, ZM.14513.9.S1_AT, ZM.13443.1.A1_AT, ZM.6721.8.S1_AT, ZM.7046.1.S1_AT, ZM.1208.3.A1_A_AT, ZM.6721.10.S1_AT			Annotation Cluster 29	Enrichment Score: 2.0765258816695806
GO:0000786~nucleosome	10	0.000519131	ZM.17102.1.A1_AT, ZM.16065.2.A1_AT, ZM.15826.1.A1_AT, ZM.14513.7.A1_AT, ZM.14497.13.A1_A_AT, ZM.16263.1.A1_AT, ZM.4862.1.S1_AT, ZM.15914.3.A1_S_AT, ZM.15959.2.S1_AT, ZM.6721.4.A1_S_AT, ZM.14497.1.A1_AT, ZM.14513.5.S1_AT, ZM.6721.6.A1_AT, ZM.6721.12.A1_S_AT, ZM.14513.9.S1_AT, ZM.13443.1.A1_AT, ZM.6721.8.S1_AT, ZM.7046.1.S1_AT, ZM.1208.3.A1_A_AT, ZM.6721.10.S1_AT			Term	Count	PValue	Genes
GO:0000786~nucleosome	10	0.000540019	ZM.17102.1.A1_AT, ZM.16065.2.A1_AT, ZM.15826.1.A1_AT, ZM.14513.7.A1_AT, ZM.14497.13.A1_A_AT, ZM.16263.1.A1_AT, ZM.4862.1.S1_AT, ZM.15914.3.A1_S_AT, ZM.15959.2.S1_AT, ZM.6721.4.A1_S_AT, ZM.14497.1.A1_AT, ZM.14513.5.S1_AT, ZM.6721.6.A1_AT, ZM.6721.12.A1_S_AT, ZM.14513.9.S1_AT, ZM.13443.1.A1_AT, ZM.6721.8.S1_AT, ZM.7046.1.S1_AT, ZM.1208.3.A1_A_AT, ZM.6721.10.S1_AT			GO:0016701~oxidoreductase activity, acting on single donors with incorporation of molecular oxygen	10	0.0018022	ZM.2358.1.A1_AT, ZM.16227.1.A1_AT, ZM.3303.1.A1_AT, ZM.3592.1.S1_AT, ZM.8772.1.A1_AT, ZM.742.1.A1_AT, ZM.14487.1.S1_AT, ZM.10097.1.A1_AT, ZM.445.1.S1_AT, ZM.5319.1.S1_A_AT
GO:0044427~chromosomal part	12	0.000696877	ZM.17102.1.A1_AT, ZM.16065.2.A1_AT, ZM.15826.1.A1_AT, ZM.14513.7.A1_AT, ZM.599.2.S1_A_AT, ZM.14497.13.A1_A_AT, ZM.16263.1.A1_AT, ZM.4862.1.S1_AT, ZM.6721.4.A1_S_AT, ZM.15914.3.A1_S_AT, ZM.15959.2.S1_AT, ZM.14497.1.A1_AT, ZM.14513.5.S1_AT, ZM.6721.6.A1_AT, ZM.6721.12.A1_S_AT, ZM.14513.9.S1_AT, ZM.13443.1.A1_AT, ZM.6721.8.S1_AT, ZM.7046.1.S1_AT, ZM.1208.3.A1_A_AT, ZM.7339.1.S1_AT, ZM.6721.10.S1_AT			GO:0016701~oxidoreductase activity, acting on single donors with incorporation of molecular oxygen	10	0.00180544	ZM.2358.1.A1_AT, ZM.16227.1.A1_AT, ZM.3303.1.A1_AT, ZM.3592.1.S1_AT, ZM.8772.1.A1_AT, ZM.742.1.A1_AT, ZM.14487.1.S1_AT, ZM.10097.1.A1_AT, ZM.445.1.S1_AT, ZM.5319.1.S1_A_AT
GO:0065004~protein-DNA complex assembly	10	0.000725946	ZM.17102.1.A1_AT, ZM.16065.2.A1_AT, ZM.15826.1.A1_AT, ZM.14513.7.A1_AT, ZM.14497.13.A1_A_AT, ZM.16263.1.A1_AT, ZM.4862.1.S1_AT, ZM.15914.3.A1_S_AT, ZM.15959.2.S1_AT, ZM.6721.4.A1_S_AT, ZM.14497.1.A1_AT, ZM.14513.5.S1_AT, ZM.6721.6.A1_AT, ZM.6721.12.A1_S_AT, ZM.14513.9.S1_AT, ZM.13443.1.A1_AT, ZM.6721.8.S1_AT, ZM.7046.1.S1_AT, ZM.1208.3.A1_A_AT, ZM.6721.10.S1_AT			GO:0016701~oxidoreductase activity, acting on single donors with incorporation of molecular oxygen	10	0.00196622	ZM.2358.1.A1_AT, ZM.16227.1.A1_AT, ZM.3303.1.A1_AT, ZM.3592.1.S1_AT, ZM.8772.1.A1_AT, ZM.742.1.A1_AT, ZM.14487.1.S1_AT, ZM.10097.1.A1_AT, ZM.445.1.S1_AT, ZM.5319.1.S1_A_AT
GO:0034728~nucleosome organization	10	0.000725946	ZM.17102.1.A1_AT, ZM.16065.2.A1_AT, ZM.15826.1.A1_AT, ZM.14513.7.A1_AT, ZM.14497.13.A1_A_AT, ZM.16263.1.A1_AT, ZM.4862.1.S1_AT, ZM.15914.3.A1_S_AT, ZM.15959.2.S1_AT, ZM.6721.4.A1_S_AT, ZM.14497.1.A1_AT, ZM.14513.5.S1_AT, ZM.6721.6.A1_AT, ZM.6721.12.A1_S_AT, ZM.14513.9.S1_AT, ZM.13443.1.A1_AT, ZM.6721.8.S1_AT, ZM.7046.1.S1_AT, ZM.1208.3.A1_A_AT, ZM.6721.10.S1_AT			GO:0016702~oxidoreductase activity, acting on single donors with incorporation of molecular oxygen, incorporation of two atoms of oxygen	8	0.0140636	ZM.3303.1.A1_AT, ZM.3592.1.S1_AT, ZM.8772.1.A1_AT, ZM.742.1.A1_AT, ZM.14487.1.S1_AT, ZM.10097.1.A1_AT, ZM.445.1.S1_AT, ZM.5319.1.S1_A_AT
GO:0006334~nucleosome assembly	10	0.000725946	ZM.17102.1.A1_AT, ZM.16065.2.A1_AT, ZM.15826.1.A1_AT, ZM.14513.7.A1_AT, ZM.14497.13.A1_A_AT, ZM.16263.1.A1_AT, ZM.4862.1.S1_AT, ZM.15914.3.A1_S_AT, ZM.15959.2.S1_AT, ZM.6721.4.A1_S_AT, ZM.14497.1.A1_AT, ZM.14513.5.S1_AT, ZM.6721.6.A1_AT, ZM.6721.12.A1_S_AT, ZM.14513.9.S1_AT, ZM.13443.1.A1_AT, ZM.6721.8.S1_AT, ZM.7046.1.S1_AT, ZM.1208.3.A1_A_AT, ZM.6721.10.S1_AT			GO:0051213~dioxygenase activity	8	0.0140636	ZM.3303.1.A1_AT, ZM.3592.1.S1_AT, ZM.8772.1.A1_AT, ZM.742.1.A1_AT, ZM.14487.1.S1_AT, ZM.10097.1.A1_AT, ZM.445.1.S1_AT, ZM.5319.1.S1_A_AT
GO:0032993~protein-DNA complex	10	0.000760249	ZM.17102.1.A1_AT, ZM.16065.2.A1_AT, ZM.15826.1.A1_AT, ZM.14513.7.A1_AT, ZM.14497.13.A1_A_AT, ZM.16263.1.A1_AT, ZM.4862.1.S1_AT, ZM.15914.3.A1_S_AT, ZM.15959.2.S1_AT, ZM.6721.4.A1_S_AT, ZM.14497.1.A1_AT, ZM.14513.5.S1_AT, ZM.6721.6.A1_AT, ZM.6721.12.A1_S_AT, ZM.14513.9.S1_AT, ZM.13443.1.A1_AT, ZM.6721.8.S1_AT, ZM.7046.1.S1_AT, ZM.1208.3.A1_A_AT, ZM.6721.10.S1_AT			GO:0016702~oxidoreductase activity, acting on single donors with incorporation of molecular oxygen, incorporation of two atoms of oxygen	8	0.0140708	ZM.3303.1.A1_AT, ZM.3592.1.S1_AT, ZM.8772.1.A1_AT, ZM.742.1.A1_AT, ZM.14487.1.S1_AT, ZM.10097.1.A1_AT, ZM.445.1.S1_AT, ZM.5319.1.S1_A_AT
GO:0000785~chromatin	11	0.000760449	ZM.17102.1.A1_AT, ZM.16065.2.A1_AT, ZM.15826.1.A1_AT, ZM.14513.7.A1_AT, ZM.599.2.S1_A_AT, ZM.14497.13.A1_A_AT, ZM.16263.1.A1_AT, ZM.4862.1.S1_AT, ZM.15914.3.A1_S_AT, ZM.15959.2.S1_AT, ZM.6721.4.A1_S_AT, ZM.14497.1.A1_AT, ZM.14513.5.S1_AT, ZM.6721.6.A1_AT, ZM.6721.12.A1_S_AT, ZM.14513.9.S1_AT, ZM.13443.1.A1_AT, ZM.6721.8.S1_AT, ZM.7046.1.S1_AT, ZM.1208.3.A1_A_AT, ZM.6721.10.S1_AT			GO:0016702~oxidoreductase activity, acting on single donors with incorporation of molecular oxygen, incorporation of two atoms of oxygen	8	0.0146456	ZM.3303.1.A1_AT, ZM.3592.1.S1_AT, ZM.8772.1.A1_AT, ZM.742.1.A1_AT, ZM.14487.1.S1_AT, ZM.10097.1.A1_AT, ZM.445.1.S1_AT, ZM.5319.1.S1_A_AT
GO:0044427~chromosomal part	12	0.000824123	ZM.17102.1.A1_AT, ZM.16065.2.A1_AT, ZM.15826.1.A1_AT, ZM.14513.7.A1_AT, ZM.599.2.S1_A_AT, ZM.14497.13.A1_A_AT, ZM.16263.1.A1_AT, ZM.4862.1.S1_AT, ZM.6721.4.A1_S_AT, ZM.15914.3.A1_S_AT, ZM.15959.2.S1_AT, ZM.14497.1.A1_AT, ZM.14513.5.S1_AT, ZM.6721.6.A1_AT, ZM.6721.12.A1_S_AT, ZM.14513.9.S1_AT, ZM.13443.1.A1_AT, ZM.6721.8.S1_AT, ZM.7046.1.S1_AT, ZM.1208.3.A1_A_AT, ZM.7339.1.S1_AT, ZM.6721.10.S1_AT			GO:0051213~dioxygenase activity	8	0.0150041	ZM.3303.1.A1_AT, ZM.3592.1.S1_AT, ZM.8772.1.A1_AT, ZM.742.1.A1_AT, ZM.14487.1.S1_AT, ZM.10097.1.A1_AT, ZM.445.1.S1_AT, ZM.5319.1.S1_A_AT
GO:0044427~chromosomal part	12	0.000859075	ZM.17102.1.A1_AT, ZM.16065.2.A1_AT, ZM.15826.1.A1_AT, ZM.14513.7.A1_AT, ZM.599.2.S1_A_AT, ZM.14497.13.A1_A_AT, ZM.16263.1.A1_AT, ZM.4862.1.S1_AT, ZM.6721.4.A1_S_AT, ZM.15914.3.A1_S_AT, ZM.15959.2.S1_AT, ZM.14497.1.A1_AT, ZM.14513.5.S1_AT, ZM.6721.6.A1_AT, ZM.6721.12.A1_S_AT, ZM.14513.9.S1_AT, ZM.13443.1.A1_AT, ZM.6721.8.S1_AT, ZM.7046.1.S1_AT, ZM.1208.3.A1_A_AT, ZM.7339.1.S1_AT, ZM.6721.10.S1_AT			dioxygenase	6	0.0523381	ZM.3303.1.A1_AT, ZM.3592.1.S1_AT, ZM.742.1.A1_AT, ZM.14487.1.S1_AT, ZM.445.1.S1_AT, ZM.5319.1.S1_A_AT
GO:0006334~nucleosome assembly	10	0.00105113	ZM.17102.1.A1_AT, ZM.16065.2.A1_AT, ZM.15826.1.A1_AT, ZM.14513.7.A1_AT, ZM.14497.13.A1_A_AT, ZM.16263.1.A1_AT, ZM.4862.1.S1_AT, ZM.15914.3.A1_S_AT, ZM.15959.2.S1_AT, ZM.6721.4.A1_S_AT, ZM.14497.1.A1_AT, ZM.14513.5.S1_AT, ZM.6721.6.A1_AT, ZM.6721.12.A1_S_AT, ZM.14513.9.S1_AT, ZM.13443.1.A1_AT, ZM.6721.8.S1_AT, ZM.7046.1.S1_AT, ZM.1208.3.A1_A_AT, ZM.6721.10.S1_AT
GO:0034728~nucleosome organization	10	0.00105113	ZM.17102.1.A1_AT, ZM.16065.2.A1_AT, ZM.15826.1.A1_AT, ZM.14513.7.A1_AT, ZM.14497.13.A1_A_AT, ZM.16263.1.A1_AT, ZM.4862.1.S1_AT, ZM.15914.3.A1_S_AT, ZM.15959.2.S1_AT, ZM.6721.4.A1_S_AT, ZM.14497.1.A1_AT, ZM.14513.5.S1_AT, ZM.6721.6.A1_AT, ZM.6721.12.A1_S_AT, ZM.14513.9.S1_AT, ZM.13443.1.A1_AT, ZM.6721.8.S1_AT, ZM.7046.1.S1_AT, ZM.1208.3.A1_A_AT, ZM.6721.10.S1_AT			Annotation Cluster 30	Enrichment Score: 2.030881952043168
GO:0065004~protein-DNA complex assembly	10	0.00105113	ZM.17102.1.A1_AT, ZM.16065.2.A1_AT, ZM.15826.1.A1_AT, ZM.14513.7.A1_AT, ZM.14497.13.A1_A_AT, ZM.16263.1.A1_AT, ZM.4862.1.S1_AT, ZM.15914.3.A1_S_AT, ZM.15959.2.S1_AT, ZM.6721.4.A1_S_AT, ZM.14497.1.A1_AT, ZM.14513.5.S1_AT, ZM.6721.6.A1_AT, ZM.6721.12.A1_S_AT, ZM.14513.9.S1_AT, ZM.13443.1.A1_AT, ZM.6721.8.S1_AT, ZM.7046.1.S1_AT, ZM.1208.3.A1_A_AT, ZM.6721.10.S1_AT			Term	Count	PValue	Genes
GO:0000786~nucleosome	10	0.00127582	ZM.17102.1.A1_AT, ZM.16065.2.A1_AT, ZM.15826.1.A1_AT, ZM.14513.7.A1_AT, ZM.14497.13.A1_A_AT, ZM.16263.1.A1_AT, ZM.4862.1.S1_AT, ZM.15914.3.A1_S_AT, ZM.15959.2.S1_AT, ZM.6721.4.A1_S_AT, ZM.14497.1.A1_AT, ZM.14513.5.S1_AT, ZM.6721.6.A1_AT, ZM.6721.12.A1_S_AT, ZM.14513.9.S1_AT, ZM.13443.1.A1_AT, ZM.6721.8.S1_AT, ZM.7046.1.S1_AT, ZM.1208.3.A1_A_AT, ZM.6721.10.S1_AT			PS01031:HSP20	8	0.00584227	ZM.16504.2.A1_AT, ZM.311.1.A1_AT, ZM.2361.1.A1_AT, ZM.369.1.A1_AT, ZM.16504.1.A1_AT, ZM.2482.1.A1_AT, ZM.3693.1.A1_AT, ZM.16959.2.A1_AT
SSF47113:Histone-fold	11	0.0015488	ZM.17102.1.A1_AT, ZM.16065.2.A1_AT, ZM.15826.1.A1_AT, ZM.14513.7.A1_AT, ZM.14497.13.A1_A_AT, ZM.16263.1.A1_AT, ZM.4862.1.S1_AT, ZM.6721.4.A1_S_AT, ZM.15914.3.A1_S_AT, ZM.15959.2.S1_AT, ZM.14497.1.A1_AT, ZM.14513.5.S1_AT, ZM.6721.6.A1_AT, ZM.6721.12.A1_S_AT, ZM.14513.9.S1_AT, ZM.13443.1.A1_AT, ZM.6721.8.S1_AT, ZM.7046.1.S1_AT, ZM.1208.3.A1_A_AT, ZM.16964.1.S1_AT, ZM.6721.10.S1_AT			PS01031:Heat shock hsp20 proteins family profile.	8	0.00902237	ZM.16504.2.A1_AT, ZM.311.1.A1_AT, ZM.2361.1.A1_AT, ZM.369.1.A1_AT, ZM.16504.1.A1_AT, ZM.2482.1.A1_AT, ZM.3693.1.A1_AT, ZM.16959.2.A1_AT
GO:0006333~chromatin assembly or disassembly	11	0.0017857	ZM.17102.1.A1_AT, ZM.16065.2.A1_AT, ZM.15826.1.A1_AT, ZM.14513.7.A1_AT, ZM.599.2.S1_A_AT, ZM.14497.13.A1_A_AT, ZM.16263.1.A1_AT, ZM.4862.1.S1_AT, ZM.15914.3.A1_S_AT, ZM.15959.2.S1_AT, ZM.6721.4.A1_S_AT, ZM.14497.1.A1_AT, ZM.14513.5.S1_AT, ZM.6721.6.A1_AT, ZM.6721.12.A1_S_AT, ZM.14513.9.S1_AT, ZM.13443.1.A1_AT, ZM.6721.8.S1_AT, ZM.7046.1.S1_AT, ZM.1208.3.A1_A_AT, ZM.6721.10.S1_AT			IPR002068:Heat shock protein Hsp20	8	0.0103006	ZM.16504.2.A1_AT, ZM.311.1.A1_AT, ZM.2361.1.A1_AT, ZM.369.1.A1_AT, ZM.16504.1.A1_AT, ZM.2482.1.A1_AT, ZM.3693.1.A1_AT, ZM.16959.2.A1_AT
GO:0032993~protein-DNA complex	10	0.00184354	ZM.17102.1.A1_AT, ZM.16065.2.A1_AT, ZM.15826.1.A1_AT, ZM.14513.7.A1_AT, ZM.14497.13.A1_A_AT, ZM.16263.1.A1_AT, ZM.4862.1.S1_AT, ZM.15914.3.A1_S_AT, ZM.15959.2.S1_AT, ZM.6721.4.A1_S_AT, ZM.14497.1.A1_AT, ZM.14513.5.S1_AT, ZM.6721.6.A1_AT, ZM.6721.12.A1_S_AT, ZM.14513.9.S1_AT, ZM.13443.1.A1_AT, ZM.6721.8.S1_AT, ZM.7046.1.S1_AT, ZM.1208.3.A1_A_AT, ZM.6721.10.S1_AT			PF00011:HSP20	8	0.0104218	ZM.16504.2.A1_AT, ZM.311.1.A1_AT, ZM.2361.1.A1_AT, ZM.369.1.A1_AT, ZM.16504.1.A1_AT, ZM.2482.1.A1_AT, ZM.3693.1.A1_AT, ZM.16959.2.A1_AT
GO:0044427~chromosomal part	12	0.00225473	ZM.17102.1.A1_AT, ZM.16065.2.A1_AT, ZM.15826.1.A1_AT, ZM.14513.7.A1_AT, ZM.599.2.S1_A_AT, ZM.14497.13.A1_A_AT, ZM.16263.1.A1_AT, ZM.4862.1.S1_AT, ZM.6721.4.A1_S_AT, ZM.15914.3.A1_S_AT, ZM.15959.2.S1_AT, ZM.14497.1.A1_AT, ZM.14513.5.S1_AT, ZM.6721.6.A1_AT, ZM.6721.12.A1_S_AT, ZM.14513.9.S1_AT, ZM.13443.1.A1_AT, ZM.6721.8.S1_AT, ZM.7046.1.S1_AT, ZM.1208.3.A1_A_AT, ZM.7339.1.S1_AT, ZM.6721.10.S1_AT			similarity:Belongs to the small heat shock protein (HSP20) family.	8	0.0123846	ZM.16504.2.A1_AT, ZM.311.1.A1_AT, ZM.2361.1.A1_AT, ZM.369.1.A1_AT, ZM.16504.1.A1_AT, ZM.2482.1.A1_AT, ZM.3693.1.A1_AT, ZM.16959.2.A1_AT
GO:0031497~chromatin assembly	10	0.00226068	ZM.17102.1.A1_AT, ZM.16065.2.A1_AT, ZM.15826.1.A1_AT, ZM.14513.7.A1_AT, ZM.14497.13.A1_A_AT, ZM.16263.1.A1_AT, ZM.4862.1.S1_AT, ZM.15914.3.A1_S_AT, ZM.15959.2.S1_AT, ZM.6721.4.A1_S_AT, ZM.14497.1.A1_AT, ZM.14513.5.S1_AT, ZM.6721.6.A1_AT, ZM.6721.12.A1_S_AT, ZM.14513.9.S1_AT, ZM.13443.1.A1_AT, ZM.6721.8.S1_AT, ZM.7046.1.S1_AT, ZM.1208.3.A1_A_AT, ZM.6721.10.S1_AT
GO:0065004~protein-DNA complex assembly	10	0.00226068	ZM.17102.1.A1_AT, ZM.16065.2.A1_AT, ZM.15826.1.A1_AT, ZM.14513.7.A1_AT, ZM.14497.13.A1_A_AT, ZM.16263.1.A1_AT, ZM.4862.1.S1_AT, ZM.15914.3.A1_S_AT, ZM.15959.2.S1_AT, ZM.6721.4.A1_S_AT, ZM.14497.1.A1_AT, ZM.14513.5.S1_AT, ZM.6721.6.A1_AT, ZM.6721.12.A1_S_AT, ZM.14513.9.S1_AT, ZM.13443.1.A1_AT, ZM.6721.8.S1_AT, ZM.7046.1.S1_AT, ZM.1208.3.A1_A_AT, ZM.6721.10.S1_AT			Annotation Cluster 31	Enrichment Score: 2.015532821882816
GO:0034728~nucleosome organization	10	0.00226068	ZM.17102.1.A1_AT, ZM.16065.2.A1_AT, ZM.15826.1.A1_AT, ZM.14513.7.A1_AT, ZM.14497.13.A1_A_AT, ZM.16263.1.A1_AT, ZM.4862.1.S1_AT, ZM.15914.3.A1_S_AT, ZM.15959.2.S1_AT, ZM.6721.4.A1_S_AT, ZM.14497.1.A1_AT, ZM.14513.5.S1_AT, ZM.6721.6.A1_AT, ZM.6721.12.A1_S_AT, ZM.14513.9.S1_AT, ZM.13443.1.A1_AT, ZM.6721.8.S1_AT, ZM.7046.1.S1_AT, ZM.1208.3.A1_A_AT, ZM.6721.10.S1_AT			Term	Count	PValue	Genes
GO:0006334~nucleosome assembly	10	0.00226068	ZM.17102.1.A1_AT, ZM.16065.2.A1_AT, ZM.15826.1.A1_AT, ZM.14513.7.A1_AT, ZM.14497.13.A1_A_AT, ZM.16263.1.A1_AT, ZM.4862.1.S1_AT, ZM.15914.3.A1_S_AT, ZM.15959.2.S1_AT, ZM.6721.4.A1_S_AT, ZM.14497.1.A1_AT, ZM.14513.5.S1_AT, ZM.6721.6.A1_AT, ZM.6721.12.A1_S_AT, ZM.14513.9.S1_AT, ZM.13443.1.A1_AT, ZM.6721.8.S1_AT, ZM.7046.1.S1_AT, ZM.1208.3.A1_A_AT, ZM.6721.10.S1_AT			IPR007630:RNA polymerase sigma-70 region 4	4	0.000711748	ZM.429.1.A1_AT, ZM.430.1.S1_AT, ZM.12554.1.S1_AT, ZM.431.1.S1_AT
GO:0006323~DNA packaging	10	0.00226068	ZM.17102.1.A1_AT, ZM.16065.2.A1_AT, ZM.15826.1.A1_AT, ZM.14513.7.A1_AT, ZM.14497.13.A1_A_AT, ZM.16263.1.A1_AT, ZM.4862.1.S1_AT, ZM.15914.3.A1_S_AT, ZM.15959.2.S1_AT, ZM.6721.4.A1_S_AT, ZM.14497.1.A1_AT, ZM.14513.5.S1_AT, ZM.6721.6.A1_AT, ZM.6721.12.A1_S_AT, ZM.14513.9.S1_AT, ZM.13443.1.A1_AT, ZM.6721.8.S1_AT, ZM.7046.1.S1_AT, ZM.1208.3.A1_A_AT, ZM.6721.10.S1_AT			IPR007627:RNA polymerase sigma-70 region 2	4	0.000711748	ZM.429.1.A1_AT, ZM.430.1.S1_AT, ZM.12554.1.S1_AT, ZM.431.1.S1_AT
GO:0005694~chromosome	12	0.00230304	ZM.17102.1.A1_AT, ZM.16065.2.A1_AT, ZM.15826.1.A1_AT, ZM.14513.7.A1_AT, ZM.599.2.S1_A_AT, ZM.14497.13.A1_A_AT, ZM.16263.1.A1_AT, ZM.4862.1.S1_AT, ZM.6721.4.A1_S_AT, ZM.15914.3.A1_S_AT, ZM.15959.2.S1_AT, ZM.14497.1.A1_AT, ZM.14513.5.S1_AT, ZM.6721.6.A1_AT, ZM.6721.12.A1_S_AT, ZM.14513.9.S1_AT, ZM.13443.1.A1_AT, ZM.6721.8.S1_AT, ZM.7046.1.S1_AT, ZM.1208.3.A1_A_AT, ZM.7339.1.S1_AT, ZM.6721.10.S1_AT			IPR007624:RNA polymerase sigma-70 region 3	4	0.000711748	ZM.429.1.A1_AT, ZM.430.1.S1_AT, ZM.12554.1.S1_AT, ZM.431.1.S1_AT
GO:0034728~nucleosome organization	10	0.00235021	ZM.17102.1.A1_AT, ZM.16065.2.A1_AT, ZM.15826.1.A1_AT, ZM.14513.7.A1_AT, ZM.14497.13.A1_A_AT, ZM.16263.1.A1_AT, ZM.4862.1.S1_AT, ZM.15914.3.A1_S_AT, ZM.15959.2.S1_AT, ZM.6721.4.A1_S_AT, ZM.14497.1.A1_AT, ZM.14513.5.S1_AT, ZM.6721.6.A1_AT, ZM.6721.12.A1_S_AT, ZM.14513.9.S1_AT, ZM.13443.1.A1_AT, ZM.6721.8.S1_AT, ZM.7046.1.S1_AT, ZM.1208.3.A1_A_AT, ZM.6721.10.S1_AT			IPR000943:RNA polymerase sigma-70 factor	4	0.000711748	ZM.429.1.A1_AT, ZM.430.1.S1_AT, ZM.12554.1.S1_AT, ZM.431.1.S1_AT
GO:0031497~chromatin assembly	10	0.00235021	ZM.17102.1.A1_AT, ZM.16065.2.A1_AT, ZM.15826.1.A1_AT, ZM.14513.7.A1_AT, ZM.14497.13.A1_A_AT, ZM.16263.1.A1_AT, ZM.4862.1.S1_AT, ZM.15914.3.A1_S_AT, ZM.15959.2.S1_AT, ZM.6721.4.A1_S_AT, ZM.14497.1.A1_AT, ZM.14513.5.S1_AT, ZM.6721.6.A1_AT, ZM.6721.12.A1_S_AT, ZM.14513.9.S1_AT, ZM.13443.1.A1_AT, ZM.6721.8.S1_AT, ZM.7046.1.S1_AT, ZM.1208.3.A1_A_AT, ZM.6721.10.S1_AT			IPR016262:RNA polymerase sigma factor, SigB/SigC/SigD, plastid	4	0.000711748	ZM.429.1.A1_AT, ZM.430.1.S1_AT, ZM.12554.1.S1_AT, ZM.431.1.S1_AT
GO:0006333~chromatin assembly or disassembly	11	0.00262437	ZM.17102.1.A1_AT, ZM.16065.2.A1_AT, ZM.15826.1.A1_AT, ZM.14513.7.A1_AT, ZM.599.2.S1_A_AT, ZM.14497.13.A1_A_AT, ZM.16263.1.A1_AT, ZM.4862.1.S1_AT, ZM.15914.3.A1_S_AT, ZM.15959.2.S1_AT, ZM.6721.4.A1_S_AT, ZM.14497.1.A1_AT, ZM.14513.5.S1_AT, ZM.6721.6.A1_AT, ZM.6721.12.A1_S_AT, ZM.14513.9.S1_AT, ZM.13443.1.A1_AT, ZM.6721.8.S1_AT, ZM.7046.1.S1_AT, ZM.1208.3.A1_A_AT, ZM.6721.10.S1_AT			IPR014284:RNA polymerase sigma-70	4	0.000711748	ZM.429.1.A1_AT, ZM.430.1.S1_AT, ZM.12554.1.S1_AT, ZM.431.1.S1_AT
GO:0005694~chromosome	12	0.00269051	ZM.17102.1.A1_AT, ZM.16065.2.A1_AT, ZM.15826.1.A1_AT, ZM.14513.7.A1_AT, ZM.599.2.S1_A_AT, ZM.14497.13.A1_A_AT, ZM.16263.1.A1_AT, ZM.4862.1.S1_AT, ZM.6721.4.A1_S_AT, ZM.15914.3.A1_S_AT, ZM.15959.2.S1_AT, ZM.14497.1.A1_AT, ZM.14513.5.S1_AT, ZM.6721.6.A1_AT, ZM.6721.12.A1_S_AT, ZM.14513.9.S1_AT, ZM.13443.1.A1_AT, ZM.6721.8.S1_AT, ZM.7046.1.S1_AT, ZM.1208.3.A1_A_AT, ZM.7339.1.S1_AT, ZM.6721.10.S1_AT			PS00716:SIGMA70_2	4	0.000712418	ZM.429.1.A1_AT, ZM.430.1.S1_AT, ZM.12554.1.S1_AT, ZM.431.1.S1_AT
GO:0005694~chromosome	12	0.00280327	ZM.17102.1.A1_AT, ZM.16065.2.A1_AT, ZM.15826.1.A1_AT, ZM.14513.7.A1_AT, ZM.599.2.S1_A_AT, ZM.14497.13.A1_A_AT, ZM.16263.1.A1_AT, ZM.4862.1.S1_AT, ZM.6721.4.A1_S_AT, ZM.15914.3.A1_S_AT, ZM.15959.2.S1_AT, ZM.14497.1.A1_AT, ZM.14513.5.S1_AT, ZM.6721.6.A1_AT, ZM.6721.12.A1_S_AT, ZM.14513.9.S1_AT, ZM.13443.1.A1_AT, ZM.6721.8.S1_AT, ZM.7046.1.S1_AT, ZM.1208.3.A1_A_AT, ZM.7339.1.S1_AT, ZM.6721.10.S1_AT			PS00715:SIGMA70_1	4	0.000712418	ZM.429.1.A1_AT, ZM.430.1.S1_AT, ZM.12554.1.S1_AT, ZM.431.1.S1_AT
GO:0065004~protein-DNA complex assembly	10	0.0032158	ZM.17102.1.A1_AT, ZM.16065.2.A1_AT, ZM.15826.1.A1_AT, ZM.14513.7.A1_AT, ZM.14497.13.A1_A_AT, ZM.16263.1.A1_AT, ZM.4862.1.S1_AT, ZM.15914.3.A1_S_AT, ZM.15959.2.S1_AT, ZM.6721.4.A1_S_AT, ZM.14497.1.A1_AT, ZM.14513.5.S1_AT, ZM.6721.6.A1_AT, ZM.6721.12.A1_S_AT, ZM.14513.9.S1_AT, ZM.13443.1.A1_AT, ZM.6721.8.S1_AT, ZM.7046.1.S1_AT, ZM.1208.3.A1_A_AT, ZM.6721.10.S1_AT			PF04539:Sigma70_r3	4	0.000716585	ZM.429.1.A1_AT, ZM.430.1.S1_AT, ZM.12554.1.S1_AT, ZM.431.1.S1_AT
GO:0006334~nucleosome assembly	10	0.0032158	ZM.17102.1.A1_AT, ZM.16065.2.A1_AT, ZM.15826.1.A1_AT, ZM.14513.7.A1_AT, ZM.14497.13.A1_A_AT, ZM.16263.1.A1_AT, ZM.4862.1.S1_AT, ZM.15914.3.A1_S_AT, ZM.15959.2.S1_AT, ZM.6721.4.A1_S_AT, ZM.14497.1.A1_AT, ZM.14513.5.S1_AT, ZM.6721.6.A1_AT, ZM.6721.12.A1_S_AT, ZM.14513.9.S1_AT, ZM.13443.1.A1_AT, ZM.6721.8.S1_AT, ZM.7046.1.S1_AT, ZM.1208.3.A1_A_AT, ZM.6721.10.S1_AT			PF04542:Sigma70_r2	4	0.000716585	ZM.429.1.A1_AT, ZM.430.1.S1_AT, ZM.12554.1.S1_AT, ZM.431.1.S1_AT
GO:0006323~DNA packaging	10	0.0032158	ZM.17102.1.A1_AT, ZM.16065.2.A1_AT, ZM.15826.1.A1_AT, ZM.14513.7.A1_AT, ZM.14497.13.A1_A_AT, ZM.16263.1.A1_AT, ZM.4862.1.S1_AT, ZM.15914.3.A1_S_AT, ZM.15959.2.S1_AT, ZM.6721.4.A1_S_AT, ZM.14497.1.A1_AT, ZM.14513.5.S1_AT, ZM.6721.6.A1_AT, ZM.6721.12.A1_S_AT, ZM.14513.9.S1_AT, ZM.13443.1.A1_AT, ZM.6721.8.S1_AT, ZM.7046.1.S1_AT, ZM.1208.3.A1_A_AT, ZM.6721.10.S1_AT			PF04545:Sigma70_r4	4	0.000716585	ZM.429.1.A1_AT, ZM.430.1.S1_AT, ZM.12554.1.S1_AT, ZM.431.1.S1_AT
GO:0031497~chromatin assembly	10	0.0032158	ZM.17102.1.A1_AT, ZM.16065.2.A1_AT, ZM.15826.1.A1_AT, ZM.14513.7.A1_AT, ZM.14497.13.A1_A_AT, ZM.16263.1.A1_AT, ZM.4862.1.S1_AT, ZM.15914.3.A1_S_AT, ZM.15959.2.S1_AT, ZM.6721.4.A1_S_AT, ZM.14497.1.A1_AT, ZM.14513.5.S1_AT, ZM.6721.6.A1_AT, ZM.6721.12.A1_S_AT, ZM.14513.9.S1_AT, ZM.13443.1.A1_AT, ZM.6721.8.S1_AT, ZM.7046.1.S1_AT, ZM.1208.3.A1_A_AT, ZM.6721.10.S1_AT			PR00046:SIGMA70FCT	4	0.00131844	ZM.429.1.A1_AT, ZM.430.1.S1_AT, ZM.12554.1.S1_AT, ZM.431.1.S1_AT
GO:0034728~nucleosome organization	10	0.0032158	ZM.17102.1.A1_AT, ZM.16065.2.A1_AT, ZM.15826.1.A1_AT, ZM.14513.7.A1_AT, ZM.14497.13.A1_A_AT, ZM.16263.1.A1_AT, ZM.4862.1.S1_AT, ZM.15914.3.A1_S_AT, ZM.15959.2.S1_AT, ZM.6721.4.A1_S_AT, ZM.14497.1.A1_AT, ZM.14513.5.S1_AT, ZM.6721.6.A1_AT, ZM.6721.12.A1_S_AT, ZM.14513.9.S1_AT, ZM.13443.1.A1_AT, ZM.6721.8.S1_AT, ZM.7046.1.S1_AT, ZM.1208.3.A1_A_AT, ZM.6721.10.S1_AT			TIGR02937:sigma70-ECF	4	0.00134056	ZM.429.1.A1_AT, ZM.430.1.S1_AT, ZM.12554.1.S1_AT, ZM.431.1.S1_AT
GO:0006323~DNA packaging	10	0.0032681	ZM.17102.1.A1_AT, ZM.16065.2.A1_AT, ZM.15826.1.A1_AT, ZM.14513.7.A1_AT, ZM.14497.13.A1_A_AT, ZM.16263.1.A1_AT, ZM.4862.1.S1_AT, ZM.15914.3.A1_S_AT, ZM.15959.2.S1_AT, ZM.6721.4.A1_S_AT, ZM.14497.1.A1_AT, ZM.14513.5.S1_AT, ZM.6721.6.A1_AT, ZM.6721.12.A1_S_AT, ZM.14513.9.S1_AT, ZM.13443.1.A1_AT, ZM.6721.8.S1_AT, ZM.7046.1.S1_AT, ZM.1208.3.A1_A_AT, ZM.6721.10.S1_AT			GO:0016987~sigma factor activity	4	0.0020352	ZM.429.1.A1_AT, ZM.430.1.S1_AT, ZM.12554.1.S1_AT, ZM.431.1.S1_AT
GO:0005694~chromosome	12	0.00693397	ZM.17102.1.A1_AT, ZM.16065.2.A1_AT, ZM.15826.1.A1_AT, ZM.14513.7.A1_AT, ZM.599.2.S1_A_AT, ZM.14497.13.A1_A_AT, ZM.16263.1.A1_AT, ZM.4862.1.S1_AT, ZM.6721.4.A1_S_AT, ZM.15914.3.A1_S_AT, ZM.15959.2.S1_AT, ZM.14497.1.A1_AT, ZM.14513.5.S1_AT, ZM.6721.6.A1_AT, ZM.6721.12.A1_S_AT, ZM.14513.9.S1_AT, ZM.13443.1.A1_AT, ZM.6721.8.S1_AT, ZM.7046.1.S1_AT, ZM.1208.3.A1_A_AT, ZM.7339.1.S1_AT, ZM.6721.10.S1_AT			GO:0016987~sigma factor activity	4	0.00203786	ZM.429.1.A1_AT, ZM.430.1.S1_AT, ZM.12554.1.S1_AT, ZM.431.1.S1_AT
GO:0006325~chromatin organization	11	0.011094	ZM.17102.1.A1_AT, ZM.16065.2.A1_AT, ZM.15826.1.A1_AT, ZM.14513.7.A1_AT, ZM.599.2.S1_A_AT, ZM.14497.13.A1_A_AT, ZM.16263.1.A1_AT, ZM.4862.1.S1_AT, ZM.15914.3.A1_S_AT, ZM.15959.2.S1_AT, ZM.6721.4.A1_S_AT, ZM.14497.1.A1_AT, ZM.14513.5.S1_AT, ZM.6721.6.A1_AT, ZM.6721.12.A1_S_AT, ZM.14513.9.S1_AT, ZM.13443.1.A1_AT, ZM.6721.8.S1_AT, ZM.7046.1.S1_AT, ZM.1208.3.A1_A_AT, ZM.6721.10.S1_AT			GO:0016987~sigma factor activity	4	0.00211443	ZM.429.1.A1_AT, ZM.430.1.S1_AT, ZM.12554.1.S1_AT, ZM.431.1.S1_AT
GO:0006325~chromatin organization	11	0.022367	ZM.17102.1.A1_AT, ZM.16065.2.A1_AT, ZM.15826.1.A1_AT, ZM.14513.7.A1_AT, ZM.599.2.S1_A_AT, ZM.14497.13.A1_A_AT, ZM.16263.1.A1_AT, ZM.4862.1.S1_AT, ZM.15914.3.A1_S_AT, ZM.15959.2.S1_AT, ZM.6721.4.A1_S_AT, ZM.14497.1.A1_AT, ZM.14513.5.S1_AT, ZM.6721.6.A1_AT, ZM.6721.12.A1_S_AT, ZM.14513.9.S1_AT, ZM.13443.1.A1_AT, ZM.6721.8.S1_AT, ZM.7046.1.S1_AT, ZM.1208.3.A1_A_AT, ZM.6721.10.S1_AT			PIRSF000767:RNA_pol_sigma_SigB/C/D	4	0.00346727	ZM.429.1.A1_AT, ZM.430.1.S1_AT, ZM.12554.1.S1_AT, ZM.431.1.S1_AT
GO:0051276~chromosome organization	11	0.0264634	ZM.17102.1.A1_AT, ZM.16065.2.A1_AT, ZM.15826.1.A1_AT, ZM.14513.7.A1_AT, ZM.599.2.S1_A_AT, ZM.14497.13.A1_A_AT, ZM.16263.1.A1_AT, ZM.4862.1.S1_AT, ZM.15914.3.A1_S_AT, ZM.15959.2.S1_AT, ZM.6721.4.A1_S_AT, ZM.14497.1.A1_AT, ZM.14513.5.S1_AT, ZM.6721.6.A1_AT, ZM.6721.12.A1_S_AT, ZM.14513.9.S1_AT, ZM.13443.1.A1_AT, ZM.6721.8.S1_AT, ZM.7046.1.S1_AT, ZM.1208.3.A1_A_AT, ZM.6721.10.S1_AT			GO:0006352~transcription initiation	4	0.198079	ZM.429.1.A1_AT, ZM.430.1.S1_AT, ZM.12554.1.S1_AT, ZM.431.1.S1_AT
GO:0051276~chromosome organization	11	0.0273828	ZM.17102.1.A1_AT, ZM.16065.2.A1_AT, ZM.15826.1.A1_AT, ZM.14513.7.A1_AT, ZM.599.2.S1_A_AT, ZM.14497.13.A1_A_AT, ZM.16263.1.A1_AT, ZM.4862.1.S1_AT, ZM.15914.3.A1_S_AT, ZM.15959.2.S1_AT, ZM.6721.4.A1_S_AT, ZM.14497.1.A1_AT, ZM.14513.5.S1_AT, ZM.6721.6.A1_AT, ZM.6721.12.A1_S_AT, ZM.14513.9.S1_AT, ZM.13443.1.A1_AT, ZM.6721.8.S1_AT, ZM.7046.1.S1_AT, ZM.1208.3.A1_A_AT, ZM.6721.10.S1_AT			GO:0006352~transcription initiation	4	0.244711	ZM.429.1.A1_AT, ZM.430.1.S1_AT, ZM.12554.1.S1_AT, ZM.431.1.S1_AT
GO:0006325~chromatin organization	11	0.0306226	ZM.17102.1.A1_AT, ZM.16065.2.A1_AT, ZM.15826.1.A1_AT, ZM.14513.7.A1_AT, ZM.599.2.S1_A_AT, ZM.14497.13.A1_A_AT, ZM.16263.1.A1_AT, ZM.4862.1.S1_AT, ZM.15914.3.A1_S_AT, ZM.15959.2.S1_AT, ZM.6721.4.A1_S_AT, ZM.14497.1.A1_AT, ZM.14513.5.S1_AT, ZM.6721.6.A1_AT, ZM.6721.12.A1_S_AT, ZM.14513.9.S1_AT, ZM.13443.1.A1_AT, ZM.6721.8.S1_AT, ZM.7046.1.S1_AT, ZM.1208.3.A1_A_AT, ZM.6721.10.S1_AT			GO:0006352~transcription initiation	4	0.257538	ZM.429.1.A1_AT, ZM.430.1.S1_AT, ZM.12554.1.S1_AT, ZM.431.1.S1_AT
GO:0051276~chromosome organization	11	0.0360065	ZM.17102.1.A1_AT, ZM.16065.2.A1_AT, ZM.15826.1.A1_AT, ZM.14513.7.A1_AT, ZM.599.2.S1_A_AT, ZM.14497.13.A1_A_AT, ZM.16263.1.A1_AT, ZM.4862.1.S1_AT, ZM.15914.3.A1_S_AT, ZM.15959.2.S1_AT, ZM.6721.4.A1_S_AT, ZM.14497.1.A1_AT, ZM.14513.5.S1_AT, ZM.6721.6.A1_AT, ZM.6721.12.A1_S_AT, ZM.14513.9.S1_AT, ZM.13443.1.A1_AT, ZM.6721.8.S1_AT, ZM.7046.1.S1_AT, ZM.1208.3.A1_A_AT, ZM.6721.10.S1_AT			GO:0006351~transcription, DNA-dependent	4	0.52016	ZM.429.1.A1_AT, ZM.430.1.S1_AT, ZM.12554.1.S1_AT, ZM.431.1.S1_AT
GO:0006996~organelle organization	12	0.369428	ZM.17102.1.A1_AT, ZM.16065.2.A1_AT, ZM.15826.1.A1_AT, ZM.14513.7.A1_AT, ZM.599.2.S1_A_AT, ZM.14497.13.A1_A_AT, ZM.16263.1.A1_AT, ZM.4862.1.S1_AT, ZM.6721.4.A1_S_AT, ZM.15914.3.A1_S_AT, ZM.15959.2.S1_AT, ZM.16171.1.A1_AT, ZM.14497.1.A1_AT, ZM.14513.5.S1_AT, ZM.6721.6.A1_AT, ZM.6721.12.A1_S_AT, ZM.14513.9.S1_AT, ZM.13443.1.A1_AT, ZM.6721.8.S1_AT, ZM.7046.1.S1_AT, ZM.1208.3.A1_A_AT, ZM.6721.10.S1_AT			GO:0032774~RNA biosynthetic process	4	0.549371	ZM.429.1.A1_AT, ZM.430.1.S1_AT, ZM.12554.1.S1_AT, ZM.431.1.S1_AT
GO:0006996~organelle organization	12	0.372857	ZM.17102.1.A1_AT, ZM.16065.2.A1_AT, ZM.15826.1.A1_AT, ZM.14513.7.A1_AT, ZM.599.2.S1_A_AT, ZM.14497.13.A1_A_AT, ZM.16263.1.A1_AT, ZM.4862.1.S1_AT, ZM.6721.4.A1_S_AT, ZM.15914.3.A1_S_AT, ZM.15959.2.S1_AT, ZM.16171.1.A1_AT, ZM.14497.1.A1_AT, ZM.14513.5.S1_AT, ZM.6721.6.A1_AT, ZM.6721.12.A1_S_AT, ZM.14513.9.S1_AT, ZM.13443.1.A1_AT, ZM.6721.8.S1_AT, ZM.7046.1.S1_AT, ZM.1208.3.A1_A_AT, ZM.6721.10.S1_AT			GO:0032774~RNA biosynthetic process	4	0.560264	ZM.429.1.A1_AT, ZM.430.1.S1_AT, ZM.12554.1.S1_AT, ZM.431.1.S1_AT
						GO:0006351~transcription, DNA-dependent	4	0.594547	ZM.429.1.A1_AT, ZM.430.1.S1_AT, ZM.12554.1.S1_AT, ZM.431.1.S1_AT
Annotation Cluster 26	Enrichment Score: 2.802626909560157					GO:0006351~transcription, DNA-dependent	4	0.613049	ZM.429.1.A1_AT, ZM.430.1.S1_AT, ZM.12554.1.S1_AT, ZM.431.1.S1_AT
Term	Count	PValue	Genes			GO:0032774~RNA biosynthetic process	4	0.623799	ZM.429.1.A1_AT, ZM.430.1.S1_AT, ZM.12554.1.S1_AT, ZM.431.1.S1_AT
PS51320:TIFY	7	0.00112804	ZM.17088.1.A1_AT, ZM.1184.1.A1_AT, ZM.10114.1.S1_AT, ZM.3225.1.S1_AT, ZM.8525.1.A1_AT, ZM.10850.1.S1_AT, ZM.10832.1.A1_AT			GO:0032774~RNA biosynthetic process	4	0.642125	ZM.429.1.A1_AT, ZM.430.1.S1_AT, ZM.12554.1.S1_AT, ZM.431.1.S1_AT
IPR010399:Tify	7	0.00126986	ZM.17088.1.A1_AT, ZM.1184.1.A1_AT, ZM.10114.1.S1_AT, ZM.3225.1.S1_AT, ZM.8525.1.A1_AT, ZM.10850.1.S1_AT, ZM.10832.1.A1_AT
PF06200:tify	7	0.00133521	ZM.17088.1.A1_AT, ZM.1184.1.A1_AT, ZM.10114.1.S1_AT, ZM.3225.1.S1_AT, ZM.8525.1.A1_AT, ZM.10850.1.S1_AT, ZM.10832.1.A1_AT			Annotation Cluster 32	Enrichment Score: 1.9935260285748433
IPR018467:CCT domain-like	6	0.00182385	ZM.17088.1.A1_AT, ZM.1184.1.A1_AT, ZM.3225.1.S1_AT, ZM.8525.1.A1_AT, ZM.10850.1.S1_AT, ZM.10832.1.A1_AT			Term	Count	PValue	Genes
PF09425:CCT_2	6	0.00190405	ZM.17088.1.A1_AT, ZM.1184.1.A1_AT, ZM.3225.1.S1_AT, ZM.8525.1.A1_AT, ZM.10850.1.S1_AT, ZM.10832.1.A1_AT			GO:0016209~antioxidant activity	18	0.00153394	ZM.1987.2.A1_AT, ZM.3980.1.A1_AT, ZM.5391.2.A1_A_AT, ZM.11650.1.A1_AT, ZM.157.1.S1_AT, ZM.4338.1.A1_AT, ZM.17240.1.A1_AT, ZM.5170.1.S1_AT, ZM.13991.1.S1_AT, ZM.315.1.A1_AT, ZM.2136.1.S1_AT, ZM.10635.1.S1_AT, ZM.1616.1.A1_AT, ZM.17119.1.S1_AT, ZM.2236.1.S1_AT, ZM.16176.1.A1_S_AT, ZM.3497.1.A1_AT, ZM.11803.1.A1_AT
PS51320:Tify domain profile.	7	0.00230115	ZM.17088.1.A1_AT, ZM.1184.1.A1_AT, ZM.10114.1.S1_AT, ZM.3225.1.S1_AT, ZM.8525.1.A1_AT, ZM.10850.1.S1_AT, ZM.10832.1.A1_AT			GO:0016209~antioxidant activity	18	0.00154945	ZM.1987.2.A1_AT, ZM.3980.1.A1_AT, ZM.5391.2.A1_A_AT, ZM.11650.1.A1_AT, ZM.157.1.S1_AT, ZM.4338.1.A1_AT, ZM.17240.1.A1_AT, ZM.5170.1.S1_AT, ZM.13991.1.S1_AT, ZM.315.1.A1_AT, ZM.2136.1.S1_AT, ZM.10635.1.S1_AT, ZM.1616.1.A1_AT, ZM.17119.1.S1_AT, ZM.2236.1.S1_AT, ZM.16176.1.A1_S_AT, ZM.3497.1.A1_AT, ZM.11803.1.A1_AT
						GO:0016209~antioxidant activity	18	0.00154945	ZM.1987.2.A1_AT, ZM.3980.1.A1_AT, ZM.5391.2.A1_A_AT, ZM.11650.1.A1_AT, ZM.157.1.S1_AT, ZM.4338.1.A1_AT, ZM.17240.1.A1_AT, ZM.5170.1.S1_AT, ZM.13991.1.S1_AT, ZM.315.1.A1_AT, ZM.2136.1.S1_AT, ZM.10635.1.S1_AT, ZM.1616.1.A1_AT, ZM.17119.1.S1_AT, ZM.2236.1.S1_AT, ZM.16176.1.A1_S_AT, ZM.3497.1.A1_AT, ZM.11803.1.A1_AT
Annotation Cluster 27	Enrichment Score: 2.465348682228225					PS50873:PEROXIDASE_4	12	0.00360208	ZM.10635.1.S1_AT, ZM.1616.1.A1_AT, ZM.17119.1.S1_AT, ZM.11650.1.A1_AT, ZM.16176.1.A1_S_AT, ZM.4338.1.A1_AT, ZM.11803.1.A1_AT, ZM.17240.1.A1_AT, ZM.5170.1.S1_AT, ZM.13991.1.S1_AT, ZM.315.1.A1_AT, ZM.2136.1.S1_AT
Term	Count	PValue	Genes			PS50873:Plant heme peroxidase family profile.	12	0.0055297	ZM.10635.1.S1_AT, ZM.1616.1.A1_AT, ZM.17119.1.S1_AT, ZM.11650.1.A1_AT, ZM.16176.1.A1_S_AT, ZM.4338.1.A1_AT, ZM.11803.1.A1_AT, ZM.17240.1.A1_AT, ZM.5170.1.S1_AT, ZM.13991.1.S1_AT, ZM.315.1.A1_AT, ZM.2136.1.S1_AT
PS01031:HSP20	9	0.00189646	ZM.12517.1.A1_AT, ZM.9116.1.A1_AT, ZM.18018.1.A1_AT, ZM.2361.1.A1_AT, ZM.11.1.S1_AT, ZM.16504.1.A1_AT, ZM.2482.1.A1_AT, ZM.3693.1.A1_AT, ZM.16959.2.A1_AT			IPR002016:Haem peroxidase, plant/fungal/bacterial	12	0.00809157	ZM.10635.1.S1_AT, ZM.1616.1.A1_AT, ZM.17119.1.S1_AT, ZM.11650.1.A1_AT, ZM.16176.1.A1_S_AT, ZM.4338.1.A1_AT, ZM.11803.1.A1_AT, ZM.17240.1.A1_AT, ZM.5170.1.S1_AT, ZM.13991.1.S1_AT, ZM.315.1.A1_AT, ZM.2136.1.S1_AT
IPR002068:Heat shock protein Hsp20	9	0.00220388	ZM.12517.1.A1_AT, ZM.9116.1.A1_AT, ZM.18018.1.A1_AT, ZM.2361.1.A1_AT, ZM.11.1.S1_AT, ZM.16504.1.A1_AT, ZM.2482.1.A1_AT, ZM.3693.1.A1_AT, ZM.16959.2.A1_AT			PF00141:peroxidase	12	0.00822125	ZM.10635.1.S1_AT, ZM.1616.1.A1_AT, ZM.17119.1.S1_AT, ZM.11650.1.A1_AT, ZM.16176.1.A1_S_AT, ZM.4338.1.A1_AT, ZM.11803.1.A1_AT, ZM.17240.1.A1_AT, ZM.5170.1.S1_AT, ZM.13991.1.S1_AT, ZM.315.1.A1_AT, ZM.2136.1.S1_AT
PF00011:HSP20	9	0.00234132	ZM.12517.1.A1_AT, ZM.9116.1.A1_AT, ZM.18018.1.A1_AT, ZM.2361.1.A1_AT, ZM.11.1.S1_AT, ZM.16504.1.A1_AT, ZM.2482.1.A1_AT, ZM.3693.1.A1_AT, ZM.16959.2.A1_AT			GO:0006979~response to oxidative stress	14	0.00940908	ZM.11650.1.A1_AT, ZM.157.1.S1_AT, ZM.4338.1.A1_AT, ZM.17240.1.A1_AT, ZM.5170.1.S1_AT, ZM.13991.1.S1_AT, ZM.315.1.A1_AT, ZM.2136.1.S1_AT, ZM.10635.1.S1_AT, ZM.1616.1.A1_AT, ZM.17119.1.S1_AT, ZM.3497.1.A1_AT, ZM.16176.1.A1_S_AT, ZM.11803.1.A1_AT
PS01031:Heat shock hsp20 proteins family profile.	8	0.0140609	ZM.12517.1.A1_AT, ZM.9116.1.A1_AT, ZM.18018.1.A1_AT, ZM.2361.1.A1_AT, ZM.16504.1.A1_AT, ZM.2482.1.A1_AT, ZM.3693.1.A1_AT, ZM.16959.2.A1_AT			peroxidase	14	0.00985587	ZM.11650.1.A1_AT, ZM.157.1.S1_AT, ZM.4338.1.A1_AT, ZM.17240.1.A1_AT, ZM.5170.1.S1_AT, ZM.13991.1.S1_AT, ZM.315.1.A1_AT, ZM.2136.1.S1_AT, ZM.10635.1.S1_AT, ZM.1616.1.A1_AT, ZM.17119.1.S1_AT, ZM.3497.1.A1_AT, ZM.16176.1.A1_S_AT, ZM.11803.1.A1_AT
						GO:0004601~peroxidase activity	14	0.0108399	ZM.11650.1.A1_AT, ZM.157.1.S1_AT, ZM.4338.1.A1_AT, ZM.17240.1.A1_AT, ZM.5170.1.S1_AT, ZM.13991.1.S1_AT, ZM.315.1.A1_AT, ZM.2136.1.S1_AT, ZM.10635.1.S1_AT, ZM.1616.1.A1_AT, ZM.17119.1.S1_AT, ZM.3497.1.A1_AT, ZM.16176.1.A1_S_AT, ZM.11803.1.A1_AT
Annotation Cluster 28	Enrichment Score: 2.426354847989277					GO:0016684~oxidoreductase activity, acting on peroxide as acceptor	14	0.0108399	ZM.11650.1.A1_AT, ZM.157.1.S1_AT, ZM.4338.1.A1_AT, ZM.17240.1.A1_AT, ZM.5170.1.S1_AT, ZM.13991.1.S1_AT, ZM.315.1.A1_AT, ZM.2136.1.S1_AT, ZM.10635.1.S1_AT, ZM.1616.1.A1_AT, ZM.17119.1.S1_AT, ZM.3497.1.A1_AT, ZM.16176.1.A1_S_AT, ZM.11803.1.A1_AT
Term	Count	PValue	Genes			GO:0004601~peroxidase activity	14	0.010871	ZM.11650.1.A1_AT, ZM.157.1.S1_AT, ZM.4338.1.A1_AT, ZM.17240.1.A1_AT, ZM.5170.1.S1_AT, ZM.13991.1.S1_AT, ZM.315.1.A1_AT, ZM.2136.1.S1_AT, ZM.10635.1.S1_AT, ZM.1616.1.A1_AT, ZM.17119.1.S1_AT, ZM.3497.1.A1_AT, ZM.16176.1.A1_S_AT, ZM.11803.1.A1_AT
GO:0006952~defense response	9	0.00333249	ZM.1967.1.A1_AT, ZM.3114.1.A1_AT, ZM.281.1.S1_AT, ZM.2227.1.A1_AT, ZM.7295.1.S1_AT, ZM.389.1.S1_AT, ZM.1506.1.A1_AT, ZM.6064.1.S1_AT, ZM.10175.1.A1_AT			GO:0016684~oxidoreductase activity, acting on peroxide as acceptor	14	0.010871	ZM.11650.1.A1_AT, ZM.157.1.S1_AT, ZM.4338.1.A1_AT, ZM.17240.1.A1_AT, ZM.5170.1.S1_AT, ZM.13991.1.S1_AT, ZM.315.1.A1_AT, ZM.2136.1.S1_AT, ZM.10635.1.S1_AT, ZM.1616.1.A1_AT, ZM.17119.1.S1_AT, ZM.3497.1.A1_AT, ZM.16176.1.A1_S_AT, ZM.11803.1.A1_AT
GO:0006952~defense response	9	0.00345062	ZM.1967.1.A1_AT, ZM.3114.1.A1_AT, ZM.281.1.S1_AT, ZM.2227.1.A1_AT, ZM.7295.1.S1_AT, ZM.389.1.S1_AT, ZM.1506.1.A1_AT, ZM.6064.1.S1_AT, ZM.10175.1.A1_AT			GO:0004601~peroxidase activity	14	0.0111573	ZM.11650.1.A1_AT, ZM.157.1.S1_AT, ZM.4338.1.A1_AT, ZM.17240.1.A1_AT, ZM.5170.1.S1_AT, ZM.13991.1.S1_AT, ZM.315.1.A1_AT, ZM.2136.1.S1_AT, ZM.10635.1.S1_AT, ZM.1616.1.A1_AT, ZM.17119.1.S1_AT, ZM.3497.1.A1_AT, ZM.16176.1.A1_S_AT, ZM.11803.1.A1_AT
GO:0006952~defense response	9	0.00457373	ZM.1967.1.A1_AT, ZM.3114.1.A1_AT, ZM.281.1.S1_AT, ZM.2227.1.A1_AT, ZM.7295.1.S1_AT, ZM.389.1.S1_AT, ZM.1506.1.A1_AT, ZM.6064.1.S1_AT, ZM.10175.1.A1_AT			GO:0004601~peroxidase activity	14	0.0114837	ZM.11650.1.A1_AT, ZM.157.1.S1_AT, ZM.4338.1.A1_AT, ZM.17240.1.A1_AT, ZM.5170.1.S1_AT, ZM.13991.1.S1_AT, ZM.315.1.A1_AT, ZM.2136.1.S1_AT, ZM.10635.1.S1_AT, ZM.1616.1.A1_AT, ZM.17119.1.S1_AT, ZM.3497.1.A1_AT, ZM.16176.1.A1_S_AT, ZM.11803.1.A1_AT
						GO:0006979~response to oxidative stress	14	0.0117906	ZM.11650.1.A1_AT, ZM.157.1.S1_AT, ZM.4338.1.A1_AT, ZM.17240.1.A1_AT, ZM.5170.1.S1_AT, ZM.13991.1.S1_AT, ZM.315.1.A1_AT, ZM.2136.1.S1_AT, ZM.10635.1.S1_AT, ZM.1616.1.A1_AT, ZM.17119.1.S1_AT, ZM.3497.1.A1_AT, ZM.16176.1.A1_S_AT, ZM.11803.1.A1_AT
Annotation Cluster 29	Enrichment Score: 2.41143265785808					GO:0016684~oxidoreductase activity, acting on peroxide as acceptor	14	0.0119613	ZM.11650.1.A1_AT, ZM.157.1.S1_AT, ZM.4338.1.A1_AT, ZM.17240.1.A1_AT, ZM.5170.1.S1_AT, ZM.13991.1.S1_AT, ZM.315.1.A1_AT, ZM.2136.1.S1_AT, ZM.10635.1.S1_AT, ZM.1616.1.A1_AT, ZM.17119.1.S1_AT, ZM.3497.1.A1_AT, ZM.16176.1.A1_S_AT, ZM.11803.1.A1_AT
Term	Count	PValue	Genes			GO:0006979~response to oxidative stress	14	0.0146652	ZM.11650.1.A1_AT, ZM.157.1.S1_AT, ZM.4338.1.A1_AT, ZM.17240.1.A1_AT, ZM.5170.1.S1_AT, ZM.13991.1.S1_AT, ZM.315.1.A1_AT, ZM.2136.1.S1_AT, ZM.10635.1.S1_AT, ZM.1616.1.A1_AT, ZM.17119.1.S1_AT, ZM.3497.1.A1_AT, ZM.16176.1.A1_S_AT, ZM.11803.1.A1_AT
SM00427:H2B	5	0.00035629	ZM.14497.1.A1_AT, ZM.16065.2.A1_AT, ZM.14497.13.A1_A_AT, ZM.15959.2.S1_AT, ZM.15914.3.A1_S_AT			PR00458:PEROXIDASE	12	0.0318059	ZM.10635.1.S1_AT, ZM.1616.1.A1_AT, ZM.17119.1.S1_AT, ZM.11650.1.A1_AT, ZM.16176.1.A1_S_AT, ZM.4338.1.A1_AT, ZM.11803.1.A1_AT, ZM.17240.1.A1_AT, ZM.5170.1.S1_AT, ZM.13991.1.S1_AT, ZM.315.1.A1_AT, ZM.2136.1.S1_AT
IPR000558:Histone H2B	5	0.000546953	ZM.14497.1.A1_AT, ZM.16065.2.A1_AT, ZM.14497.13.A1_A_AT, ZM.15959.2.S1_AT, ZM.15914.3.A1_S_AT			GO:0042221~response to chemical stimulus	18	0.160102	ZM.15542.1.S1_AT, ZM.11650.1.A1_AT, ZM.157.1.S1_AT, ZM.4338.1.A1_AT, ZM.17240.1.A1_AT, ZM.1134.1.A1_AT, ZM.5170.1.S1_AT, ZM.13991.1.S1_AT, ZM.315.1.A1_AT, ZM.19003.1.A1_AT, ZM.2136.1.S1_AT, ZM.10635.1.S1_AT, ZM.14392.1.S1_AT, ZM.1616.1.A1_AT, ZM.17119.1.S1_AT, ZM.16176.1.A1_S_AT, ZM.3497.1.A1_AT, ZM.11803.1.A1_AT
PS00357:HISTONE_H2B	5	0.000852205	ZM.14497.1.A1_AT, ZM.16065.2.A1_AT, ZM.14497.13.A1_A_AT, ZM.15959.2.S1_AT, ZM.15914.3.A1_S_AT			GO:0042221~response to chemical stimulus	18	0.161284	ZM.15542.1.S1_AT, ZM.11650.1.A1_AT, ZM.157.1.S1_AT, ZM.4338.1.A1_AT, ZM.17240.1.A1_AT, ZM.1134.1.A1_AT, ZM.5170.1.S1_AT, ZM.13991.1.S1_AT, ZM.315.1.A1_AT, ZM.19003.1.A1_AT, ZM.2136.1.S1_AT, ZM.10635.1.S1_AT, ZM.14392.1.S1_AT, ZM.1616.1.A1_AT, ZM.17119.1.S1_AT, ZM.16176.1.A1_S_AT, ZM.3497.1.A1_AT, ZM.11803.1.A1_AT
PS00357:Histone H2B signature.	5	0.000852205	ZM.14497.1.A1_AT, ZM.16065.2.A1_AT, ZM.14497.13.A1_A_AT, ZM.15959.2.S1_AT, ZM.15914.3.A1_S_AT
PR00621:HISTONEH2B	5	0.00428447	ZM.14497.1.A1_AT, ZM.16065.2.A1_AT, ZM.14497.13.A1_A_AT, ZM.15959.2.S1_AT, ZM.15914.3.A1_S_AT			Annotation Cluster 33	Enrichment Score: 1.9478113877103282
PD000497:Histone_H2B	4	0.00762967	ZM.14497.1.A1_AT, ZM.16065.2.A1_AT, ZM.15959.2.S1_AT, ZM.15914.3.A1_S_AT			Term	Count	PValue	Genes
ubl conjugation	4	0.00835284	ZM.14497.1.A1_AT, ZM.16065.2.A1_AT, ZM.15959.2.S1_AT, ZM.15914.3.A1_S_AT			GO:0046394~carboxylic acid biosynthetic process	23	0.00429534	ZM.4051.1.A1_AT, ZM.5573.1.A1_AT, ZM.18271.1.A1_AT, ZM.11974.1.A1_AT, ZM.807.1.A1_AT, ZM.6.1.A1_AT, ZM.3369.1.A1_AT, ZM.16289.1.A1_AT, ZM.5319.1.S1_A_AT, ZM.445.1.S1_AT, ZM.1925.1.A1_AT, ZM.4386.1.A1_AT, ZM.10517.1.S1_AT, ZM.283.1.S1_AT, ZM.3303.1.A1_AT, ZM.5976.1.S1_AT, ZM.9456.1.A1_AT, ZM.107.1.S1_AT, ZM.2984.2.S1_AT, ZM.13338.1.S1_AT, ZM.14487.1.S1_AT, ZM.8978.1.S1_AT, ZM.2073.2.S1_A_AT
isopeptide bond	4	0.00835284	ZM.14497.1.A1_AT, ZM.16065.2.A1_AT, ZM.15959.2.S1_AT, ZM.15914.3.A1_S_AT			GO:0016053~organic acid biosynthetic process	23	0.00526081	ZM.4051.1.A1_AT, ZM.5573.1.A1_AT, ZM.18271.1.A1_AT, ZM.11974.1.A1_AT, ZM.807.1.A1_AT, ZM.6.1.A1_AT, ZM.3369.1.A1_AT, ZM.16289.1.A1_AT, ZM.5319.1.S1_A_AT, ZM.445.1.S1_AT, ZM.1925.1.A1_AT, ZM.4386.1.A1_AT, ZM.10517.1.S1_AT, ZM.283.1.S1_AT, ZM.3303.1.A1_AT, ZM.5976.1.S1_AT, ZM.9456.1.A1_AT, ZM.107.1.S1_AT, ZM.2984.2.S1_AT, ZM.13338.1.S1_AT, ZM.14487.1.S1_AT, ZM.8978.1.S1_AT, ZM.2073.2.S1_A_AT
PIRSF002050:histone H2B	4	0.00949959	ZM.14497.1.A1_AT, ZM.16065.2.A1_AT, ZM.15959.2.S1_AT, ZM.15914.3.A1_S_AT			GO:0046394~carboxylic acid biosynthetic process	23	0.0149526	ZM.4051.1.A1_AT, ZM.5573.1.A1_AT, ZM.18271.1.A1_AT, ZM.11974.1.A1_AT, ZM.807.1.A1_AT, ZM.6.1.A1_AT, ZM.3369.1.A1_AT, ZM.16289.1.A1_AT, ZM.5319.1.S1_A_AT, ZM.445.1.S1_AT, ZM.1925.1.A1_AT, ZM.4386.1.A1_AT, ZM.10517.1.S1_AT, ZM.283.1.S1_AT, ZM.3303.1.A1_AT, ZM.5976.1.S1_AT, ZM.9456.1.A1_AT, ZM.107.1.S1_AT, ZM.2984.2.S1_AT, ZM.13338.1.S1_AT, ZM.14487.1.S1_AT, ZM.8978.1.S1_AT, ZM.2073.2.S1_A_AT
PTHR23428~HISTONE H2B	4	0.0180562	ZM.14497.1.A1_AT, ZM.16065.2.A1_AT, ZM.15959.2.S1_AT, ZM.15914.3.A1_S_AT			GO:0016053~organic acid biosynthetic process	23	0.0149526	ZM.4051.1.A1_AT, ZM.5573.1.A1_AT, ZM.18271.1.A1_AT, ZM.11974.1.A1_AT, ZM.807.1.A1_AT, ZM.6.1.A1_AT, ZM.3369.1.A1_AT, ZM.16289.1.A1_AT, ZM.5319.1.S1_A_AT, ZM.445.1.S1_AT, ZM.1925.1.A1_AT, ZM.4386.1.A1_AT, ZM.10517.1.S1_AT, ZM.283.1.S1_AT, ZM.3303.1.A1_AT, ZM.5976.1.S1_AT, ZM.9456.1.A1_AT, ZM.107.1.S1_AT, ZM.2984.2.S1_AT, ZM.13338.1.S1_AT, ZM.14487.1.S1_AT, ZM.8978.1.S1_AT, ZM.2073.2.S1_A_AT
cross-link:Glycyl lysine isopeptide (Lys-Gly) (interchain with G-Cter in ubiquitin)	4	0.0538266	ZM.14497.1.A1_AT, ZM.16065.2.A1_AT, ZM.15959.2.S1_AT, ZM.15914.3.A1_S_AT			GO:0046394~carboxylic acid biosynthetic process	23	0.0201755	ZM.4051.1.A1_AT, ZM.5573.1.A1_AT, ZM.18271.1.A1_AT, ZM.11974.1.A1_AT, ZM.807.1.A1_AT, ZM.6.1.A1_AT, ZM.3369.1.A1_AT, ZM.16289.1.A1_AT, ZM.5319.1.S1_A_AT, ZM.445.1.S1_AT, ZM.1925.1.A1_AT, ZM.4386.1.A1_AT, ZM.10517.1.S1_AT, ZM.283.1.S1_AT, ZM.3303.1.A1_AT, ZM.5976.1.S1_AT, ZM.9456.1.A1_AT, ZM.107.1.S1_AT, ZM.2984.2.S1_AT, ZM.13338.1.S1_AT, ZM.14487.1.S1_AT, ZM.8978.1.S1_AT, ZM.2073.2.S1_A_AT
						GO:0016053~organic acid biosynthetic process	23	0.0201755	ZM.4051.1.A1_AT, ZM.5573.1.A1_AT, ZM.18271.1.A1_AT, ZM.11974.1.A1_AT, ZM.807.1.A1_AT, ZM.6.1.A1_AT, ZM.3369.1.A1_AT, ZM.16289.1.A1_AT, ZM.5319.1.S1_A_AT, ZM.445.1.S1_AT, ZM.1925.1.A1_AT, ZM.4386.1.A1_AT, ZM.10517.1.S1_AT, ZM.283.1.S1_AT, ZM.3303.1.A1_AT, ZM.5976.1.S1_AT, ZM.9456.1.A1_AT, ZM.107.1.S1_AT, ZM.2984.2.S1_AT, ZM.13338.1.S1_AT, ZM.14487.1.S1_AT, ZM.8978.1.S1_AT, ZM.2073.2.S1_A_AT
Annotation Cluster 30	Enrichment Score: 2.2985294090468398
Term	Count	PValue	Genes			Annotation Cluster 34	Enrichment Score: 1.910766102844976
IPR002963:Expansin	5	0.00225515	ZM.14498.1.A1_AT, ZM.665.1.S1_AT, ZM.667.1.A1_AT, ZM.18254.1.S1_AT, ZM.669.1.S1_AT			Term	Count	PValue	Genes
GO:0009664~plant-type cell wall organization	5	0.00284074	ZM.14498.1.A1_AT, ZM.665.1.S1_AT, ZM.667.1.A1_AT, ZM.18254.1.S1_AT, ZM.669.1.S1_AT			GO:0006006~glucose metabolic process	15	0.00434799	ZM.12201.1.A1_AT, ZM.3024.1.A1_AT, ZM.6438.1.A1_AT, ZM.5727.2.A1_AT, ZM.5717.1.A1_AT, ZM.3600.2.S1_A_AT, ZM.8365.1.A1_AT, ZM.16472.1.A1_AT, ZM.11730.1.S1_AT, ZM.4165.1.A1_AT, ZM.5206.3.A1_A_AT, ZM.7.1.S1_AT, ZM.7540.1.S1_AT, ZM.16207.1.A1_AT, ZM.5828.1.A1_AT
PD002179:Expan_Lol_pI_C	4	0.0032784	ZM.14498.1.A1_AT, ZM.665.1.S1_AT, ZM.667.1.A1_AT, ZM.669.1.S1_AT			GO:0005996~monosaccharide metabolic process	17	0.00471707	ZM.12201.1.A1_AT, ZM.3024.1.A1_AT, ZM.6438.1.A1_AT, ZM.5727.2.A1_AT, ZM.5717.1.A1_AT, ZM.8720.1.S1_AT, ZM.3600.2.S1_A_AT, ZM.8456.1.A1_AT, ZM.16472.1.A1_AT, ZM.8365.1.A1_AT, ZM.11730.1.S1_AT, ZM.4165.1.A1_AT, ZM.5206.3.A1_A_AT, ZM.7.1.S1_AT, ZM.7540.1.S1_AT, ZM.16207.1.A1_AT, ZM.5828.1.A1_AT
GO:0009664~plant-type cell wall organization	5	0.00422746	ZM.14498.1.A1_AT, ZM.665.1.S1_AT, ZM.667.1.A1_AT, ZM.18254.1.S1_AT, ZM.669.1.S1_AT			GO:0019318~hexose metabolic process	16	0.00573876	ZM.12201.1.A1_AT, ZM.3024.1.A1_AT, ZM.6438.1.A1_AT, ZM.5727.2.A1_AT, ZM.5717.1.A1_AT, ZM.8720.1.S1_AT, ZM.3600.2.S1_A_AT, ZM.8365.1.A1_AT, ZM.16472.1.A1_AT, ZM.11730.1.S1_AT, ZM.4165.1.A1_AT, ZM.5206.3.A1_A_AT, ZM.7.1.S1_AT, ZM.7540.1.S1_AT, ZM.16207.1.A1_AT, ZM.5828.1.A1_AT
GO:0009664~plant-type cell wall organization	5	0.0050862	ZM.14498.1.A1_AT, ZM.665.1.S1_AT, ZM.667.1.A1_AT, ZM.18254.1.S1_AT, ZM.669.1.S1_AT			GO:0019318~hexose metabolic process	16	0.00668032	ZM.12201.1.A1_AT, ZM.3024.1.A1_AT, ZM.6438.1.A1_AT, ZM.5727.2.A1_AT, ZM.5717.1.A1_AT, ZM.8720.1.S1_AT, ZM.3600.2.S1_A_AT, ZM.8365.1.A1_AT, ZM.16472.1.A1_AT, ZM.11730.1.S1_AT, ZM.4165.1.A1_AT, ZM.5206.3.A1_A_AT, ZM.7.1.S1_AT, ZM.7540.1.S1_AT, ZM.16207.1.A1_AT, ZM.5828.1.A1_AT
IPB002963:Expansin signature	4	0.0112511	ZM.14498.1.A1_AT, ZM.665.1.S1_AT, ZM.667.1.A1_AT, ZM.669.1.S1_AT			GO:0005996~monosaccharide metabolic process	17	0.00865691	ZM.12201.1.A1_AT, ZM.3024.1.A1_AT, ZM.6438.1.A1_AT, ZM.5727.2.A1_AT, ZM.5717.1.A1_AT, ZM.8720.1.S1_AT, ZM.3600.2.S1_A_AT, ZM.8456.1.A1_AT, ZM.16472.1.A1_AT, ZM.8365.1.A1_AT, ZM.11730.1.S1_AT, ZM.4165.1.A1_AT, ZM.5206.3.A1_A_AT, ZM.7.1.S1_AT, ZM.7540.1.S1_AT, ZM.16207.1.A1_AT, ZM.5828.1.A1_AT
PR01226:EXPANSIN	5	0.0160088	ZM.14498.1.A1_AT, ZM.665.1.S1_AT, ZM.667.1.A1_AT, ZM.18254.1.S1_AT, ZM.669.1.S1_AT			GO:0006006~glucose metabolic process	15	0.0111292	ZM.12201.1.A1_AT, ZM.3024.1.A1_AT, ZM.6438.1.A1_AT, ZM.5727.2.A1_AT, ZM.5717.1.A1_AT, ZM.3600.2.S1_A_AT, ZM.8365.1.A1_AT, ZM.16472.1.A1_AT, ZM.11730.1.S1_AT, ZM.4165.1.A1_AT, ZM.5206.3.A1_A_AT, ZM.7.1.S1_AT, ZM.7540.1.S1_AT, ZM.16207.1.A1_AT, ZM.5828.1.A1_AT
						GO:0005996~monosaccharide metabolic process	17	0.0112171	ZM.12201.1.A1_AT, ZM.3024.1.A1_AT, ZM.6438.1.A1_AT, ZM.5727.2.A1_AT, ZM.5717.1.A1_AT, ZM.8720.1.S1_AT, ZM.3600.2.S1_A_AT, ZM.8456.1.A1_AT, ZM.16472.1.A1_AT, ZM.8365.1.A1_AT, ZM.11730.1.S1_AT, ZM.4165.1.A1_AT, ZM.5206.3.A1_A_AT, ZM.7.1.S1_AT, ZM.7540.1.S1_AT, ZM.16207.1.A1_AT, ZM.5828.1.A1_AT
Annotation Cluster 31	Enrichment Score: 2.290478861014555					GO:0006006~glucose metabolic process	15	0.014015	ZM.12201.1.A1_AT, ZM.3024.1.A1_AT, ZM.6438.1.A1_AT, ZM.5727.2.A1_AT, ZM.5717.1.A1_AT, ZM.3600.2.S1_A_AT, ZM.8365.1.A1_AT, ZM.16472.1.A1_AT, ZM.11730.1.S1_AT, ZM.4165.1.A1_AT, ZM.5206.3.A1_A_AT, ZM.7.1.S1_AT, ZM.7540.1.S1_AT, ZM.16207.1.A1_AT, ZM.5828.1.A1_AT
Term	Count	PValue	Genes			GO:0005996~monosaccharide metabolic process	17	0.0144269	ZM.12201.1.A1_AT, ZM.3024.1.A1_AT, ZM.6438.1.A1_AT, ZM.5727.2.A1_AT, ZM.5717.1.A1_AT, ZM.8720.1.S1_AT, ZM.3600.2.S1_A_AT, ZM.8456.1.A1_AT, ZM.16472.1.A1_AT, ZM.8365.1.A1_AT, ZM.11730.1.S1_AT, ZM.4165.1.A1_AT, ZM.5206.3.A1_A_AT, ZM.7.1.S1_AT, ZM.7540.1.S1_AT, ZM.16207.1.A1_AT, ZM.5828.1.A1_AT
IPR010713:Xyloglucan endo-transglycosylase, C-terminal	7	0.000562264	ZM.5637.1.A1_AT, ZM.704.1.S1_AT, ZM.5108.1.A1_AT, ZM.7008.1.A1_AT, ZM.1527.2.A1_A_AT, ZM.4987.1.A1_AT, ZM.18501.1.A1_AT			GO:0019318~hexose metabolic process	16	0.0149743	ZM.12201.1.A1_AT, ZM.3024.1.A1_AT, ZM.6438.1.A1_AT, ZM.5727.2.A1_AT, ZM.5717.1.A1_AT, ZM.8720.1.S1_AT, ZM.3600.2.S1_A_AT, ZM.8365.1.A1_AT, ZM.16472.1.A1_AT, ZM.11730.1.S1_AT, ZM.4165.1.A1_AT, ZM.5206.3.A1_A_AT, ZM.7.1.S1_AT, ZM.7540.1.S1_AT, ZM.16207.1.A1_AT, ZM.5828.1.A1_AT
PF06955:XET_C	7	0.000592019	ZM.5637.1.A1_AT, ZM.704.1.S1_AT, ZM.5108.1.A1_AT, ZM.7008.1.A1_AT, ZM.1527.2.A1_A_AT, ZM.4987.1.A1_AT, ZM.18501.1.A1_AT			GO:0019318~hexose metabolic process	16	0.0189163	ZM.12201.1.A1_AT, ZM.3024.1.A1_AT, ZM.6438.1.A1_AT, ZM.5727.2.A1_AT, ZM.5717.1.A1_AT, ZM.8720.1.S1_AT, ZM.3600.2.S1_A_AT, ZM.8365.1.A1_AT, ZM.16472.1.A1_AT, ZM.11730.1.S1_AT, ZM.4165.1.A1_AT, ZM.5206.3.A1_A_AT, ZM.7.1.S1_AT, ZM.7540.1.S1_AT, ZM.16207.1.A1_AT, ZM.5828.1.A1_AT
GO:0016762~xyloglucan:xyloglucosyl transferase activity	7	0.000655778	ZM.5637.1.A1_AT, ZM.704.1.S1_AT, ZM.5108.1.A1_AT, ZM.7008.1.A1_AT, ZM.1527.2.A1_A_AT, ZM.4987.1.A1_AT, ZM.18501.1.A1_AT			GO:0006066~alcohol metabolic process	18	0.0542169	ZM.12201.1.A1_AT, ZM.3024.1.A1_AT, ZM.6438.1.A1_AT, ZM.5727.2.A1_AT, ZM.5717.1.A1_AT, ZM.8720.1.S1_AT, ZM.3600.2.S1_A_AT, ZM.8456.1.A1_AT, ZM.16472.1.A1_AT, ZM.8365.1.A1_AT, ZM.16227.1.A1_AT, ZM.11730.1.S1_AT, ZM.4165.1.A1_AT, ZM.5206.3.A1_A_AT, ZM.7.1.S1_AT, ZM.7540.1.S1_AT, ZM.16207.1.A1_AT, ZM.5828.1.A1_AT
GO:0016762~xyloglucan:xyloglucosyl transferase activity	7	0.000707131	ZM.5637.1.A1_AT, ZM.704.1.S1_AT, ZM.5108.1.A1_AT, ZM.7008.1.A1_AT, ZM.1527.2.A1_A_AT, ZM.4987.1.A1_AT, ZM.18501.1.A1_AT			GO:0006066~alcohol metabolic process	18	0.0547866	ZM.12201.1.A1_AT, ZM.3024.1.A1_AT, ZM.6438.1.A1_AT, ZM.5727.2.A1_AT, ZM.5717.1.A1_AT, ZM.8720.1.S1_AT, ZM.3600.2.S1_A_AT, ZM.8456.1.A1_AT, ZM.16472.1.A1_AT, ZM.8365.1.A1_AT, ZM.16227.1.A1_AT, ZM.11730.1.S1_AT, ZM.4165.1.A1_AT, ZM.5206.3.A1_A_AT, ZM.7.1.S1_AT, ZM.7540.1.S1_AT, ZM.16207.1.A1_AT, ZM.5828.1.A1_AT
IPR000757:Glycoside hydrolase, family 16	7	0.000750607	ZM.5637.1.A1_AT, ZM.704.1.S1_AT, ZM.5108.1.A1_AT, ZM.7008.1.A1_AT, ZM.1527.2.A1_A_AT, ZM.4987.1.A1_AT, ZM.18501.1.A1_AT
GO:0016762~xyloglucan:xyloglucosyl transferase activity	7	0.000752726	ZM.5637.1.A1_AT, ZM.704.1.S1_AT, ZM.5108.1.A1_AT, ZM.7008.1.A1_AT, ZM.1527.2.A1_A_AT, ZM.4987.1.A1_AT, ZM.18501.1.A1_AT			Annotation Cluster 35	Enrichment Score: 1.8932971512552776
PF00722:Glyco_hydro_16	7	0.000789963	ZM.5637.1.A1_AT, ZM.704.1.S1_AT, ZM.5108.1.A1_AT, ZM.7008.1.A1_AT, ZM.1527.2.A1_A_AT, ZM.4987.1.A1_AT, ZM.18501.1.A1_AT			Term	Count	PValue	Genes
GO:0048046~apoplast	9	0.00225919	ZM.5637.1.A1_AT, ZM.704.1.S1_AT, ZM.5108.1.A1_AT, ZM.7008.1.A1_AT, ZM.2525.1.A1_AT, ZM.1527.2.A1_A_AT, ZM.4987.1.A1_AT, ZM.18501.1.A1_AT, ZM.12518.1.A1_AT			GO:0033014~tetrapyrrole biosynthetic process	7	0.00281424	ZM.3702.1.S1_AT, ZM.8045.1.S1_AT, ZM.18314.1.S1_AT, ZM.385.1.A1_AT, ZM.1263.1.A1_AT, ZM.5957.1.S1_AT, ZM.1691.1.S1_A_AT
IPR016455:Xyloglucan endotransglucosylase/hydrolase	6	0.00312519	ZM.704.1.S1_AT, ZM.5108.1.A1_AT, ZM.7008.1.A1_AT, ZM.1527.2.A1_A_AT, ZM.4987.1.A1_AT, ZM.18501.1.A1_AT			GO:0033014~tetrapyrrole biosynthetic process	7	0.00419571	ZM.3702.1.S1_AT, ZM.8045.1.S1_AT, ZM.18314.1.S1_AT, ZM.385.1.A1_AT, ZM.1263.1.A1_AT, ZM.5957.1.S1_AT, ZM.1691.1.S1_A_AT
GO:0048046~apoplast	9	0.00329025	ZM.5637.1.A1_AT, ZM.704.1.S1_AT, ZM.5108.1.A1_AT, ZM.7008.1.A1_AT, ZM.2525.1.A1_AT, ZM.1527.2.A1_A_AT, ZM.4987.1.A1_AT, ZM.18501.1.A1_AT, ZM.12518.1.A1_AT			GO:0033013~tetrapyrrole metabolic process	7	0.00461073	ZM.3702.1.S1_AT, ZM.8045.1.S1_AT, ZM.18314.1.S1_AT, ZM.385.1.A1_AT, ZM.1263.1.A1_AT, ZM.5957.1.S1_AT, ZM.1691.1.S1_A_AT
GO:0048046~apoplast	9	0.00706175	ZM.5637.1.A1_AT, ZM.704.1.S1_AT, ZM.5108.1.A1_AT, ZM.7008.1.A1_AT, ZM.2525.1.A1_AT, ZM.1527.2.A1_A_AT, ZM.4987.1.A1_AT, ZM.18501.1.A1_AT, ZM.12518.1.A1_AT			GO:0033014~tetrapyrrole biosynthetic process	7	0.00483211	ZM.3702.1.S1_AT, ZM.8045.1.S1_AT, ZM.18314.1.S1_AT, ZM.385.1.A1_AT, ZM.1263.1.A1_AT, ZM.5957.1.S1_AT, ZM.1691.1.S1_A_AT
GO:0005618~cell wall	8	0.0129433	ZM.5637.1.A1_AT, ZM.409.1.S1_AT, ZM.704.1.S1_AT, ZM.5108.1.A1_AT, ZM.7008.1.A1_AT, ZM.1527.2.A1_A_AT, ZM.4987.1.A1_AT, ZM.18501.1.A1_AT			GO:0006779~porphyrin biosynthetic process	6	0.00527111	ZM.3702.1.S1_AT, ZM.8045.1.S1_AT, ZM.18314.1.S1_AT, ZM.385.1.A1_AT, ZM.1263.1.A1_AT, ZM.1691.1.S1_A_AT
GO:0005618~cell wall	8	0.0178129	ZM.5637.1.A1_AT, ZM.409.1.S1_AT, ZM.704.1.S1_AT, ZM.5108.1.A1_AT, ZM.7008.1.A1_AT, ZM.1527.2.A1_A_AT, ZM.4987.1.A1_AT, ZM.18501.1.A1_AT			GO:0033014~tetrapyrrole biosynthetic process	7	0.00553375	ZM.3702.1.S1_AT, ZM.8045.1.S1_AT, ZM.18314.1.S1_AT, ZM.385.1.A1_AT, ZM.1263.1.A1_AT, ZM.5957.1.S1_AT, ZM.1691.1.S1_A_AT
GO:0030312~external encapsulating structure	8	0.0181624	ZM.5637.1.A1_AT, ZM.409.1.S1_AT, ZM.704.1.S1_AT, ZM.5108.1.A1_AT, ZM.7008.1.A1_AT, ZM.1527.2.A1_A_AT, ZM.4987.1.A1_AT, ZM.18501.1.A1_AT			GO:0006779~porphyrin biosynthetic process	6	0.00564705	ZM.3702.1.S1_AT, ZM.8045.1.S1_AT, ZM.18314.1.S1_AT, ZM.385.1.A1_AT, ZM.1263.1.A1_AT, ZM.1691.1.S1_A_AT
GO:0005618~cell wall	8	0.0183989	ZM.5637.1.A1_AT, ZM.409.1.S1_AT, ZM.704.1.S1_AT, ZM.5108.1.A1_AT, ZM.7008.1.A1_AT, ZM.1527.2.A1_A_AT, ZM.4987.1.A1_AT, ZM.18501.1.A1_AT			GO:0033013~tetrapyrrole metabolic process	7	0.00722051	ZM.3702.1.S1_AT, ZM.8045.1.S1_AT, ZM.18314.1.S1_AT, ZM.385.1.A1_AT, ZM.1263.1.A1_AT, ZM.5957.1.S1_AT, ZM.1691.1.S1_A_AT
GO:0030312~external encapsulating structure	8	0.0184246	ZM.5637.1.A1_AT, ZM.409.1.S1_AT, ZM.704.1.S1_AT, ZM.5108.1.A1_AT, ZM.7008.1.A1_AT, ZM.1527.2.A1_A_AT, ZM.4987.1.A1_AT, ZM.18501.1.A1_AT			GO:0006778~porphyrin metabolic process	6	0.00812125	ZM.3702.1.S1_AT, ZM.8045.1.S1_AT, ZM.18314.1.S1_AT, ZM.385.1.A1_AT, ZM.1263.1.A1_AT, ZM.1691.1.S1_A_AT
GO:0030312~external encapsulating structure	8	0.0247603	ZM.5637.1.A1_AT, ZM.409.1.S1_AT, ZM.704.1.S1_AT, ZM.5108.1.A1_AT, ZM.7008.1.A1_AT, ZM.1527.2.A1_A_AT, ZM.4987.1.A1_AT, ZM.18501.1.A1_AT			GO:0033013~tetrapyrrole metabolic process	7	0.00824153	ZM.3702.1.S1_AT, ZM.8045.1.S1_AT, ZM.18314.1.S1_AT, ZM.385.1.A1_AT, ZM.1263.1.A1_AT, ZM.5957.1.S1_AT, ZM.1691.1.S1_A_AT
GO:0005618~cell wall	8	0.0331589	ZM.5637.1.A1_AT, ZM.409.1.S1_AT, ZM.704.1.S1_AT, ZM.5108.1.A1_AT, ZM.7008.1.A1_AT, ZM.1527.2.A1_A_AT, ZM.4987.1.A1_AT, ZM.18501.1.A1_AT			GO:0006779~porphyrin biosynthetic process	6	0.00832118	ZM.3702.1.S1_AT, ZM.8045.1.S1_AT, ZM.18314.1.S1_AT, ZM.385.1.A1_AT, ZM.1263.1.A1_AT, ZM.1691.1.S1_A_AT
IPR013320:Concanavalin A-like lectin/glucanase, subgroup	7	0.0332375	ZM.5637.1.A1_AT, ZM.704.1.S1_AT, ZM.5108.1.A1_AT, ZM.7008.1.A1_AT, ZM.1527.2.A1_A_AT, ZM.4987.1.A1_AT, ZM.18501.1.A1_AT			GO:0006778~porphyrin metabolic process	6	0.00868592	ZM.3702.1.S1_AT, ZM.8045.1.S1_AT, ZM.18314.1.S1_AT, ZM.385.1.A1_AT, ZM.1263.1.A1_AT, ZM.1691.1.S1_A_AT
PIRSF005604:XET	6	0.0401339	ZM.704.1.S1_AT, ZM.5108.1.A1_AT, ZM.7008.1.A1_AT, ZM.1527.2.A1_A_AT, ZM.4987.1.A1_AT, ZM.18501.1.A1_AT			GO:0006779~porphyrin biosynthetic process	6	0.00932852	ZM.3702.1.S1_AT, ZM.8045.1.S1_AT, ZM.18314.1.S1_AT, ZM.385.1.A1_AT, ZM.1263.1.A1_AT, ZM.1691.1.S1_A_AT
GO:0030312~external encapsulating structure	8	0.0452009	ZM.5637.1.A1_AT, ZM.409.1.S1_AT, ZM.704.1.S1_AT, ZM.5108.1.A1_AT, ZM.7008.1.A1_AT, ZM.1527.2.A1_A_AT, ZM.4987.1.A1_AT, ZM.18501.1.A1_AT			GO:0006778~porphyrin metabolic process	6	0.0126751	ZM.3702.1.S1_AT, ZM.8045.1.S1_AT, ZM.18314.1.S1_AT, ZM.385.1.A1_AT, ZM.1263.1.A1_AT, ZM.1691.1.S1_A_AT
						GO:0006778~porphyrin metabolic process	6	0.0141644	ZM.3702.1.S1_AT, ZM.8045.1.S1_AT, ZM.18314.1.S1_AT, ZM.385.1.A1_AT, ZM.1263.1.A1_AT, ZM.1691.1.S1_A_AT
Annotation Cluster 32	Enrichment Score: 2.2798822870957185					GO:0051188~cofactor biosynthetic process	7	0.266003	ZM.9576.1.A1_AT, ZM.3702.1.S1_AT, ZM.8045.1.S1_AT, ZM.18314.1.S1_AT, ZM.385.1.A1_AT, ZM.1263.1.A1_AT, ZM.1691.1.S1_A_AT
Term	Count	PValue	Genes			GO:0051188~cofactor biosynthetic process	7	0.339884	ZM.9576.1.A1_AT, ZM.3702.1.S1_AT, ZM.8045.1.S1_AT, ZM.18314.1.S1_AT, ZM.385.1.A1_AT, ZM.1263.1.A1_AT, ZM.1691.1.S1_A_AT
GO:0009522~photosystem I	6	0.00429214	ZM.1085.4.A1_AT, ZM.15442.1.A1_AT, ZM.380.1.A1_AT, ZM.1735.1.S1_AT, ZM.1085.2.A1_AT, ZM.16923.3.A1_AT			GO:0051188~cofactor biosynthetic process	7	0.363457	ZM.9576.1.A1_AT, ZM.3702.1.S1_AT, ZM.8045.1.S1_AT, ZM.18314.1.S1_AT, ZM.385.1.A1_AT, ZM.1263.1.A1_AT, ZM.1691.1.S1_A_AT
GO:0009522~photosystem I	6	0.00463982	ZM.1085.4.A1_AT, ZM.15442.1.A1_AT, ZM.380.1.A1_AT, ZM.1735.1.S1_AT, ZM.1085.2.A1_AT, ZM.16923.3.A1_AT
GO:0009522~photosystem I	6	0.00477471	ZM.1085.4.A1_AT, ZM.15442.1.A1_AT, ZM.380.1.A1_AT, ZM.1735.1.S1_AT, ZM.1085.2.A1_AT, ZM.16923.3.A1_AT			Annotation Cluster 36	Enrichment Score: 1.8607261250558322
GO:0009522~photosystem I	6	0.00798637	ZM.1085.4.A1_AT, ZM.15442.1.A1_AT, ZM.380.1.A1_AT, ZM.1735.1.S1_AT, ZM.1085.2.A1_AT, ZM.16923.3.A1_AT			Term	Count	PValue	Genes
						GO:0030243~cellulose metabolic process	6	0.00659122	ZMAFFX.5.1.S1_AT, ZM.11759.1.S1_AT, ZM.520.1.S1_AT, ZM.3362.1.A1_AT, ZMAFFX.13.1.S1_S_AT, ZM.15912.1.S1_AT
Annotation Cluster 33	Enrichment Score: 2.14741219967724					GO:0030244~cellulose biosynthetic process	6	0.00659122	ZMAFFX.5.1.S1_AT, ZM.11759.1.S1_AT, ZM.520.1.S1_AT, ZM.3362.1.A1_AT, ZMAFFX.13.1.S1_S_AT, ZM.15912.1.S1_AT
Term	Count	PValue	Genes			GO:0030243~cellulose metabolic process	6	0.007401	ZMAFFX.5.1.S1_AT, ZM.11759.1.S1_AT, ZM.520.1.S1_AT, ZM.3362.1.A1_AT, ZMAFFX.13.1.S1_S_AT, ZM.15912.1.S1_AT
GO:0009523~photosystem II	8	0.00553058	ZM.14810.1.S1_A_AT, ZM.14314.1.A1_AT, ZM.15442.1.A1_AT, ZM.18100.3.A1_AT, ZM.3895.1.A1_AT, ZM.5837.1.S1_AT, ZM.5797.2.A1_A_AT, ZM.16923.3.A1_AT			GO:0030244~cellulose biosynthetic process	6	0.007401	ZMAFFX.5.1.S1_AT, ZM.11759.1.S1_AT, ZM.520.1.S1_AT, ZM.3362.1.A1_AT, ZMAFFX.13.1.S1_S_AT, ZM.15912.1.S1_AT
GO:0009523~photosystem II	8	0.00611959	ZM.14810.1.S1_A_AT, ZM.14314.1.A1_AT, ZM.15442.1.A1_AT, ZM.18100.3.A1_AT, ZM.3895.1.A1_AT, ZM.5837.1.S1_AT, ZM.5797.2.A1_A_AT, ZM.16923.3.A1_AT			IPR005150:Cellulose synthase	5	0.00870044	ZMAFFX.5.1.S1_AT, ZM.11759.1.S1_AT, ZM.520.1.S1_AT, ZMAFFX.13.1.S1_S_AT, ZM.15912.1.S1_AT
GO:0009523~photosystem II	8	0.00633013	ZM.14810.1.S1_A_AT, ZM.14314.1.A1_AT, ZM.15442.1.A1_AT, ZM.18100.3.A1_AT, ZM.3895.1.A1_AT, ZM.5837.1.S1_AT, ZM.5797.2.A1_A_AT, ZM.16923.3.A1_AT			PF03552:Cellulose_synt	5	0.00877	ZMAFFX.5.1.S1_AT, ZM.11759.1.S1_AT, ZM.520.1.S1_AT, ZMAFFX.13.1.S1_S_AT, ZM.15912.1.S1_AT
GO:0009523~photosystem II	8	0.0120073	ZM.14810.1.S1_A_AT, ZM.14314.1.A1_AT, ZM.15442.1.A1_AT, ZM.18100.3.A1_AT, ZM.3895.1.A1_AT, ZM.5837.1.S1_AT, ZM.5797.2.A1_A_AT, ZM.16923.3.A1_AT			GO:0016760~cellulose synthase (UDP-forming) activity	5	0.0107537	ZMAFFX.5.1.S1_AT, ZM.11759.1.S1_AT, ZM.520.1.S1_AT, ZMAFFX.13.1.S1_S_AT, ZM.15912.1.S1_AT
						GO:0016759~cellulose synthase activity	5	0.0107537	ZMAFFX.5.1.S1_AT, ZM.11759.1.S1_AT, ZM.520.1.S1_AT, ZMAFFX.13.1.S1_S_AT, ZM.15912.1.S1_AT
Annotation Cluster 34	Enrichment Score: 2.1051286280235537					GO:0016760~cellulose synthase (UDP-forming) activity	5	0.0107674	ZMAFFX.5.1.S1_AT, ZM.11759.1.S1_AT, ZM.520.1.S1_AT, ZMAFFX.13.1.S1_S_AT, ZM.15912.1.S1_AT
Term	Count	PValue	Genes			GO:0016759~cellulose synthase activity	5	0.0107674	ZMAFFX.5.1.S1_AT, ZM.11759.1.S1_AT, ZM.520.1.S1_AT, ZMAFFX.13.1.S1_S_AT, ZM.15912.1.S1_AT
IPR000726:Glycoside hydrolase, family 19, catalytic	6	0.000970917	ZM.847.1.S1_AT, ZM.2227.1.A1_AT, ZM.16805.3.S1_AT, ZM.1595.1.S1_AT, ZM.12391.1.S1_AT, ZM.1506.1.A1_AT			PTHR13301~X-BOX TRANSCRIPTION FACTOR-RELATED	4	0.129933	ZMAFFX.5.1.S1_AT, ZM.11759.1.S1_AT, ZM.520.1.S1_AT, ZM.15912.1.S1_AT
PF00182:Glyco_hydro_19	6	0.00101453	ZM.847.1.S1_AT, ZM.2227.1.A1_AT, ZM.16805.3.S1_AT, ZM.1595.1.S1_AT, ZM.12391.1.S1_AT, ZM.1506.1.A1_AT			PTHR13301:SF1~X-BOX TRANSCRIPTION FACTOR-RELATED_TGACG-MOTIF-BINDING FACTOR	4	0.148312	ZMAFFX.5.1.S1_AT, ZM.11759.1.S1_AT, ZM.520.1.S1_AT, ZM.15912.1.S1_AT
GO:0006030~chitin metabolic process	6	0.00141479	ZM.847.1.S1_AT, ZM.2227.1.A1_AT, ZM.16805.3.S1_AT, ZM.1595.1.S1_AT, ZM.12391.1.S1_AT, ZM.1506.1.A1_AT
GO:0006026~aminoglycan catabolic process	6	0.00141479	ZM.847.1.S1_AT, ZM.2227.1.A1_AT, ZM.16805.3.S1_AT, ZM.1595.1.S1_AT, ZM.12391.1.S1_AT, ZM.1506.1.A1_AT			Annotation Cluster 37	Enrichment Score: 1.750849617083259
GO:0006032~chitin catabolic process	6	0.00141479	ZM.847.1.S1_AT, ZM.2227.1.A1_AT, ZM.16805.3.S1_AT, ZM.1595.1.S1_AT, ZM.12391.1.S1_AT, ZM.1506.1.A1_AT			Term	Count	PValue	Genes
GO:0004568~chitinase activity	6	0.0015365	ZM.847.1.S1_AT, ZM.2227.1.A1_AT, ZM.16805.3.S1_AT, ZM.1595.1.S1_AT, ZM.12391.1.S1_AT, ZM.1506.1.A1_AT			heme	21	0.0106629	ZM.5744.1.A1_AT, ZM.11650.1.A1_AT, ZM.157.1.S1_AT, ZM.9358.1.A1_AT, ZM.4338.1.A1_AT, ZM.125.1.S1_AT, ZM.11849.1.A1_AT, ZM.5170.1.S1_AT, ZM.13991.1.S1_AT, ZM.315.1.A1_AT, ZM.2136.1.S1_AT, ZM.10635.1.S1_AT, ZM.91.1.S1_AT, ZM.1616.1.A1_AT, ZM.9563.1.A1_AT, ZM.17119.1.S1_AT, ZM.16176.1.A1_S_AT, ZM.485.1.A1_AT, ZM.11803.1.A1_AT, ZM.14226.1.A1_AT, ZM.19108.1.S1_AT
PS00774:CHITINASE_19_2	6	0.00163768	ZM.847.1.S1_AT, ZM.2227.1.A1_AT, ZM.16805.3.S1_AT, ZM.1595.1.S1_AT, ZM.12391.1.S1_AT, ZM.1506.1.A1_AT			GO:0046906~tetrapyrrole binding	23	0.0116895	ZM.5744.1.A1_AT, ZM.11650.1.A1_AT, ZM.157.1.S1_AT, ZM.9358.1.A1_AT, ZM.4338.1.A1_AT, ZM.15442.1.A1_AT, ZM.11849.1.A1_AT, ZM.17240.1.A1_AT, ZM.5170.1.S1_AT, ZM.13991.1.S1_AT, ZM.315.1.A1_AT, ZM.2136.1.S1_AT, ZM.16923.3.A1_AT, ZM.10635.1.S1_AT, ZM.91.1.S1_AT, ZM.1616.1.A1_AT, ZM.9563.1.A1_AT, ZM.17119.1.S1_AT, ZM.16176.1.A1_S_AT, ZM.485.1.A1_AT, ZM.11803.1.A1_AT, ZM.14226.1.A1_AT, ZM.19108.1.S1_AT
PS00773:CHITINASE_19_1	6	0.00163768	ZM.847.1.S1_AT, ZM.2227.1.A1_AT, ZM.16805.3.S1_AT, ZM.1595.1.S1_AT, ZM.12391.1.S1_AT, ZM.1506.1.A1_AT			GO:0046906~tetrapyrrole binding	23	0.0117982	ZM.5744.1.A1_AT, ZM.11650.1.A1_AT, ZM.157.1.S1_AT, ZM.9358.1.A1_AT, ZM.4338.1.A1_AT, ZM.15442.1.A1_AT, ZM.11849.1.A1_AT, ZM.17240.1.A1_AT, ZM.5170.1.S1_AT, ZM.13991.1.S1_AT, ZM.315.1.A1_AT, ZM.2136.1.S1_AT, ZM.16923.3.A1_AT, ZM.10635.1.S1_AT, ZM.91.1.S1_AT, ZM.1616.1.A1_AT, ZM.9563.1.A1_AT, ZM.17119.1.S1_AT, ZM.16176.1.A1_S_AT, ZM.485.1.A1_AT, ZM.11803.1.A1_AT, ZM.14226.1.A1_AT, ZM.19108.1.S1_AT
GO:0004568~chitinase activity	6	0.0016384	ZM.847.1.S1_AT, ZM.2227.1.A1_AT, ZM.16805.3.S1_AT, ZM.1595.1.S1_AT, ZM.12391.1.S1_AT, ZM.1506.1.A1_AT			GO:0046906~tetrapyrrole binding	23	0.0122067	ZM.5744.1.A1_AT, ZM.11650.1.A1_AT, ZM.157.1.S1_AT, ZM.9358.1.A1_AT, ZM.4338.1.A1_AT, ZM.15442.1.A1_AT, ZM.11849.1.A1_AT, ZM.17240.1.A1_AT, ZM.5170.1.S1_AT, ZM.13991.1.S1_AT, ZM.315.1.A1_AT, ZM.2136.1.S1_AT, ZM.16923.3.A1_AT, ZM.10635.1.S1_AT, ZM.91.1.S1_AT, ZM.1616.1.A1_AT, ZM.9563.1.A1_AT, ZM.17119.1.S1_AT, ZM.16176.1.A1_S_AT, ZM.485.1.A1_AT, ZM.11803.1.A1_AT, ZM.14226.1.A1_AT, ZM.19108.1.S1_AT
GO:0004568~chitinase activity	6	0.00173064	ZM.847.1.S1_AT, ZM.2227.1.A1_AT, ZM.16805.3.S1_AT, ZM.1595.1.S1_AT, ZM.12391.1.S1_AT, ZM.1506.1.A1_AT			GO:0020037~heme binding	21	0.0301598	ZM.5744.1.A1_AT, ZM.11650.1.A1_AT, ZM.157.1.S1_AT, ZM.9358.1.A1_AT, ZM.4338.1.A1_AT, ZM.17240.1.A1_AT, ZM.11849.1.A1_AT, ZM.5170.1.S1_AT, ZM.13991.1.S1_AT, ZM.315.1.A1_AT, ZM.2136.1.S1_AT, ZM.10635.1.S1_AT, ZM.91.1.S1_AT, ZM.1616.1.A1_AT, ZM.9563.1.A1_AT, ZM.17119.1.S1_AT, ZM.16176.1.A1_S_AT, ZM.485.1.A1_AT, ZM.11803.1.A1_AT, ZM.14226.1.A1_AT, ZM.19108.1.S1_AT
GO:0006026~aminoglycan catabolic process	6	0.00177965	ZM.847.1.S1_AT, ZM.2227.1.A1_AT, ZM.16805.3.S1_AT, ZM.1595.1.S1_AT, ZM.12391.1.S1_AT, ZM.1506.1.A1_AT			GO:0020037~heme binding	21	0.0303009	ZM.5744.1.A1_AT, ZM.11650.1.A1_AT, ZM.157.1.S1_AT, ZM.9358.1.A1_AT, ZM.4338.1.A1_AT, ZM.17240.1.A1_AT, ZM.11849.1.A1_AT, ZM.5170.1.S1_AT, ZM.13991.1.S1_AT, ZM.315.1.A1_AT, ZM.2136.1.S1_AT, ZM.10635.1.S1_AT, ZM.91.1.S1_AT, ZM.1616.1.A1_AT, ZM.9563.1.A1_AT, ZM.17119.1.S1_AT, ZM.16176.1.A1_S_AT, ZM.485.1.A1_AT, ZM.11803.1.A1_AT, ZM.14226.1.A1_AT, ZM.19108.1.S1_AT
GO:0006022~aminoglycan metabolic process	6	0.00252917	ZM.847.1.S1_AT, ZM.2227.1.A1_AT, ZM.16805.3.S1_AT, ZM.1595.1.S1_AT, ZM.12391.1.S1_AT, ZM.1506.1.A1_AT			GO:0020037~heme binding	21	0.033813	ZM.5744.1.A1_AT, ZM.11650.1.A1_AT, ZM.157.1.S1_AT, ZM.9358.1.A1_AT, ZM.4338.1.A1_AT, ZM.17240.1.A1_AT, ZM.11849.1.A1_AT, ZM.5170.1.S1_AT, ZM.13991.1.S1_AT, ZM.315.1.A1_AT, ZM.2136.1.S1_AT, ZM.10635.1.S1_AT, ZM.91.1.S1_AT, ZM.1616.1.A1_AT, ZM.9563.1.A1_AT, ZM.17119.1.S1_AT, ZM.16176.1.A1_S_AT, ZM.485.1.A1_AT, ZM.11803.1.A1_AT, ZM.14226.1.A1_AT, ZM.19108.1.S1_AT
GO:0006030~chitin metabolic process	6	0.00288456	ZM.847.1.S1_AT, ZM.2227.1.A1_AT, ZM.16805.3.S1_AT, ZM.1595.1.S1_AT, ZM.12391.1.S1_AT, ZM.1506.1.A1_AT
GO:0006026~aminoglycan catabolic process	6	0.00288456	ZM.847.1.S1_AT, ZM.2227.1.A1_AT, ZM.16805.3.S1_AT, ZM.1595.1.S1_AT, ZM.12391.1.S1_AT, ZM.1506.1.A1_AT			Annotation Cluster 38	Enrichment Score: 1.745625677149126
GO:0006032~chitin catabolic process	6	0.00288456	ZM.847.1.S1_AT, ZM.2227.1.A1_AT, ZM.16805.3.S1_AT, ZM.1595.1.S1_AT, ZM.12391.1.S1_AT, ZM.1506.1.A1_AT			Term	Count	PValue	Genes
GO:0006022~aminoglycan metabolic process	6	0.00316541	ZM.847.1.S1_AT, ZM.2227.1.A1_AT, ZM.16805.3.S1_AT, ZM.1595.1.S1_AT, ZM.12391.1.S1_AT, ZM.1506.1.A1_AT			PF00011:Hsp20/alpha crystallin family	4	0.00171503	ZM.16504.2.A1_AT, ZM.311.1.A1_AT, ZM.369.1.A1_AT, ZM.16504.1.A1_AT
GO:0006032~chitin catabolic process	6	0.00361015	ZM.847.1.S1_AT, ZM.2227.1.A1_AT, ZM.16805.3.S1_AT, ZM.1595.1.S1_AT, ZM.12391.1.S1_AT, ZM.1506.1.A1_AT			PIRSF036514:alpha-crystallin-related small heat shock protein	4	0.00804322	ZM.16504.2.A1_AT, ZM.311.1.A1_AT, ZM.369.1.A1_AT, ZM.16504.1.A1_AT
GO:0006030~chitin metabolic process	6	0.00361015	ZM.847.1.S1_AT, ZM.2227.1.A1_AT, ZM.16805.3.S1_AT, ZM.1595.1.S1_AT, ZM.12391.1.S1_AT, ZM.1506.1.A1_AT			IPB002068:Heat shock protein Hsp20	4	0.0196334	ZM.16504.2.A1_AT, ZM.311.1.A1_AT, ZM.369.1.A1_AT, ZM.16504.1.A1_AT
GO:0006026~aminoglycan catabolic process	6	0.00361015	ZM.847.1.S1_AT, ZM.2227.1.A1_AT, ZM.16805.3.S1_AT, ZM.1595.1.S1_AT, ZM.12391.1.S1_AT, ZM.1506.1.A1_AT			stress-induced protein	3	0.0215684	ZM.16504.2.A1_AT, ZM.369.1.A1_AT, ZM.16504.1.A1_AT
GO:0006022~aminoglycan metabolic process	6	0.00507162	ZM.847.1.S1_AT, ZM.2227.1.A1_AT, ZM.16805.3.S1_AT, ZM.1595.1.S1_AT, ZM.12391.1.S1_AT, ZM.1506.1.A1_AT			PTHR11527~SMALL HEAT-SHOCK PROTEIN (HSP20) FAMILY	4	0.0319437	ZM.16504.2.A1_AT, ZM.311.1.A1_AT, ZM.369.1.A1_AT, ZM.16504.1.A1_AT
GO:0000272~polysaccharide catabolic process	7	0.005646	ZM.847.1.S1_AT, ZM.2227.1.A1_AT, ZM.16805.3.S1_AT, ZM.8822.2.A1_AT, ZM.1595.1.S1_AT, ZM.12391.1.S1_AT, ZM.1506.1.A1_AT			heat shock	3	0.0344699	ZM.16504.2.A1_AT, ZM.369.1.A1_AT, ZM.16504.1.A1_AT
GO:0006022~aminoglycan metabolic process	6	0.00630947	ZM.847.1.S1_AT, ZM.2227.1.A1_AT, ZM.16805.3.S1_AT, ZM.1595.1.S1_AT, ZM.12391.1.S1_AT, ZM.1506.1.A1_AT			PTHR11527:SF14~SMALL HEAT-SHOCK PROTEIN (HSP20) FAMILY_HEAT-SHOCK PROTEIN 17	3	0.0938167	ZM.16504.2.A1_AT, ZM.311.1.A1_AT, ZM.16504.1.A1_AT
GO:0000272~polysaccharide catabolic process	7	0.00723122	ZM.847.1.S1_AT, ZM.2227.1.A1_AT, ZM.16805.3.S1_AT, ZM.8822.2.A1_AT, ZM.1595.1.S1_AT, ZM.12391.1.S1_AT, ZM.1506.1.A1_AT
GO:0000272~polysaccharide catabolic process	7	0.0121002	ZM.847.1.S1_AT, ZM.2227.1.A1_AT, ZM.16805.3.S1_AT, ZM.8822.2.A1_AT, ZM.1595.1.S1_AT, ZM.12391.1.S1_AT, ZM.1506.1.A1_AT			Annotation Cluster 39	Enrichment Score: 1.6957939193979026
GO:0000272~polysaccharide catabolic process	7	0.0153241	ZM.847.1.S1_AT, ZM.2227.1.A1_AT, ZM.16805.3.S1_AT, ZM.8822.2.A1_AT, ZM.1595.1.S1_AT, ZM.12391.1.S1_AT, ZM.1506.1.A1_AT			Term	Count	PValue	Genes
GO:0016998~cell wall macromolecule catabolic process	6	0.0294616	ZM.847.1.S1_AT, ZM.2227.1.A1_AT, ZM.16805.3.S1_AT, ZM.1595.1.S1_AT, ZM.12391.1.S1_AT, ZM.1506.1.A1_AT			IPR001229:Mannose-binding lectin	4	0.0164798	ZM.6569.3.S1_AT, ZM.687.1.A1_AT, ZM.15293.1.S1_A_AT, ZM.3380.1.A1_AT
GO:0044036~cell wall macromolecule metabolic process	7	0.0361785	ZM.847.1.S1_AT, ZM.2227.1.A1_AT, ZM.16805.3.S1_AT, ZM.8822.2.A1_AT, ZM.1595.1.S1_AT, ZM.12391.1.S1_AT, ZM.1506.1.A1_AT			PF01419:Jacalin	4	0.0165822	ZM.6569.3.S1_AT, ZM.687.1.A1_AT, ZM.15293.1.S1_A_AT, ZM.3380.1.A1_AT
GO:0044036~cell wall macromolecule metabolic process	7	0.0370346	ZM.847.1.S1_AT, ZM.2227.1.A1_AT, ZM.16805.3.S1_AT, ZM.8822.2.A1_AT, ZM.1595.1.S1_AT, ZM.12391.1.S1_AT, ZM.1506.1.A1_AT			SSF51101:Mannose-bd_lectin	4	0.0299244	ZM.6569.3.S1_AT, ZM.687.1.A1_AT, ZM.15293.1.S1_A_AT, ZM.3380.1.A1_AT
GO:0016998~cell wall macromolecule catabolic process	6	0.0441284	ZM.847.1.S1_AT, ZM.2227.1.A1_AT, ZM.16805.3.S1_AT, ZM.1595.1.S1_AT, ZM.12391.1.S1_AT, ZM.1506.1.A1_AT
GO:0044036~cell wall macromolecule metabolic process	7	0.044753	ZM.847.1.S1_AT, ZM.2227.1.A1_AT, ZM.16805.3.S1_AT, ZM.8822.2.A1_AT, ZM.1595.1.S1_AT, ZM.12391.1.S1_AT, ZM.1506.1.A1_AT			Annotation Cluster 40	Enrichment Score: 1.6742550645228125
GO:0016998~cell wall macromolecule catabolic process	6	0.0450271	ZM.847.1.S1_AT, ZM.2227.1.A1_AT, ZM.16805.3.S1_AT, ZM.1595.1.S1_AT, ZM.12391.1.S1_AT, ZM.1506.1.A1_AT			Term	Count	PValue	Genes
GO:0016998~cell wall macromolecule catabolic process	6	0.0530306	ZM.847.1.S1_AT, ZM.2227.1.A1_AT, ZM.16805.3.S1_AT, ZM.1595.1.S1_AT, ZM.12391.1.S1_AT, ZM.1506.1.A1_AT			IPR001395:Aldo/keto reductase	7	0.0152916	ZM.782.1.A1_AT, ZM.8415.1.A1_AT, ZM.3709.1.S1_AT, ZM.1702.1.A1_AT, ZM.2964.1.S1_AT, ZM.14540.1.A1_AT, ZMAFFX.689.1.A1_AT
GO:0009057~macromolecule catabolic process	8	0.954852	ZM.847.1.S1_AT, ZM.2227.1.A1_AT, ZM.16805.3.S1_AT, ZM.14028.3.A1_AT, ZM.8822.2.A1_AT, ZM.1595.1.S1_AT, ZM.12391.1.S1_AT, ZM.1506.1.A1_AT			PF00248:Aldo_ket_red	7	0.0154492	ZM.782.1.A1_AT, ZM.8415.1.A1_AT, ZM.3709.1.S1_AT, ZM.1702.1.A1_AT, ZM.2964.1.S1_AT, ZM.14540.1.A1_AT, ZMAFFX.689.1.A1_AT
GO:0009057~macromolecule catabolic process	8	0.956493	ZM.847.1.S1_AT, ZM.2227.1.A1_AT, ZM.16805.3.S1_AT, ZM.14028.3.A1_AT, ZM.8822.2.A1_AT, ZM.1595.1.S1_AT, ZM.12391.1.S1_AT, ZM.1506.1.A1_AT			SSF51430:Aldo/ket_red	7	0.0401675	ZM.782.1.A1_AT, ZM.8415.1.A1_AT, ZM.3709.1.S1_AT, ZM.1702.1.A1_AT, ZM.2964.1.S1_AT, ZM.14540.1.A1_AT, ZMAFFX.689.1.A1_AT
GO:0009057~macromolecule catabolic process	8	0.96845	ZM.847.1.S1_AT, ZM.2227.1.A1_AT, ZM.16805.3.S1_AT, ZM.14028.3.A1_AT, ZM.8822.2.A1_AT, ZM.1595.1.S1_AT, ZM.12391.1.S1_AT, ZM.1506.1.A1_AT
						Annotation Cluster 41	Enrichment Score: 1.6742356014606292
Annotation Cluster 35	Enrichment Score: 2.0998533018885364					Term	Count	PValue	Genes
Term	Count	PValue	Genes			GO:0016758~transferase activity, transferring hexosyl groups	24	0.0119218	ZM.5382.1.S1_AT, ZM.5637.1.A1_AT, ZM.7069.1.S1_AT, ZM.704.1.S1_AT, ZM.4160.1.A1_AT, ZM.15533.1.S1_AT, ZMAFFX.5.1.S1_AT, ZM.12202.1.A1_AT, ZM.3478.1.S1_A_AT, ZMAFFX.13.1.S1_S_AT, ZM.3216.1.S1_AT, ZM.15912.1.S1_AT, ZM.7788.1.A1_AT, ZM.11738.1.A1_AT, ZM.6977.1.S1_AT, ZM.1527.2.A1_A_AT, ZM.11759.1.S1_AT, ZM.520.1.S1_AT, ZM.3362.1.A1_AT, ZM.9000.1.A1_AT, ZM.226.1.S1_AT, ZM.26.1.A1_AT, ZM.10824.1.A1_AT…
GO:0030414~peptidase inhibitor activity	8	0.00150467	ZM.14272.3.A1_AT, ZM.3332.1.A1_AT, ZM.375.1.S1_AT, ZM.186.1.S1_AT, ZM.301.1.A1_A_AT, ZM.4270.2.A1_A_AT, ZM.8801.1.A1_AT, ZM.3384.1.A1_A_AT			GO:0016758~transferase activity, transferring hexosyl groups	24	0.012726	ZM.5382.1.S1_AT, ZM.5637.1.A1_AT, ZM.7069.1.S1_AT, ZM.704.1.S1_AT, ZM.4160.1.A1_AT, ZM.15533.1.S1_AT, ZMAFFX.5.1.S1_AT, ZM.12202.1.A1_AT, ZM.3478.1.S1_A_AT, ZMAFFX.13.1.S1_S_AT, ZM.3216.1.S1_AT, ZM.15912.1.S1_AT, ZM.7788.1.A1_AT, ZM.11738.1.A1_AT, ZM.6977.1.S1_AT, ZM.1527.2.A1_A_AT, ZM.11759.1.S1_AT, ZM.520.1.S1_AT, ZM.3362.1.A1_AT, ZM.9000.1.A1_AT, ZM.226.1.S1_AT, ZM.26.1.A1_AT, ZM.10824.1.A1_AT…
GO:0004866~endopeptidase inhibitor activity	8	0.00150467	ZM.14272.3.A1_AT, ZM.3332.1.A1_AT, ZM.375.1.S1_AT, ZM.186.1.S1_AT, ZM.301.1.A1_A_AT, ZM.4270.2.A1_A_AT, ZM.8801.1.A1_AT, ZM.3384.1.A1_A_AT			glycosyltransferase	18	0.0173839	ZM.7069.1.S1_AT, ZM.4160.1.A1_AT, ZM.15533.1.S1_AT, ZMAFFX.5.1.S1_AT, ZM.12202.1.A1_AT, ZM.3478.1.S1_A_AT, ZMAFFX.13.1.S1_S_AT, ZM.3216.1.S1_AT, ZM.15912.1.S1_AT, ZM.7788.1.A1_AT, ZM.6977.1.S1_AT, ZM.11759.1.S1_AT, ZM.520.1.S1_AT, ZM.26.1.A1_AT, ZM.226.1.S1_AT, ZM.9000.1.A1_AT, ZM.10824.1.A1_AT, ZM.17335.1.S1_AT
[truncated: 289 more rows]

## Sheet: Table S10 in File S1
Table S10 in File S1. List of genes mapped with waterlogging QTLs in maize. The synteny of these genes with sorghum, foxtail millet, Brachypodium, rice and Arabidopsis was also studied.
										Maize			Rice				Sorghum				Foxtail millet				Brachypodium				Arabidopsis
[truncated: 23 more rows]

[truncated: 1 more sheets: Table S11 in File S1]
